# Supplementary material for: Crystal structures of {1,1,1-tris­[(salicylaldimino)­meth­yl]ethane}­gallium as both a pyridine solvate and an aceto­nitrile 0.75-solvate and {1,1,1-tris[(salicylaldimino)­meth­yl]ethane}­indium di­chloro­methane solvate
Source: Acta Crystallogr E Crystallogr Commun. 2020 Apr 3;76(Pt 5):615–20. doi: 10.1107/S2056989020004375 (PMC7199255; doi:10.1107/S2056989020004375)
Supplement: Supplementary file 1 [file e-76-00615-sup1.cif]

##############################################################################
#                                                                            #
# This CIF contains the data in a paper accepted for publication in          #
# Acta Crystallographica Section E. It conforms to the requirements of       #
# Notes for Authors for Acta Crystallographica Section E, and has been       #
# peer reviewed under the auspices of the IUCr Commission on Journals.       #
#                                                                            #
# Full details of the Crystallographic Information File format               #
# are given in the paper "The Crystallographic Information File (CIF):       #
# a New Standard Archive File for Crystallography" by S. R. Hall, F. H.      #
# Allen and I. D. Brown [Acta Cryst. (1991), A47, 655-685].                  #
#                                                                            #
# The current version of the core CIF dictionary is obtainable from          #
# ftp://ftp.iucr.org/pub/cif_core.dic.                                       #
#                                                                            #
# Software is freely available for graphical display of the structure(s)     #
# in this CIF. For information consult the CIF software page                 #
# http://www.iucr.org/resources/cif/software.                                #
#                                                                            #
# This file may be used for bona fide research purposes within the           #
# scientific community so long as proper attribution is given to the journal # 
# article from which it was obtained.                                        #
#                                                                            #
##############################################################################
data_1a
_database_code_depnum_ccdc_archive 'CCDC 1993780'
_audit_creation_method     'SHELXL-2018/3'
_chemical_name_systematic
;\
({[(2,2-Bis{[(2-oxidobenzylidene)amino-\k^2^<i>N</i>,<i>O</i>]methyl}\
propyl)imino]methyl}phenololato-\k^2^<i>N</i>,<i>O</i>)gallium(III)
pyridine monosolvate
;
_chemical_name_common     bufbd02
_chemical_formula_moiety     'C26 H24 Ga N3 O3, C5 H5 N'
_chemical_formula_sum     'C31 H29 Ga N4 O3'
_chemical_formula_iupac     '[Ga (C26 H24 N3 O3)], C5 H5 N'
_chemical_formula_weight     575.30
_chemical_melting_point     ?
_space_group_crystal_system     monoclinic
_space_group_name_H-M_alt     'P 21/c'
_space_group_name_Hall     '-P 2ybc'
loop_
    _space_group_symop_operation_xyz
    'x, y, z'
    '-x, y+1/2, -z+1/2'
    '-x, -y, -z'
    'x, -y-1/2, z-1/2'
_cell_length_a     13.359(2)
_cell_length_b     20.413(3)
_cell_length_c     9.7470(15)
_cell_angle_alpha     90
_cell_angle_beta     98.326(3)
_cell_angle_gamma     90
_cell_volume     2629.9(7)
_cell_formula_units_Z     4
_cell_measurement_reflns_used     4038
_cell_measurement_theta_min     2.52
_cell_measurement_theta_max     29.26
_cell_measurement_temperature     100.00(10)
_exptl_crystal_description     block
_exptl_crystal_colour     'light yellow-red'
_exptl_crystal_size_max     0.240
_exptl_crystal_size_mid     0.120
_exptl_crystal_size_min     0.100
_exptl_crystal_density_diffrn     1.453
_exptl_crystal_density_meas     ?
_exptl_crystal_density_method     ?
_exptl_crystal_F_000     1192
_exptl_absorpt_coefficient_mu     1.088
_exptl_absorpt_correction_type     multi-scan
_exptl_absorpt_process_details
;
(SADABS; Sheldrick, 1996)
;
_exptl_absorpt_correction_T_min     0.6451
_exptl_absorpt_correction_T_max     0.7476
_diffrn_ambient_temperature     100.00(10)
_diffrn_source     'fine-focus sealed tube'
_diffrn_radiation_type     MoK\a
_diffrn_radiation_wavelength     0.71073
_diffrn_radiation_monochromator     graphite
_diffrn_measurement_device_type     'Bruker SMART APEXII CCD platform'
_diffrn_measurement_method     '\w scans'
_diffrn_detector_area_resol_mean     ?
_diffrn_reflns_number     60216
_diffrn_reflns_av_R_equivalents     0.1076
_diffrn_reflns_av_unetI/netI     0.0951
_diffrn_reflns_theta_min     1.835
_diffrn_reflns_theta_max     36.316
_diffrn_reflns_theta_full     36.316
_diffrn_measured_fraction_theta_max     0.998
_diffrn_measured_fraction_theta_full     0.998
_diffrn_reflns_limit_h_min     -22
_diffrn_reflns_limit_h_max     22
_diffrn_reflns_limit_k_min     -34
_diffrn_reflns_limit_k_max     33
_diffrn_reflns_limit_l_min     -16
_diffrn_reflns_limit_l_max     16
_refine_special_details     ?
_reflns_number_total     12727
_reflns_number_gt     7432
_reflns_threshold_expression     'I > 2\s(I)'
_refine_ls_structure_factor_coef     Fsqd
_refine_ls_matrix_type     full
_refine_ls_R_factor_all     0.1093
_refine_ls_R_factor_gt     0.0500
_refine_ls_wR_factor_gt     0.0993
_refine_ls_wR_factor_ref     0.1202
_refine_ls_goodness_of_fit_ref     1.002
_refine_ls_restrained_S_all     1.002
_refine_ls_number_reflns     12727
_refine_ls_number_parameters     353
_refine_ls_number_restraints     0
_refine_ls_hydrogen_treatment     constr
_refine_ls_weighting_scheme     calc
_refine_ls_weighting_details
                      'w=1/[\s^2^(Fo^2^)+(0.0454P)^2^] where P=(Fo^2^+2Fc^2^)/3'
_atom_sites_solution_hydrogens     geom
_atom_sites_solution_primary     direct
_atom_sites_solution_secondary     difmap
_refine_ls_shift/su_max     0.001
_refine_ls_shift/su_mean     0.000
_refine_diff_density_max     0.630
_refine_diff_density_min     -0.595
_refine_ls_extinction_method     none
_refine_ls_extinction_coef     .
loop_
    _atom_type_symbol
    _atom_type_description
    _atom_type_scat_dispersion_real
    _atom_type_scat_dispersion_imag
    _atom_type_scat_source
    'C' 'C' 0.0033 0.0016
                         'International Tables Vol C Tables 4.2.6.8 and 6.1.1.4'
    'H' 'H' 0.0000 0.0000
                         'International Tables Vol C Tables 4.2.6.8 and 6.1.1.4'
    'N' 'N' 0.0061 0.0033
                         'International Tables Vol C Tables 4.2.6.8 and 6.1.1.4'
    'O' 'O' 0.0106 0.0060
                         'International Tables Vol C Tables 4.2.6.8 and 6.1.1.4'
    'Ga' 'Ga' 0.2307 1.6083
                         'International Tables Vol C Tables 4.2.6.8 and 6.1.1.4'
_computing_data_collection
;
APEX2 (Bruker, 2011)
;
_computing_cell_refinement
;
SAINT (Bruker, 2009)
;
_computing_data_reduction
;
SAINT (Bruker, 2009)
;
_computing_structure_solution
;
SIR97 (Altomare <i>et al.</i>,  1999)
;
_computing_structure_refinement
;
<i>SHELXL2018/3</i> (Sheldrick, 2015b)
;
_computing_molecular_graphics
;
SHELXTL (Sheldrick, 2015a)
;
_computing_publication_material
;
SHELXTL (Sheldrick, 2015a)
;
loop_
    _atom_site_type_symbol
    _atom_site_label
    _atom_site_fract_x
    _atom_site_fract_y
    _atom_site_fract_z
    _atom_site_U_iso_or_equiv
    _atom_site_adp_type
    _atom_site_calc_flag
    _atom_site_occupancy
    _atom_site_disorder_assembly
    _atom_site_disorder_group
    Ga Ga1 0.77587(2) 0.11922(2) 0.10318(2) 0.01430(5) Uani d 1 . .
    O O1 0.65211(9) 0.16149(6) 0.02567(13) 0.0164(3) Uani d 1 . .
    O O2 0.76170(10) 0.05883(6) -0.04912(14) 0.0176(3) Uani d 1 . .
    O O3 0.86274(9) 0.17434(6) 0.01029(14) 0.0165(2) Uani d 1 . .
    N N1 0.78187(11) 0.17932(7) 0.27268(16) 0.0156(3) Uani d 1 . .
    N N2 0.70942(11) 0.05079(7) 0.21825(16) 0.0164(3) Uani d 1 . .
    N N3 0.90865(12) 0.07722(7) 0.20645(16) 0.0168(3) Uani d 1 . .
    C C1 0.84162(14) 0.15801(9) 0.40364(19) 0.0179(3) Uani d 1 . .
    H H1A 0.817473 0.180960 0.482120 0.021 Uiso calc 1 . .
    H H1B 0.913552 0.169687 0.403699 0.021 Uiso calc 1 . .
    C C2 0.72347(14) 0.06027(10) 0.36926(19) 0.0186(4) Uani d 1 . .
    H H2A 0.709864 0.018585 0.415092 0.022 Uiso calc 1 . .
    H H2B 0.674714 0.093384 0.393262 0.022 Uiso calc 1 . .
    C C3 0.90770(14) 0.04766(9) 0.3439(2) 0.0193(4) Uani d 1 . .
    H H3A 0.976258 0.050283 0.398017 0.023 Uiso calc 1 . .
    H H3B 0.888897 0.000841 0.332989 0.023 Uiso calc 1 . .
    C C4 0.83209(14) 0.08310(9) 0.42247(19) 0.0172(3) Uani d 1 . .
    C C5 0.85760(15) 0.06699(10) 0.5761(2) 0.0220(4) Uani d 1 . .
    H H5A 0.925490 0.083305 0.611104 0.033 Uiso calc 1 . .
    H H5B 0.855577 0.019421 0.588921 0.033 Uiso calc 1 . .
    H H5C 0.808143 0.087887 0.627054 0.033 Uiso calc 1 . .
    C C6 0.98866(14) 0.07028(9) 0.1487(2) 0.0198(4) Uani d 1 . .
    H H6 1.040997 0.043083 0.193998 0.024 Uiso calc 1 . .
    C C7 1.00473(14) 0.10078(9) 0.0203(2) 0.0180(4) Uani d 1 . .
    C C8 1.08968(14) 0.08049(9) -0.0384(2) 0.0209(4) Uani d 1 . .
    H H8 1.130945 0.046128 0.004245 0.025 Uiso calc 1 . .
    C C9 1.11419(15) 0.10946(10) -0.1567(2) 0.0237(4) Uani d 1 . .
    H H9 1.170891 0.094779 -0.196828 0.028 Uiso calc 1 . .
    C C10 1.05410(15) 0.16086(10) -0.2165(2) 0.0219(4) Uani d 1 . .
    H H10 1.070829 0.181452 -0.297569 0.026 Uiso calc 1 . .
    C C11 0.97104(14) 0.18234(9) -0.1603(2) 0.0192(4) Uani d 1 . .
    H H11 0.932365 0.217933 -0.202536 0.023 Uiso calc 1 . .
    C C12 0.94230(13) 0.15249(9) -0.04132(19) 0.0158(3) Uani d 1 . .
    C C13 0.65794(13) 0.00093(9) 0.1673(2) 0.0169(3) Uani d 1 . .
    H H13 0.628966 -0.026250 0.230209 0.020 Uiso calc 1 . .
    C C14 0.64051(13) -0.01719(9) 0.02280(19) 0.0166(3) Uani d 1 . .
    C C15 0.57195(14) -0.06808(9) -0.0174(2) 0.0191(4) Uani d 1 . .
    H H15 0.540261 -0.089511 0.051352 0.023 Uiso calc 1 . .
    C C16 0.54908(15) -0.08796(10) -0.1531(2) 0.0219(4) Uani d 1 . .
    H H16 0.502691 -0.122701 -0.178095 0.026 Uiso calc 1 . .
    C C17 0.59570(16) -0.05586(10) -0.2530(2) 0.0228(4) Uani d 1 . .
    H H17 0.579623 -0.068209 -0.347598 0.027 Uiso calc 1 . .
    C C18 0.66476(16) -0.00649(10) -0.2167(2) 0.0225(4) Uani d 1 . .
    H H18 0.695669 0.014241 -0.287057 0.027 Uiso calc 1 . .
    C C19 0.69088(14) 0.01416(9) -0.0783(2) 0.0162(3) Uani d 1 . .
    C C20 0.73714(13) 0.23531(9) 0.27275(19) 0.0165(3) Uani d 1 . .
    H H20 0.752561 0.261800 0.353170 0.020 Uiso calc 1 . .
    C C21 0.66561(13) 0.26093(9) 0.16062(19) 0.0156(3) Uani d 1 . .
    C C22 0.62965(15) 0.32520(9) 0.1758(2) 0.0189(4) Uani d 1 . .
    H H22 0.659486 0.351438 0.251318 0.023 Uiso calc 1 . .
    C C23 0.55173(15) 0.35035(10) 0.0823(2) 0.0215(4) Uani d 1 . .
    H H23 0.529102 0.394032 0.091608 0.026 Uiso calc 1 . .
    C C24 0.50667(15) 0.31089(10) -0.0259(2) 0.0215(4) Uani d 1 . .
    H H24 0.451558 0.327541 -0.088746 0.026 Uiso calc 1 . .
    C C25 0.54059(14) 0.24816(10) -0.0433(2) 0.0195(4) Uani d 1 . .
    H H25 0.508355 0.222334 -0.117986 0.023 Uiso calc 1 . .
    C C26 0.62226(13) 0.22143(9) 0.04754(19) 0.0154(3) Uani d 1 . .
    N N4 0.27776(15) 0.38182(10) 0.0834(2) 0.0345(5) Uani d 1 . .
    C C27 0.31372(18) 0.33322(12) 0.1663(3) 0.0339(5) Uani d 1 . .
    H H27 0.356886 0.343928 0.249457 0.041 Uiso calc 1 . .
    C C28 0.29220(19) 0.26779(12) 0.1390(3) 0.0364(5) Uani d 1 . .
    H H28 0.320603 0.234671 0.201213 0.044 Uiso calc 1 . .
    C C31 0.21756(19) 0.36497(12) -0.0326(3) 0.0350(5) Uani d 1 . .
    H H31 0.191992 0.398827 -0.094817 0.042 Uiso calc 1 . .
    C C30 0.1903(2) 0.30137(13) -0.0673(3) 0.0411(6) Uani d 1 . .
    H H30 0.145712 0.291911 -0.149997 0.049 Uiso calc 1 . .
    C C29 0.2291(2) 0.25190(13) 0.0203(3) 0.0439(7) Uani d 1 . .
    H H29 0.212361 0.207478 -0.001198 0.053 Uiso calc 1 . .
loop_
    _atom_site_aniso_label
    _atom_site_aniso_U_11
    _atom_site_aniso_U_22
    _atom_site_aniso_U_33
    _atom_site_aniso_U_12
    _atom_site_aniso_U_13
    _atom_site_aniso_U_23
    Ga1 0.01435(9) 0.01324(9) 0.01559(9) 0.00030(8) 0.00307(6) -0.00056(8)
    O1 0.0160(6) 0.0155(6) 0.0177(6) 0.0013(5) 0.0023(5) -0.0019(5)
    O2 0.0178(6) 0.0160(6) 0.0199(7) -0.0024(5) 0.0053(5) -0.0026(5)
    O3 0.0151(6) 0.0151(6) 0.0199(6) 0.0016(5) 0.0045(5) 0.0002(5)
    N1 0.0162(7) 0.0150(7) 0.0158(7) -0.0006(5) 0.0026(6) 0.0005(6)
    N2 0.0161(7) 0.0159(7) 0.0171(7) 0.0004(6) 0.0019(6) 0.0008(6)
    N3 0.0177(7) 0.0143(7) 0.0183(8) 0.0005(6) 0.0020(6) -0.0001(6)
    C1 0.0199(8) 0.0174(8) 0.0152(8) -0.0003(7) -0.0010(7) -0.0008(7)
    C2 0.0207(9) 0.0196(8) 0.0160(9) -0.0012(7) 0.0039(7) 0.0010(7)
    C3 0.0197(9) 0.0191(9) 0.0187(9) 0.0026(7) 0.0014(7) 0.0027(7)
    C4 0.0197(8) 0.0162(8) 0.0153(8) 0.0000(7) 0.0008(7) 0.0013(7)
    C5 0.0248(10) 0.0222(9) 0.0177(9) 0.0000(8) -0.0010(7) 0.0022(7)
    C6 0.0167(8) 0.0176(8) 0.0244(10) 0.0034(7) 0.0011(7) 0.0008(7)
    C7 0.0175(8) 0.0153(8) 0.0220(9) 0.0003(6) 0.0056(7) -0.0028(7)
    C8 0.0173(8) 0.0176(8) 0.0285(10) 0.0018(7) 0.0061(7) -0.0032(8)
    C9 0.0191(9) 0.0232(10) 0.0308(11) -0.0009(7) 0.0102(8) -0.0084(8)
    C10 0.0222(9) 0.0231(9) 0.0219(10) -0.0062(8) 0.0076(7) -0.0050(8)
    C11 0.0203(9) 0.0165(8) 0.0210(9) -0.0002(7) 0.0041(7) -0.0012(7)
    C12 0.0153(8) 0.0134(7) 0.0191(9) -0.0016(6) 0.0034(6) -0.0039(6)
    C13 0.0146(8) 0.0158(8) 0.0200(9) 0.0003(6) 0.0022(7) 0.0026(7)
    C14 0.0155(8) 0.0147(8) 0.0194(9) 0.0006(6) 0.0017(7) -0.0007(7)
    C15 0.0170(8) 0.0182(8) 0.0222(9) -0.0007(7) 0.0030(7) 0.0006(7)
    C16 0.0209(9) 0.0178(9) 0.0264(10) -0.0040(7) 0.0017(8) -0.0046(8)
    C17 0.0277(10) 0.0210(9) 0.0198(9) -0.0038(8) 0.0041(8) -0.0068(7)
    C18 0.0289(10) 0.0196(9) 0.0199(9) -0.0033(8) 0.0071(8) -0.0037(7)
    C19 0.0156(8) 0.0132(7) 0.0201(9) 0.0013(6) 0.0037(7) -0.0009(6)
    C20 0.0176(8) 0.0159(8) 0.0171(8) -0.0019(6) 0.0058(7) -0.0017(7)
    C21 0.0165(8) 0.0142(7) 0.0168(8) 0.0013(6) 0.0049(6) 0.0003(6)
    C22 0.0224(9) 0.0172(8) 0.0178(9) 0.0003(7) 0.0055(7) 0.0001(7)
    C23 0.0257(10) 0.0169(8) 0.0229(10) 0.0052(7) 0.0072(8) 0.0025(7)
    C24 0.0223(9) 0.0226(9) 0.0198(9) 0.0063(7) 0.0039(7) 0.0051(7)
    C25 0.0188(8) 0.0221(9) 0.0176(9) 0.0004(7) 0.0026(7) 0.0011(7)
    C26 0.0147(7) 0.0168(8) 0.0156(8) 0.0008(6) 0.0052(6) 0.0018(6)
    N4 0.0336(10) 0.0283(9) 0.0424(12) -0.0019(9) 0.0080(9) -0.0097(9)
    C27 0.0279(11) 0.0397(13) 0.0345(13) -0.0025(10) 0.0057(10) -0.0124(11)
    C28 0.0398(14) 0.0325(12) 0.0385(14) -0.0027(10) 0.0113(11) -0.0008(10)
    C31 0.0390(13) 0.0315(12) 0.0352(13) -0.0004(10) 0.0074(10) -0.0033(10)
    C30 0.0490(15) 0.0442(15) 0.0303(13) -0.0139(13) 0.0061(11) -0.0122(11)
    C29 0.0610(18) 0.0294(13) 0.0419(15) -0.0146(12) 0.0100(13) -0.0088(11)
_geom_special_details
;
 All esds (except the esd in the dihedral angle between two l.s. planes)
 are estimated using the full covariance matrix.  The cell esds are taken
 into account individually in the estimation of esds in distances, angles
 and torsion angles; correlations between esds in cell parameters are only
 used when they are defined by crystal symmetry.  An approximate (isotropic)
 treatment of cell esds is used for estimating esds involving l.s. planes.
;
loop_
    _geom_bond_atom_site_label_1
    _geom_bond_atom_site_label_2
    _geom_bond_site_symmetry_2
    _geom_bond_distance
    _geom_bond_publ_flag
    Ga1 O2 . 1.9177(13) y
    Ga1 O1 . 1.9201(13) y
    Ga1 O3 . 1.9331(13) y
    Ga1 N1 . 2.0500(16) y
    Ga1 N2 . 2.0700(16) y
    Ga1 N3 . 2.0923(16) y
    O1 C26 . 1.314(2) ?
    O2 C19 . 1.315(2) ?
    O3 C12 . 1.318(2) ?
    N1 C20 . 1.290(2) ?
    N1 C1 . 1.470(2) ?
    N2 C13 . 1.287(2) ?
    N2 C2 . 1.469(2) ?
    N3 C6 . 1.286(2) ?
    N3 C3 . 1.471(2) ?
    C1 C4 . 1.547(3) ?
    C1 H1A . 0.9900 ?
    C1 H1B . 0.9900 ?
    C2 C4 . 1.541(3) ?
    C2 H2A . 0.9900 ?
    C2 H2B . 0.9900 ?
    C3 C4 . 1.534(3) ?
    C3 H3A . 0.9900 ?
    C3 H3B . 0.9900 ?
    C4 C5 . 1.523(3) ?
    C5 H5A . 0.9800 ?
    C5 H5B . 0.9800 ?
    C5 H5C . 0.9800 ?
    C6 C7 . 1.442(3) ?
    C6 H6 . 0.9500 ?
    C7 C8 . 1.406(3) ?
    C7 C12 . 1.423(3) ?
    C8 C9 . 1.376(3) ?
    C8 H8 . 0.9500 ?
    C9 C10 . 1.396(3) ?
    C9 H9 . 0.9500 ?
    C10 C11 . 1.378(3) ?
    C10 H10 . 0.9500 ?
    C11 C12 . 1.412(3) ?
    C11 H11 . 0.9500 ?
    C13 C14 . 1.442(3) ?
    C13 H13 . 0.9500 ?
    C14 C15 . 1.403(3) ?
    C14 C19 . 1.423(3) ?
    C15 C16 . 1.375(3) ?
    C15 H15 . 0.9500 ?
    C16 C17 . 1.393(3) ?
    C16 H16 . 0.9500 ?
    C17 C18 . 1.378(3) ?
    C17 H17 . 0.9500 ?
    C18 C19 . 1.408(3) ?
    C18 H18 . 0.9500 ?
    C20 C21 . 1.442(3) ?
    C20 H20 . 0.9500 ?
    C21 C22 . 1.412(3) ?
    C21 C26 . 1.420(3) ?
    C22 C23 . 1.379(3) ?
    C22 H22 . 0.9500 ?
    C23 C24 . 1.393(3) ?
    C23 H23 . 0.9500 ?
    C24 C25 . 1.377(3) ?
    C24 H24 . 0.9500 ?
    C25 C26 . 1.411(3) ?
    C25 H25 . 0.9500 ?
    N4 C27 . 1.325(3) ?
    N4 C31 . 1.334(3) ?
    C27 C28 . 1.384(3) ?
    C27 H27 . 0.9500 ?
    C28 C29 . 1.368(4) ?
    C28 H28 . 0.9500 ?
    C31 C30 . 1.377(3) ?
    C31 H31 . 0.9500 ?
    C30 C29 . 1.374(4) ?
    C30 H30 . 0.9500 ?
    C29 H29 . 0.9500 ?
loop_
    _geom_angle_atom_site_label_1
    _geom_angle_atom_site_label_2
    _geom_angle_atom_site_label_3
    _geom_angle_site_symmetry_1
    _geom_angle_site_symmetry_3
    _geom_angle
    _geom_angle_publ_flag
    O2 Ga1 O1 . . 90.08(6) y
    O2 Ga1 O3 . . 90.59(6) y
    O1 Ga1 O3 . . 95.47(6) y
    O2 Ga1 N1 . . 175.18(6) y
    O1 Ga1 N1 . . 88.81(6) y
    O3 Ga1 N1 . . 94.19(6) y
    O2 Ga1 N2 . . 89.06(6) y
    O1 Ga1 N2 . . 95.97(6) y
    O3 Ga1 N2 . . 168.56(6) y
    N1 Ga1 N2 . . 86.39(6) y
    O2 Ga1 N3 . . 95.21(6) y
    O1 Ga1 N3 . . 174.34(6) y
    O3 Ga1 N3 . . 86.51(6) y
    N1 Ga1 N3 . . 85.75(6) y
    N2 Ga1 N3 . . 82.13(6) y
    C26 O1 Ga1 . . 128.24(12) ?
    C19 O2 Ga1 . . 126.91(12) ?
    C12 O3 Ga1 . . 123.63(11) ?
    C20 N1 C1 . . 117.07(16) ?
    C20 N1 Ga1 . . 124.52(13) ?
    C1 N1 Ga1 . . 118.41(12) ?
    C13 N2 C2 . . 118.31(16) ?
    C13 N2 Ga1 . . 124.86(13) ?
    C2 N2 Ga1 . . 116.83(12) ?
    C6 N3 C3 . . 118.08(16) ?
    C6 N3 Ga1 . . 122.36(13) ?
    C3 N3 Ga1 . . 119.18(12) ?
    N1 C1 C4 . . 110.59(15) ?
    N1 C1 H1A . . 109.5 ?
    C4 C1 H1A . . 109.5 ?
    N1 C1 H1B . . 109.5 ?
    C4 C1 H1B . . 109.5 ?
    H1A C1 H1B . . 108.1 ?
    N2 C2 C4 . . 110.76(15) ?
    N2 C2 H2A . . 109.5 ?
    C4 C2 H2A . . 109.5 ?
    N2 C2 H2B . . 109.5 ?
    C4 C2 H2B . . 109.5 ?
    H2A C2 H2B . . 108.1 ?
    N3 C3 C4 . . 110.75(15) ?
    N3 C3 H3A . . 109.5 ?
    C4 C3 H3A . . 109.5 ?
    N3 C3 H3B . . 109.5 ?
    C4 C3 H3B . . 109.5 ?
    H3A C3 H3B . . 108.1 ?
    C5 C4 C3 . . 108.61(15) ?
    C5 C4 C2 . . 109.35(16) ?
    C3 C4 C2 . . 110.20(15) ?
    C5 C4 C1 . . 108.63(15) ?
    C3 C4 C1 . . 109.59(15) ?
    C2 C4 C1 . . 110.41(15) ?
    C4 C5 H5A . . 109.5 ?
    C4 C5 H5B . . 109.5 ?
    H5A C5 H5B . . 109.5 ?
    C4 C5 H5C . . 109.5 ?
    H5A C5 H5C . . 109.5 ?
    H5B C5 H5C . . 109.5 ?
    N3 C6 C7 . . 124.76(17) ?
    N3 C6 H6 . . 117.6 ?
    C7 C6 H6 . . 117.6 ?
    C8 C7 C12 . . 120.33(18) ?
    C8 C7 C6 . . 117.20(17) ?
    C12 C7 C6 . . 122.34(17) ?
    C9 C8 C7 . . 121.23(19) ?
    C9 C8 H8 . . 119.4 ?
    C7 C8 H8 . . 119.4 ?
    C8 C9 C10 . . 118.71(18) ?
    C8 C9 H9 . . 120.6 ?
    C10 C9 H9 . . 120.6 ?
    C11 C10 C9 . . 121.38(19) ?
    C11 C10 H10 . . 119.3 ?
    C9 C10 H10 . . 119.3 ?
    C10 C11 C12 . . 121.29(18) ?
    C10 C11 H11 . . 119.4 ?
    C12 C11 H11 . . 119.4 ?
    O3 C12 C11 . . 119.86(17) ?
    O3 C12 C7 . . 123.07(17) ?
    C11 C12 C7 . . 117.03(17) ?
    N2 C13 C14 . . 125.55(17) ?
    N2 C13 H13 . . 117.2 ?
    C14 C13 H13 . . 117.2 ?
    C15 C14 C19 . . 119.62(17) ?
    C15 C14 C13 . . 118.01(17) ?
    C19 C14 C13 . . 122.37(16) ?
    C16 C15 C14 . . 122.20(18) ?
    C16 C15 H15 . . 118.9 ?
    C14 C15 H15 . . 118.9 ?
    C15 C16 C17 . . 118.28(18) ?
    C15 C16 H16 . . 120.9 ?
    C17 C16 H16 . . 120.9 ?
    C18 C17 C16 . . 120.99(19) ?
    C18 C17 H17 . . 119.5 ?
    C16 C17 H17 . . 119.5 ?
    C17 C18 C19 . . 121.96(19) ?
    C17 C18 H18 . . 119.0 ?
    C19 C18 H18 . . 119.0 ?
    O2 C19 C18 . . 119.07(17) ?
    O2 C19 C14 . . 124.00(17) ?
    C18 C19 C14 . . 116.89(17) ?
    N1 C20 C21 . . 125.27(17) ?
    N1 C20 H20 . . 117.4 ?
    C21 C20 H20 . . 117.4 ?
    C22 C21 C26 . . 120.15(17) ?
    C22 C21 C20 . . 117.11(17) ?
    C26 C21 C20 . . 122.24(16) ?
    C23 C22 C21 . . 120.80(18) ?
    C23 C22 H22 . . 119.6 ?
    C21 C22 H22 . . 119.6 ?
    C22 C23 C24 . . 119.15(18) ?
    C22 C23 H23 . . 120.4 ?
    C24 C23 H23 . . 120.4 ?
    C25 C24 C23 . . 121.16(18) ?
    C25 C24 H24 . . 119.4 ?
    C23 C24 H24 . . 119.4 ?
    C24 C25 C26 . . 121.36(18) ?
    C24 C25 H25 . . 119.3 ?
    C26 C25 H25 . . 119.3 ?
    O1 C26 C25 . . 118.91(17) ?
    O1 C26 C21 . . 123.76(16) ?
    C25 C26 C21 . . 117.31(17) ?
    C27 N4 C31 . . 116.4(2) ?
    N4 C27 C28 . . 124.0(2) ?
    N4 C27 H27 . . 118.0 ?
    C28 C27 H27 . . 118.0 ?
    C29 C28 C27 . . 118.5(3) ?
    C29 C28 H28 . . 120.8 ?
    C27 C28 H28 . . 120.8 ?
    N4 C31 C30 . . 123.8(3) ?
    N4 C31 H31 . . 118.1 ?
    C30 C31 H31 . . 118.1 ?
    C29 C30 C31 . . 118.5(2) ?
    C29 C30 H30 . . 120.7 ?
    C31 C30 H30 . . 120.7 ?
    C28 C29 C30 . . 118.8(2) ?
    C28 C29 H29 . . 120.6 ?
    C30 C29 H29 . . 120.6 ?
loop_
    _geom_torsion_atom_site_label_1
    _geom_torsion_atom_site_label_2
    _geom_torsion_atom_site_label_3
    _geom_torsion_atom_site_label_4
    _geom_torsion_site_symmetry_1
    _geom_torsion_site_symmetry_2
    _geom_torsion_site_symmetry_3
    _geom_torsion_site_symmetry_4
    _geom_torsion
    _geom_torsion_publ_flag
    C20 N1 C1 C4 . . . . 143.42(16) ?
    Ga1 N1 C1 C4 . . . . -37.03(19) ?
    C13 N2 C2 C4 . . . . 139.46(17) ?
    Ga1 N2 C2 C4 . . . . -40.07(19) ?
    C6 N3 C3 C4 . . . . 155.81(17) ?
    Ga1 N3 C3 C4 . . . . -31.1(2) ?
    N3 C3 C4 C5 . . . . -161.58(15) ?
    N3 C3 C4 C2 . . . . 78.64(19) ?
    N3 C3 C4 C1 . . . . -43.0(2) ?
    N2 C2 C4 C5 . . . . -157.84(15) ?
    N2 C2 C4 C3 . . . . -38.5(2) ?
    N2 C2 C4 C1 . . . . 82.69(19) ?
    N1 C1 C4 C5 . . . . -157.85(15) ?
    N1 C1 C4 C3 . . . . 83.63(18) ?
    N1 C1 C4 C2 . . . . -37.9(2) ?
    C3 N3 C6 C7 . . . . -174.51(18) ?
    Ga1 N3 C6 C7 . . . . 12.6(3) ?
    N3 C6 C7 C8 . . . . -170.91(19) ?
    N3 C6 C7 C12 . . . . 13.3(3) ?
    C12 C7 C8 C9 . . . . -0.5(3) ?
    C6 C7 C8 C9 . . . . -176.32(19) ?
    C7 C8 C9 C10 . . . . 1.4(3) ?
    C8 C9 C10 C11 . . . . -0.6(3) ?
    C9 C10 C11 C12 . . . . -1.1(3) ?
    Ga1 O3 C12 C11 . . . . 148.16(14) ?
    Ga1 O3 C12 C7 . . . . -34.2(2) ?
    C10 C11 C12 O3 . . . . 179.70(17) ?
    C10 C11 C12 C7 . . . . 2.0(3) ?
    C8 C7 C12 O3 . . . . -178.84(17) ?
    C6 C7 C12 O3 . . . . -3.2(3) ?
    C8 C7 C12 C11 . . . . -1.2(3) ?
    C6 C7 C12 C11 . . . . 174.44(17) ?
    C2 N2 C13 C14 . . . . -177.24(17) ?
    Ga1 N2 C13 C14 . . . . 2.2(3) ?
    N2 C13 C14 C15 . . . . -171.93(17) ?
    N2 C13 C14 C19 . . . . 8.7(3) ?
    C19 C14 C15 C16 . . . . -1.8(3) ?
    C13 C14 C15 C16 . . . . 178.80(18) ?
    C14 C15 C16 C17 . . . . -0.3(3) ?
    C15 C16 C17 C18 . . . . 1.5(3) ?
    C16 C17 C18 C19 . . . . -0.5(3) ?
    Ga1 O2 C19 C18 . . . . 153.46(14) ?
    Ga1 O2 C19 C14 . . . . -29.1(2) ?
    C17 C18 C19 O2 . . . . 175.99(18) ?
    C17 C18 C19 C14 . . . . -1.6(3) ?
    C15 C14 C19 O2 . . . . -174.77(17) ?
    C13 C14 C19 O2 . . . . 4.6(3) ?
    C15 C14 C19 C18 . . . . 2.7(3) ?
    C13 C14 C19 C18 . . . . -177.91(17) ?
    C1 N1 C20 C21 . . . . -171.93(17) ?
    Ga1 N1 C20 C21 . . . . 8.6(3) ?
    N1 C20 C21 C22 . . . . -175.78(17) ?
    N1 C20 C21 C26 . . . . 12.3(3) ?
    C26 C21 C22 C23 . . . . 0.5(3) ?
    C20 C21 C22 C23 . . . . -171.58(17) ?
    C21 C22 C23 C24 . . . . 1.7(3) ?
    C22 C23 C24 C25 . . . . -2.0(3) ?
    C23 C24 C25 C26 . . . . -0.1(3) ?
    Ga1 O1 C26 C25 . . . . 165.16(13) ?
    Ga1 O1 C26 C21 . . . . -16.8(2) ?
    C24 C25 C26 O1 . . . . -179.51(17) ?
    C24 C25 C26 C21 . . . . 2.3(3) ?
    C22 C21 C26 O1 . . . . 179.38(16) ?
    C20 C21 C26 O1 . . . . -8.9(3) ?
    C22 C21 C26 C25 . . . . -2.5(3) ?
    C20 C21 C26 C25 . . . . 169.20(17) ?
    C31 N4 C27 C28 . . . . -0.1(4) ?
    N4 C27 C28 C29 . . . . -0.8(4) ?
    C27 N4 C31 C30 . . . . 1.4(4) ?
    N4 C31 C30 C29 . . . . -1.7(4) ?
    C27 C28 C29 C30 . . . . 0.5(4) ?
    C31 C30 C29 C28 . . . . 0.7(4) ?
loop_
    _geom_hbond_atom_site_label_D
    _geom_hbond_atom_site_label_H
    _geom_hbond_atom_site_label_A
    _geom_hbond_site_symmetry_A
    _geom_hbond_distance_DH
    _geom_hbond_distance_HA
    _geom_hbond_distance_DA
    _geom_hbond_angle_DHA
    _geom_hbond_publ_flag
    C15 H15 O1 3_655 0.95 2.96 3.540(2) 120.6 yes
    C16 H16 O1 3_655 0.95 2.83 3.462(2) 125.0 yes
    C20 H20 O1 4_566 0.95 2.78 3.552(2) 138.9 yes
    C22 H22 O1 4_566 0.95 2.70 3.391(2) 129.8 yes
    C20 H20 O3 4_566 0.95 2.36 3.233(2) 153.0 yes
    C8 H8 O2 3_755 0.95 2.58 3.502(2) 163.8 yes
    C22 H22 O2 4_566 0.95 2.87 3.812(2) 171.9 yes
_shelx_space_group_comment
;
The symmetry employed for this shelxl refinement is uniquely defined
by the following loop, which should always be used as a source of
symmetry information in preference to the above space-group names.
They are only intended as comments.
;
_shelx_estimated_absorpt_T_min     0.780
_shelx_estimated_absorpt_T_max     0.899
_shelx_hkl_file
;
   0   0   1   -0.16    0.11
   0   0  -1   -0.09    0.18
   0   0   1    0.40    0.18
   0   0   1   -0.25    0.14
   0   0   2  282.01   13.18
   0   0   2  286.37   13.57
   0   0  -2  296.61   13.80
   0   0   2  290.37   13.13
   0   0   3   -0.01    0.27
   0   0   3    0.28    0.40
   0   0  -3   -0.25    0.48
   0   0   3    0.06    0.38
   0   0   4    3.95    0.73
   0   0   4    3.98    0.52
   0   0  -4    4.60    0.85
   0   0   4    5.07    0.77
   0   0   5   -0.14    0.30
   0   0   5   -0.07    0.48
   0   0  -5   -0.25    0.59
   0   0   6    9.04    0.82
   0   0   6    7.30    1.16
   0   0  -6    8.00    1.25
   0   0   7    0.25    0.44
   0   0   7    0.27    0.66
   0   0  -7    0.18    0.81
   0   0  -8    4.06    1.20
   0   0   8    4.62    0.80
   0   0   8    3.16    1.06
   0   0   9    0.13    0.54
   0   0   9   -0.28    0.81
   0   0  -9    0.63    1.02
   0   0 -10    5.32    1.44
   0   0  10    6.46    1.50
   0   0  11   -1.85    0.82
   0   0  12    2.75    1.37
   0   0 -13   -2.38    1.76
   0   0  13   -0.43    1.15
   0   0  14    3.33    1.66
   0   0 -14    2.00    2.17
   0   0  15    0.18    1.41
   0   0 -15    1.43    2.39
   0   0 -16   15.47    3.90
   0   0  16   23.69    3.19
   0   1  -1  375.08   17.79
   0   1   1  374.19   16.94
   0   1   1  376.85   17.00
   0  -1   1  378.07   16.94
   0  -1   1  371.53   17.44
   0   1   2  101.15    4.67
   0   1   2   95.55    4.71
   0   1  -2  102.92    4.97
   0  -1   2   97.50    4.85
   0  -1   2  100.24    4.56
   0  -1   2   98.58    4.71
   0   1   3    2.35    0.44
   0   1   3    3.46    0.61
   0   1  -3    4.31    0.77
   0  -1   3    3.29    0.63
   0  -1   3    3.30    0.37
   0  -1   3    3.60    0.60
   0   1  -4    0.66    0.63
   0   1   4    0.54    0.35
   0   1   4    0.36    0.46
   0  -1  -4    0.11    0.52
   0  -1   4    1.50    0.54
   0  -1   4   -0.15    0.42
   0  -1   4    0.41    0.27
   0   1   5   49.71    2.86
   0   1  -5   51.20    3.00
   0   1   5   50.90    2.64
   0  -1   5   48.57    2.51
   0  -1   5   49.73    2.94
   0  -1   5   46.86    2.83
   0  -1  -5   50.80    2.89
   0   1  -6   37.22    2.55
   0   1   6   38.33    2.20
   0   1   6   36.25    2.45
   0  -1   6   41.07    2.11
   0  -1  -6   37.82    2.46
   0  -1   6   39.75    2.51
   0   1   7   -0.11    0.64
   0   1  -7   -0.53    0.87
   0   1   7    0.22    0.48
   0  -1  -7   -0.46    0.74
   0  -1   7   -0.14    0.70
   0  -1   7    0.55    0.41
   0   1   8    1.65    0.99
   0   1   8    3.61    0.78
   0   1  -8    1.96    1.07
   0  -1  -8    4.70    1.18
   0  -1   8    3.35    1.06
   0  -1   8    2.11    0.59
   0   1   9   19.63    1.52
   0   1  -9   20.51    2.08
   0   1   9   18.10    1.93
   0  -1   9   19.25    1.98
   0  -1  -9   16.87    1.85
   0   1 -10   -0.34    1.14
   0   1  10    1.72    1.13
   0  -1  10   -0.01    0.98
   0  -1 -10    1.95    1.16
   0   1 -11    1.44    1.39
   0   1  11    2.80    1.27
   0  -1  11    1.15    1.07
   0   1  12   17.10    2.31
   0  -1 -12   15.29    3.12
   0  -1  12   20.11    2.35
   0   1  13    1.37    1.33
   0   1 -13    5.00    2.52
   0  -1 -13    5.67    2.44
   0  -1  13    7.11    1.87
   0   1 -14    2.36    2.27
   0   1  14    0.49    1.47
   0  -1  14    2.24    1.56
   0  -1 -14    2.04    2.32
   0   1  15    3.20    1.76
   0   1 -15    4.03    2.60
   0  -1  15    4.77    1.92
   0  -1 -15    5.14    2.86
   0   1  16   -0.63    1.72
   0   1 -16   -1.18    2.33
   0  -1 -16   -1.84    2.29
   0  -1  16    1.00    1.80
   0   2   0    5.68    0.39
   0   2   0    5.04    0.43
   0  -2   0    5.53    0.42
   0  -2   0    6.02    0.39
   0   2   1  156.14    7.28
   0   2   1  158.86    7.31
   0   2  -1  164.81    7.69
   0  -2   1  159.71    7.48
   0  -2   1  153.33    7.28
   0  -2  -1  158.33    7.51
   0   2  -2   31.22    1.74
   0   2   2   28.79    1.59
   0   2   2   27.75    1.46
   0   2   2   27.37    1.53
   0  -2   2   26.41    1.59
   0  -2   2   27.90    1.58
   0   2   3   86.27    4.29
   0   2  -3   84.94    4.51
   0   2   3   86.64    4.19
   0  -2   3   89.19    4.42
   0  -2   3   85.20    3.98
   0   2   4   13.81    1.18
   0   2  -4   15.56    1.35
   0   2   4   15.50    1.06
   0  -2   4   14.53    1.19
   0  -2  -4   14.32    1.13
   0  -2   4   15.47    0.85
   0  -2   4   13.44    1.18
   0   2   5    4.31    0.70
   0   2   5    5.81    0.93
   0   2  -5    4.69    0.99
   0  -2  -5    5.74    0.88
   0  -2   5    4.79    0.49
   0  -2   5    5.71    0.94
   0  -2   5    4.19    0.83
   0   2   6    8.90    1.11
   0   2   6    8.94    0.88
   0   2  -6    9.16    1.39
   0  -2  -6    7.83    1.12
   0  -2   6    9.65    1.23
   0  -2   6    8.86    1.11
   0  -2   6    8.37    0.71
   0   2   7   76.34    3.93
   0   2   7   73.79    4.23
   0   2  -7   69.78    4.42
   0  -2  -7   74.99    4.19
   0  -2   7   66.89    4.17
   0  -2   7   77.64    3.68
   0   2  -8    0.04    0.95
   0   2   8   -0.56    0.67
   0   2   8   -0.22    0.51
   0  -2  -8   -0.48    0.77
   0  -2   8   -0.88    0.68
   0  -2   8    0.00    0.40
   0   2   9    0.83    0.84
   0   2  -9    2.23    1.18
   0   2   9   -0.15    0.60
   0  -2   9   -0.37    0.79
   0  -2  -9   -0.11    0.96
   0   2 -10    1.14    1.29
   0   2  10    0.29    0.91
   0  -2  10    0.65    1.07
   0   2 -11   39.22    3.32
   0   2  11   38.68    3.20
   0  -2 -11   40.14    3.92
   0  -2  11   41.85    3.29
   0   2  12    0.72    1.11
   0  -2  12    0.15    1.08
   0  -2 -12   -0.13    1.81
   0   2  13   13.37    2.31
   0  -2 -13   12.88    3.14
   0  -2  13   12.09    2.26
   0   2 -14    3.20    2.49
   0   2  14    0.32    1.39
   0  -2 -14    1.20    2.28
   0  -2  14    1.96    1.55
   0   2  15   -1.21    1.31
   0   2 -15   -4.03    1.80
   0  -2  15   -0.09    1.53
   0  -2 -15    1.93    2.25
   0   2 -16   -0.33    2.46
   0   2  16   -0.51    1.58
   0  -2  16   -1.02    1.43
   0  -2 -16    3.03    2.69
   0   3   0    0.35    0.21
   0   3   0    0.28    0.29
   0  -3   0    0.17    0.24
   0  -3   0   -0.18    0.19
   0   3   1    3.83    0.41
   0   3   1    3.21    0.38
   0   3  -1    3.01    0.54
   0   3  -1    3.48    0.29
   0   3   1    3.85    0.42
   0  -3  -1    3.56    0.50
   0  -3   1    3.22    0.42
   0  -3   1    3.33    0.45
   0   3   2   73.41    3.53
   0   3  -2   73.32    3.81
   0   3   2   72.59    3.49
   0   3   2   72.57    3.55
   0  -3   2   70.64    3.54
   0  -3   2   67.15    3.60
   0  -3  -2   70.38    3.70
   0   3  -3    7.87    1.03
   0   3   3   10.54    0.93
   0   3   3    9.95    0.80
   0   3   3    8.95    0.65
   0  -3   3    8.77    0.91
   0  -3   3    8.53    0.87
   0   3  -4   -0.63    0.61
   0   3   4    0.25    0.38
   0   3   4   -0.11    0.42
   0  -3   4    0.23    0.17
   0  -3   4    0.11    0.47
   0  -3   4    0.86    0.52
   0   3  -5   20.63    1.82
   0   3   5   21.91    1.62
   0   3   5   22.85    1.47
   0  -3   5   19.72    1.57
   0  -3  -5   21.42    1.54
   0  -3   5   22.53    1.14
   0  -3   5   19.52    1.61
   0   3   6    3.92    0.91
   0   3  -6    5.89    1.21
   0   3   6    5.30    0.84
   0  -3   6    7.29    1.13
   0  -3  -6    6.91    1.02
   0  -3   6    4.15    0.46
   0  -3   6    4.66    0.93
   0   3   7   16.26    1.64
   0   3   7   19.42    1.51
   0   3  -7   19.84    2.03
   0  -3   7   21.46    1.82
   0  -3   7   18.98    1.14
   0  -3  -7   20.53    1.67
   0  -3   7   21.28    1.79
   0   3   8   76.63    4.68
   0   3   8   80.36    4.38
   0   3  -8   82.39    5.01
   0  -3  -8   84.72    4.63
   0  -3   8   84.44    4.79
   0   3   9    8.77    1.17
   0   3   9   10.96    1.72
   0   3  -9   11.43    1.88
   0  -3  -9   10.80    1.56
   0  -3   9   14.28    1.69
   0   3 -10    2.41    1.41
   0   3  10    3.11    0.98
   0   3  10    4.91    1.36
   0  -3  10    0.82    1.16
   0  -3 -10    1.22    1.64
   0   3 -11    1.87    1.43
   0   3  11    0.94    1.16
   0  -3 -11   -0.32    1.64
   0  -3  11   -0.60    0.92
   0   3  12   10.47    2.01
   0  -3 -12    6.28    2.41
   0  -3  12    7.80    1.84
   0   3  13    6.05    1.81
   0  -3 -13    6.84    2.60
   0  -3  13    2.92    1.50
   0   3  14    2.01    1.47
   0   3 -14    1.24    2.35
   0  -3  14    0.88    1.44
   0  -3 -14    3.23    2.44
   0   3  15   -0.46    1.50
   0   3 -15    4.62    2.70
   0  -3  15   -0.86    1.46
   0  -3 -15   -2.18    2.04
   0   3  16   -0.78    1.67
   0   3 -16   -1.35    2.32
   0  -3  16    0.57    1.85
   0  -3 -16    1.86    2.56
   0   4   0  287.59   13.10
   0   4   0  255.99   12.48
   0  -4   0  279.74   12.51
   0  -4   0  270.21   12.77
   0   4   1  304.64   14.41
   0   4  -1  309.95   13.76
   0   4  -1  314.08   14.59
   0  -4   1  289.72   13.84
   0  -4  -1  296.49   14.21
   0  -4   1  301.42   14.18
   0   4  -2  106.97    4.82
   0   4  -2  107.82    5.47
   0   4   2  106.14    5.12
   0   4   2  101.93    5.10
   0   4   2  109.79    5.11
   0  -4   2  101.61    5.10
   0  -4   2  102.71    5.20
   0  -4  -2  106.58    5.30
   0   4   3   81.69    3.92
   0   4  -3   80.73    4.35
   0   4   3   74.35    3.97
   0   4   3   80.18    4.06
   0  -4   3   84.54    4.17
   0  -4   3   77.23    4.04
   0  -4  -3   79.81    4.27
   0   4   4  110.69    5.81
   0   4   4  113.31    5.75
   0   4  -4  125.30    6.26
   0  -4   4  121.13    6.01
   0  -4   4  118.39    5.85
   0   4   5  153.11    7.85
   0   4  -5  155.05    8.32
   0   4   5  164.54    7.77
   0  -4   5  168.25    7.91
   0  -4   5  159.20    8.09
   0   4   6   48.41    2.82
   0   4   6   47.23    2.99
   0   4  -6   44.37    3.23
   0  -4  -6   56.84    2.92
   0  -4   6   50.51    3.04
   0  -4   6   48.60    3.12
   0   4   7    4.62    0.91
   0   4   7    3.21    0.96
   0   4  -7    3.63    1.25
   0  -4   7    3.30    0.99
   0  -4   7    3.68    1.05
   0  -4  -7    5.75    1.02
   0   4  -8   12.84    1.80
   0   4   8    8.87    1.14
   0   4   8    8.17    1.44
   0  -4  -8   12.38    1.41
   0  -4   8   13.56    1.60
   0   4  -9   -0.50    1.09
   0   4   9    0.31    0.70
   0   4   9    1.29    0.89
   0  -4  -9    2.06    1.44
   0  -4   9   -0.28    0.84
   0   4 -10   45.83    3.66
   0   4  10   45.20    3.41
   0   4  10   50.54    3.11
   0  -4 -10   48.61    4.11
   0  -4  10   48.64    3.51
   0   4 -11    6.09    1.73
   0   4  11    1.81    1.19
   0  -4  11   -0.27    1.02
   0  -4 -11    2.32    1.77
   0   4  12    1.35    1.13
   0   4 -12    3.97    1.75
   0  -4 -12   -1.29    1.54
   0  -4  12    2.15    1.32
   0   4  13   -0.30    1.12
   0  -4  13   -1.21    1.04
   0  -4 -13    0.32    1.78
   0   4 -14   10.08    3.13
   0   4  14    8.98    2.27
   0  -4 -14   11.20    2.96
   0  -4  14   11.36    2.30
   0   4  15    1.14    1.58
   0   4 -15    0.99    2.38
   0  -4 -15    2.40    2.51
   0  -4  15    1.07    1.63
   0   4 -16    1.93    2.53
   0   4  16    2.59    2.03
   0  -4 -16    3.39    2.67
   0  -4  16    1.70    1.96
   0   5   0   -0.77    0.43
   0   5   0    0.21    0.32
   0  -5   0    0.44    0.42
   0  -5   0    0.10    0.32
   0   5   1   62.68    3.28
   0   5  -1   65.25    3.16
   0   5   1   64.56    3.36
   0   5  -1   67.31    3.58
   0  -5   1   68.27    3.32
   0  -5   1   65.77    3.33
   0  -5  -1   67.47    3.36
   0   5  -2   40.85    1.96
   0   5   2   38.69    2.23
   0   5  -2   44.21    2.52
   0   5   2   40.39    2.22
   0   5   2   40.83    2.12
   0  -5   2   41.66    2.27
   0  -5   2   39.44    2.25
   0  -5  -2   38.82    2.35
   0   5  -3   79.41    4.39
   0   5   3   83.70    4.05
   0   5   3   80.18    3.91
   0   5   3   77.29    4.06
   0  -5   3   74.03    4.09
   0  -5  -3   82.55    4.27
   0  -5   3   77.72    4.05
   0   5  -4   97.47    5.21
   0   5   4   89.87    4.76
   0   5   4   96.34    4.87
   0   5   4   94.48    4.64
   0  -5   4   93.44    4.96
   0  -5  -4   93.71    5.10
   0  -5   4   96.51    4.85
   0   5  -5   15.74    1.63
   0   5   5   14.92    1.25
   0   5   5   14.46    1.35
   0  -5  -5   12.29    1.59
   0  -5   5   14.59    1.33
   0  -5   5   14.50    1.39
   0   5  -6   16.12    1.86
   0   5   6   18.27    1.60
   0   5   6   19.46    1.49
   0  -5  -6   19.90    1.44
   0  -5   6   18.88    1.65
   0  -5  -6   18.65    2.03
   0  -5   6   17.89    1.61
   0   5   7    1.12    0.77
   0   5   7   -0.53    0.61
   0   5  -7    0.45    1.03
   0  -5  -7    0.35    1.21
   0  -5  -7   -0.60    0.71
   0  -5   7    0.46    0.73
   0  -5   7   -0.02    0.67
   0   5   8    3.34    0.92
   0   5   8    1.42    0.88
   0   5  -8    4.51    1.42
   0  -5   8    2.77    1.03
   0  -5  -8    4.08    1.02
   0  -5   8    5.35    1.22
   0  -5  -8    2.87    1.53
   0   5  -9   15.08    2.28
   0   5   9   15.05    1.81
   0   5   9   19.06    1.71
   0  -5  -9   17.63    2.73
   0  -5   9   18.74    1.93
   0   5 -10   -0.16    1.32
   0   5  10    1.21    1.06
   0   5  10   -0.01    0.74
   0  -5  10    1.25    1.01
   0  -5 -10    2.79    1.58
   0   5  11    3.56    1.36
   0   5 -11    0.34    1.54
   0  -5  11    2.07    1.20
   0  -5 -11    2.19    1.84
   0   5  12    6.08    1.72
   0   5 -12    9.01    2.24
   0  -5 -12    9.04    2.58
   0  -5  12    5.29    1.66
   0   5  13    2.23    1.54
   0  -5  13   -0.71    1.24
   0  -5 -13    4.51    2.39
   0   5  14    1.71    1.52
   0  -5 -14    0.06    2.13
   0  -5  14   -0.25    1.21
   0   5 -15    1.69    2.56
   0   5  15    4.17    1.87
   0  -5 -15    4.12    2.80
   0  -5  15    1.65    1.59
   0   5 -16   -1.45    2.41
   0   5  16   -0.33    1.68
   0  -5 -16    0.54    2.49
   0  -5  16   -1.93    1.55
   0   6   0   20.79    1.34
   0   6   0   24.14    1.57
   0  -6   0   23.40    1.35
   0  -6   0   21.74    1.47
   0   6  -1    7.73    1.08
   0   6   1    8.27    0.76
   0   6  -1    6.60    0.64
   0   6   1    8.25    0.84
   0  -6  -1    8.51    0.82
   0  -6   1    8.48    0.75
   0  -6   1    6.72    0.82
   0   6   2    2.88    0.52
   0   6   2    2.69    0.62
   0   6  -2    2.84    0.39
   0   6  -2    2.55    0.87
   0  -6   2    2.89    0.57
   0  -6  -2    3.87    0.78
   0  -6   2    2.65    0.65
   0   6  -3  183.21    9.53
   0   6   3  193.42    9.07
   0   6   3  182.78    8.98
   0   6   3  184.92    8.98
   0   6  -3  186.22    8.55
   0  -6   3  190.09    9.19
   0  -6  -3  190.75    9.29
   0  -6   3  194.65    9.00
   0   6   4   45.89    2.29
   0   6   4   44.48    2.55
   0   6   4   44.54    2.64
   0   6  -4   41.42    2.89
   0  -6  -4   41.69    2.78
   0  -6   4   43.00    2.59
   0  -6   4   43.31    2.63
   0   6  -5   10.84    1.48
   0   6   5    9.51    1.12
   0   6   5    7.50    0.98
   0  -6   5    9.37    1.14
   0  -6  -5    9.05    1.38
   0  -6   5    9.50    1.11
   0   6   6    4.05    0.84
   0   6   6    3.89    0.97
   0   6  -6    3.10    1.16
   0  -6   6    8.12    1.23
   0  -6  -6    4.43    1.29
   0  -6   6   -0.07    0.56
   0   6   7   30.24    2.27
   0   6  -7   23.98    2.51
   0   6   7   31.72    2.15
   0  -6  -7   32.25    2.75
   0  -6   7   26.90    2.20
   0  -6   7   29.89    2.32
   0  -6  -7   31.79    1.99
   0   6  -8    1.55    1.22
   0   6   8    0.89    0.88
   0   6   8   -0.11    0.66
   0  -6  -8    0.27    1.12
   0  -6   8    0.49    0.83
   0  -6   8    0.06    0.77
   0   6  -9    9.71    1.95
   0   6   9    8.29    1.56
   0   6   9   11.20    1.36
   0  -6   9   10.02    1.66
   0  -6  -9    9.67    2.14
   0   6  10    4.27    1.13
   0   6  10    3.25    1.24
   0   6 -10    3.44    1.69
   0  -6  10    5.96    1.46
   0  -6 -10    3.86    1.79
   0   6  11   10.83    2.01
   0   6  11   13.06    1.61
   0   6 -11   14.82    2.49
   0  -6  11   14.54    1.98
   0  -6 -11   12.31    2.65
   0   6  12    1.74    1.41
   0   6 -12    1.02    1.67
   0  -6 -12    1.70    2.02
   0  -6  12    2.82    1.46
   0   6  13   14.59    2.54
   0  -6 -13    8.52    2.75
   0  -6  13   15.82    2.54
   0   6  14    0.24    1.42
   0  -6  14   -1.82    1.20
   0  -6 -14    4.91    2.51
   0   6  15    1.70    1.69
   0   6 -15   -0.02    2.42
   0  -6 -15   -1.17    2.10
   0  -6  15    0.77    1.71
   0   6 -16   -0.95    2.40
   0   6  16   -0.86    1.76
   0  -6 -16   -1.51    2.23
   0  -6  16   -0.37    1.55
   0   7   0    0.54    0.40
   0   7   0    0.73    0.58
   0  -7   0   -0.07    0.48
   0  -7   0   -0.30    0.36
   0   7  -1   15.11    1.09
   0   7  -1   17.62    1.53
   0   7   1   20.49    1.31
   0   7   1   18.93    1.34
   0  -7  -1   19.29    1.27
   0  -7   1   18.49    1.20
   0  -7  -1   17.80    1.32
   0  -7   1   18.07    1.34
   0   7  -2  280.49   12.89
   0   7   2  284.88   13.54
   0   7   2  277.39   13.16
   0   7  -2  282.33   13.89
   0  -7  -2  293.16   13.48
   0  -7   2  270.56   13.12
   0  -7   2  281.41   13.40
   0   7  -3   14.85    1.47
   0   7   3   15.80    0.98
   0   7  -3   14.86    0.82
   0   7   3   12.59    1.20
   0   7   3   13.84    1.17
   0  -7   3   12.02    1.20
   0  -7  -3   13.52    1.39
   0  -7   3   16.35    1.24
   0   7   4   48.89    2.81
   0   7   4   47.91    2.88
   0   7   4   50.38    2.53
   0   7  -4   49.75    3.20
   0  -7  -4   47.90    3.03
   0  -7   4   50.80    2.89
   0  -7   4   42.34    2.79
   0   7   5   28.79    2.08
   0   7  -5   29.00    2.33
   0   7   5   28.51    1.60
   0   7   5   28.74    1.99
   0  -7  -5   27.88    2.27
   0  -7   5   28.91    2.04
   0  -7   5   29.87    2.07
   0   7   6   39.89    2.46
   0   7  -6   35.89    2.90
   0   7   6   42.60    2.66
   0  -7   6   38.74    2.63
   0  -7  -6   34.64    2.83
   0  -7   6   34.34    2.49
   0   7  -7    1.31    1.16
   0   7   7    0.26    0.75
   0   7   7    0.97    0.71
   0  -7  -7    0.37    1.16
   0  -7  -7   -0.94    0.65
   0  -7   7   -0.78    0.64
   0  -7   7    0.14    0.76
   0   7   8   19.50    1.76
   0   7   8   17.02    1.84
   0   7  -8   21.00    2.39
   0  -7  -8   20.11    2.42
   0  -7   8   20.26    1.93
   0  -7   8   20.50    2.05
   0   7   9    8.16    1.59
   0   7   9   12.07    1.44
   0   7  -9    8.32    1.99
   0  -7   9   11.15    1.84
   0  -7   9   10.04    1.68
   0  -7  -9   15.48    2.48
   0   7  10    3.42    1.09
   0   7 -10    2.89    1.55
   0   7  10    5.79    1.48
   0  -7  10    2.52    1.25
   0  -7 -10   -0.03    1.40
   0   7  11    1.31    1.19
   0   7  11    3.07    1.15
   0   7 -11    1.50    1.63
   0  -7  11    1.20    1.17
   0  -7 -11    0.07    1.60
   0   7 -12    9.49    2.38
   0   7  12    5.16    1.63
   0  -7 -12    7.04    2.44
   0  -7  12    2.04    1.35
   0   7 -13    1.86    1.93
   0   7  13    1.56    1.35
   0  -7 -13    1.96    2.20
   0  -7  13   -1.06    1.19
   0   7  14    2.28    1.67
   0  -7 -14    4.23    2.65
   0  -7  14    2.21    1.71
   0   7  15   -0.36    1.52
   0   7 -15    2.12    2.51
   0  -7  15    1.18    1.66
   0  -7 -15    0.87    2.29
   0   7  16    2.45    1.95
   0   7 -16    1.76    2.76
   0  -7 -16    0.20    2.58
   0  -7  16    1.23    1.77
   0   8   0    0.13    0.40
   0   8   0    1.42    0.71
   0  -8   0   -0.12    0.53
   0  -8   0    0.74    0.43
   0   8  -1   20.96    1.35
   0   8   1   22.85    1.52
   0   8  -1   26.35    1.83
   0   8   1   20.41    1.55
   0  -8  -1   22.94    1.46
   0  -8  -1   23.07    1.57
   0  -8   1   23.21    1.45
   0  -8   1   23.07    1.60
   0   8  -2   18.05    1.08
   0   8   2   13.95    1.16
   0   8   2   18.83    1.33
   0   8  -2   17.61    1.58
   0  -8  -2   15.12    1.35
   0  -8   2   16.78    1.39
   0  -8   2   19.07    1.28
   0   8   3   11.14    0.89
   0   8  -3   12.05    0.76
   0   8   3   11.79    1.14
   0   8  -3   12.65    1.44
   0  -8   3   11.59    1.08
   0  -8   3   11.74    1.16
   0  -8  -3   10.25    1.26
   0   8   4  115.55    5.90
   0   8   4  118.89    5.63
   0   8   4  123.70    5.88
   0   8  -4  110.09    6.29
   0  -8  -4  106.79    6.05
   0  -8   4  116.11    5.87
   0  -8   4  105.84    5.88
   0   8   5    5.31    0.53
   0   8  -5    5.00    1.36
   0   8   5    5.96    0.97
   0   8   5    7.15    1.15
   0  -8   5    3.70    0.93
   0  -8   5    4.97    0.96
   0  -8  -5    1.92    1.07
   0   8   6   44.22    2.83
   0   8  -6   37.30    3.10
   0   8   6   41.62    2.63
   0  -8   6   41.57    2.80
   0  -8  -6   36.18    2.95
   0  -8   6   42.67    2.75
   0   8   7   -0.50    0.73
   0   8  -7    1.08    1.24
   0   8   7    0.42    0.74
   0  -8  -7    0.61    1.23
   0  -8   7   -0.41    0.58
   0  -8   7   -0.29    0.69
   0   8  -8    4.05    1.46
   0   8   8    3.43    1.13
   0   8   8    4.07    1.11
   0  -8  -8    4.32    1.60
   0  -8   8    4.34    1.22
   0  -8   8    7.31    1.41
   0   8   9    3.59    1.24
   0   8  -9    5.20    1.71
   0   8   9    5.04    1.21
   0  -8   9    4.73    1.37
   0  -8   9    4.25    1.28
   0  -8  -9    4.58    1.74
   0   8 -10   18.08    2.70
   0   8  10   26.48    2.54
   0   8  10   27.51    2.30
   0  -8  10   28.70    2.61
   0  -8 -10   26.04    3.01
   0   8 -11   -2.06    1.33
   0   8  11    1.24    1.21
   0   8  11   -0.10    0.92
   0  -8 -11    0.91    1.66
   0  -8  11    0.22    1.12
   0   8  12   -1.19    1.19
   0   8 -12    2.44    1.84
   0  -8  12   -0.22    1.07
   0  -8 -12   -1.27    1.60
   0   8  13   -0.14    1.21
   0   8 -13   -0.95    1.79
   0  -8 -13    0.61    1.87
   0  -8  13    0.38    1.38
   0   8  14   10.56    2.39
   0  -8 -14    6.04    2.73
   0  -8  14    8.78    2.23
   0   8  15   -1.36    1.41
   0   8 -15    1.12    2.66
   0  -8  15    0.01    1.63
   0  -8 -15    1.66    2.41
   0   8 -16   -0.38    2.47
   0   8  16    0.83    1.95
   0  -8 -16    0.57    2.41
   0  -8  16    4.14    2.07
   0   9   0    0.41    0.65
   0   9   0   -0.25    0.40
   0  -9   0   -1.34    0.40
   0  -9   0   -0.72    0.34
   0   9  -1   48.04    3.02
   0   9   1   49.01    2.74
   0   9   1   51.30    2.86
   0   9  -1   48.91    2.61
   0  -9  -1   46.67    2.80
   0  -9  -1   49.29    2.71
   0  -9   1   47.30    2.68
   0  -9   1   55.11    2.90
   0   9   2   23.95    1.72
   0   9   2   25.94    1.69
   0   9  -2   25.07    2.01
   0   9  -2   25.93    1.52
   0  -9   2   25.78    1.69
   0  -9   2   25.44    1.81
   0  -9  -2   28.98    1.82
   0   9   3  118.91    5.68
   0   9   3  111.85    5.76
   0   9  -3  112.99    5.35
   0   9  -3  108.88    6.20
   0  -9  -3  114.50    5.93
   0  -9   3  107.85    5.77
   0  -9   3  114.32    5.80
   0   9   4   14.49    1.01
   0   9   4   13.73    1.30
   0   9  -4   11.93    1.62
   0   9  -4   15.31    0.81
   0  -9   4   17.67    1.40
   0  -9   4   12.94    1.38
   0  -9  -4   11.75    1.47
   0   9  -5  128.53    7.06
   0   9   5  128.13    6.13
   0   9   5  125.97    6.46
   0   9   5  126.30    6.55
   0  -9  -5  120.85    6.75
   0  -9   5  125.58    6.59
   0  -9   5  119.71    6.46
   0   9  -6    8.43    1.84
   0   9   6   11.11    1.36
   0   9   6   15.56    1.58
   0  -9  -6   11.24    1.82
   0  -9   6   12.31    1.41
   0  -9   6   14.31    1.52
   0   9  -7    0.81    1.21
   0   9   7    2.25    0.92
   0   9   7    1.73    0.95
   0  -9   7    1.32    0.89
   0  -9   7    1.08    0.86
   0  -9  -7    1.44    1.20
   0   9   8   17.03    1.68
   0   9  -8   14.22    2.29
   0   9   8   12.49    1.69
   0  -9   8   14.67    1.81
   0  -9  -8   15.87    2.18
   0  -9   8   11.99    1.60
   0   9  -9    6.87    1.94
   0   9   9    8.65    1.49
   0   9   9    8.77    1.63
   0  -9   9    9.07    1.74
   0  -9  -9    9.68    2.09
   0  -9   9    6.60    1.49
   0   9  10    0.36    1.04
   0   9 -10   -1.51    1.31
   0   9  10    0.97    0.93
   0  -9 -10    0.20    1.47
   0  -9  10    1.16    1.05
   0   9  11   18.35    2.05
   0   9 -11   15.33    2.73
   0   9  11   15.93    2.17
   0  -9 -11   16.84    2.96
   0  -9  11   15.56    2.09
   0   9  12    0.83    1.32
   0   9 -12    0.73    1.72
   0  -9 -12    1.71    1.87
   0  -9  12    0.99    1.27
   0   9  13    1.22    1.42
   0   9 -13    0.00    1.76
   0  -9 -13    0.38    1.96
   0  -9  13   -1.49    1.13
   0   9  14   -3.63    1.11
   0  -9 -14    2.00    2.23
   0  -9  14   -2.05    1.16
   0   9  15    7.06    2.36
   0  -9 -15    7.36    2.97
   0  -9  15    4.00    2.03
   0   9  16    0.88    1.91
   0  -9  16    0.35    1.76
   0  -9 -16   -2.01    2.17
   0  10   0   17.52    1.34
   0  10   0   19.49    1.63
   0 -10   0   18.52    1.30
   0 -10   0   19.84    1.55
   0  10   1    2.63    0.77
   0  10  -1    3.97    0.67
   0  10   1    4.54    0.75
   0  10  -1    3.67    1.00
   0 -10  -1    3.15    0.68
   0 -10   1    2.66    0.60
   0 -10  -1    3.99    0.84
   0 -10   1    3.42    0.81
   0  10   2    0.06    0.45
   0  10  -2    0.64    0.77
   0  10  -2    0.06    0.37
   0  10   2    0.79    0.57
   0 -10  -2    0.70    0.60
   0 -10   2    0.39    0.42
   0 -10   2    0.44    0.59
   0 -10  -2   -0.33    0.48
   0  10  -3   34.11    1.78
   0  10   3   32.28    1.95
   0  10  -3   30.24    2.50
   0  10   3   30.64    2.15
   0 -10   3   32.50    2.20
   0 -10  -3   33.04    2.26
   0 -10   3   31.13    2.08
   0  10  -4   30.43    1.61
   0  10   4   30.81    1.82
   0  10   4   33.73    2.24
   0  10  -4   32.92    2.64
   0 -10  -4   30.56    2.32
   0 -10   4   30.47    2.19
   0 -10   4   31.43    2.13
   0  10   5    0.26    0.60
   0  10  -5   -0.04    1.12
   0  10   5    0.17    0.36
   0  10   5   -0.55    0.66
   0 -10  -5    0.15    0.89
   0 -10   5    0.22    0.64
   0 -10   5    0.17    0.69
   0  10   6    1.16    0.92
   0  10  -6    0.77    1.22
   0  10   6    1.47    0.82
   0 -10   6    0.76    0.79
   0 -10   6    0.73    0.79
   0 -10  -6   -0.48    0.99
   0  10   7   20.54    1.90
   0  10  -7   18.22    2.39
   0  10   7   23.82    2.11
   0 -10   7   18.75    1.90
   0 -10   7   19.95    1.90
   0 -10  -7   20.44    2.28
   0  10  -8    0.75    1.28
   0  10   8   -0.58    0.68
   0  10   8    0.24    0.87
   0 -10   8    0.23    0.90
   0 -10  -8    0.34    1.23
   0 -10   8    0.25    0.79
   0  10  -9   17.71    2.44
   0  10   9   11.59    1.93
   0  10   9   12.65    1.63
   0 -10  -9   13.00    2.31
   0 -10   9   12.57    1.76
   0 -10   9    7.40    1.58
   0  10  10    7.77    1.76
   0  10 -10    3.62    1.71
   0  10  10    9.11    1.70
   0 -10 -10    7.01    2.09
   0 -10  10    8.54    1.71
   0  10  11    0.99    1.12
   0  10  11    4.69    1.58
   0  10 -11    2.56    1.85
   0 -10 -11    1.55    1.74
   0 -10  11    4.54    1.50
   0  10  12   -0.29    1.24
   0  10 -12    2.12    1.94
   0  10  12    1.50    1.21
   0 -10 -12    1.96    1.88
   0 -10  12   -0.07    1.21
   0  10  13    1.58    1.50
   0  10 -13   -1.30    1.74
   0 -10 -13    2.46    2.31
   0 -10  13    0.77    1.41
   0  10  14   -0.85    1.40
   0 -10 -14   -2.07    1.90
   0 -10  14    1.74    1.64
   0  10  15   11.47    2.61
   0 -10 -15    5.85    2.81
   0 -10  15    4.40    2.11
   0 -10 -16   -1.23    2.47
   0  11   0    1.01    0.79
   0  11   0   -0.22    0.45
   0 -11   0   -0.29    0.44
   0 -11   0    1.03    0.66
   0  11  -1    3.89    1.08
   0  11   1    2.26    0.80
   0  11   1    4.23    0.86
   0  11  -1    3.02    0.66
   0 -11   1    2.90    0.88
   0 -11  -1    3.82    0.76
   0 -11   1    3.27    0.67
   0 -11  -1    3.27    0.83
   0  11   2   34.91    2.29
   0  11  -2   34.66    2.67
   0  11   2   31.85    2.22
   0  11  -2   36.45    2.06
   0 -11   2   37.43    2.20
   0 -11   2   36.78    2.42
   0 -11  -2   39.36    2.31
   0 -11  -2   36.41    2.40
   0  11  -3    2.67    0.55
   0  11  -3    3.08    1.07
   0  11   3    2.63    0.68
   0  11   3    4.28    0.94
   0 -11   3    3.10    0.89
   0 -11   3    3.15    0.78
   0 -11  -3    2.65    0.91
   0  11  -4   39.09    3.10
   0  11  -4   47.11    2.23
   0  11   4   45.65    2.81
   0  11   4   43.91    2.43
   0 -11  -4   42.28    2.93
   0 -11   4   37.99    2.65
   0 -11   4   40.91    2.79
   0  11  -5   15.72    2.19
   0  11   5   21.34    1.80
   0  11   5   23.90    1.35
   0 -11   5   22.48    1.83
   0 -11   5   16.21    1.73
   0 -11  -5   21.14    2.07
   0  11  -6   19.79    2.38
   0  11   6   22.18    2.03
   0  11   6   17.85    1.76
   0 -11   6   19.24    1.86
   0 -11  -6   21.26    2.17
   0 -11   6   21.73    1.91
   0  11  -7   20.04    2.57
   0  11   7   24.03    2.04
   0  11   7   21.77    2.14
   0 -11   7   21.74    2.08
   0 -11  -7   29.24    2.56
   0 -11   7   21.18    2.09
   0  11  -8   57.11    4.35
   0  11   8   58.07    3.89
   0  11   8   55.12    3.67
   0 -11   8   63.59    3.90
   0 -11   8   55.50    3.85
   0 -11  -8   50.83    4.05
   0  11   9    4.71    1.39
   0  11   9    1.78    1.03
   0  11  -9    3.36    1.66
   0 -11   9    5.04    1.40
   0 -11   9    1.13    1.04
   0 -11  -9    4.08    1.71
   0  11  10    6.03    1.58
   0  11 -10    3.95    1.88
   0  11  10    3.92    1.37
   0 -11 -10    3.63    1.82
   0 -11  10    6.39    1.56
   0 -11  10    2.92    1.42
   0  11  11    2.95    1.28
   0  11 -11    0.02    1.76
   0  11  11    0.42    1.18
   0 -11 -11    1.73    1.83
   0 -11  11    0.94    1.19
   0  11 -12    5.91    2.26
   0  11  12    6.26    1.73
   0  11  12    8.22    1.95
   0 -11  12    4.28    1.52
   0 -11 -12    2.13    2.09
   0  11 -13    3.47    2.14
   0  11  13    7.32    2.14
   0 -11  13    5.94    1.83
   0 -11 -13    5.07    2.40
   0  11  14    1.22    1.73
   0  11 -14    1.94    2.19
   0 -11 -14   -0.96    2.17
   0 -11  14    2.17    1.70
   0  11  15    0.34    1.68
   0 -11  15   -3.19    1.43
   0 -11 -15    2.25    2.58
   0  12   0   56.46    3.39
   0  12   0   50.58    2.99
   0 -12   0   51.12    3.18
   0 -12   0   56.52    2.99
   0  12   1    0.80    0.70
   0  12  -1    1.44    0.90
   0  12  -1    1.94    0.59
   0  12   1    0.98    0.60
   0 -12  -1    0.44    0.52
   0 -12   1    1.54    0.78
   0 -12  -1    1.13    0.73
   0 -12   1    1.69    0.56
   0  12  -2    0.49    0.83
   0  12   2    0.04    0.60
   0  12   2    0.81    0.70
   0  12  -2    0.18    0.44
   0 -12  -2    0.37    0.59
   0 -12   2   -0.36    0.53
   0 -12  -2    0.78    0.69
   0 -12   2    0.65    0.69
   0  12   3   31.56    2.25
   0  12   3   33.75    2.07
   0  12  -3   30.49    2.63
   0  12  -3   31.04    1.84
   0 -12  -3   31.41    2.24
   0 -12   3   29.84    2.29
   0 -12   3   31.58    2.13
   0  12  -4   74.81    3.66
   0  12   4   80.86    4.33
   0  12  -4   67.73    4.65
   0  12   4   76.86    3.94
   0 -12   4   69.58    4.25
   0 -12  -4   81.59    4.47
   0 -12   4   68.05    4.14
   0  12   5    4.01    0.66
   0  12  -5    6.78    1.59
   0  12   5    7.62    1.32
   0 -12  -5    5.78    1.38
   0 -12   5    5.07    1.07
   0 -12   5    5.24    1.17
   0  12  -6   66.21    4.48
   0  12   6   60.53    3.81
   0 -12  -6   56.18    4.03
   0 -12   6   62.33    3.83
   0 -12   6   60.28    3.80
   0  12  -7    3.48    1.50
   0  12   7    3.67    1.15
   0 -12   7    7.53    1.41
   0 -12  -7    4.51    1.48
   0 -12   7    2.10    1.07
   0  12   8    8.11    1.56
   0  12  -8    5.88    1.84
   0  12   8    7.31    1.58
   0 -12  -8   10.77    1.99
   0 -12   8    6.82    1.46
   0 -12   8    8.23    1.58
   0  12  -9    1.51    1.65
   0  12   9    1.78    1.06
   0  12   9    3.07    1.31
   0 -12   9    3.55    1.31
   0 -12  -9    3.77    1.64
   0 -12   9    3.32    1.17
   0  12  10   10.89    1.90
   0  12 -10   11.50    2.50
   0  12  10   12.62    2.13
   0 -12  10   10.84    1.97
   0 -12  10    7.50    1.74
   0 -12 -10   11.49    2.43
   0  12 -11    4.43    2.10
   0  12  11    1.51    1.26
   0  12  11    2.10    1.37
   0 -12 -11    1.32    1.82
   0 -12  11    2.63    1.36
   0  12  12    0.59    1.20
   0  12 -12    2.60    1.97
   0  12  12    2.77    1.52
   0 -12  12   -0.13    1.13
   0 -12 -12    1.10    1.86
   0  12  13   -1.60    1.39
   0  12 -13    2.24    2.07
   0 -12  13   -0.29    1.35
   0 -12 -13    2.71    2.18
   0  12 -14    6.08    2.60
   0  12  14    4.73    2.13
   0 -12 -14    4.70    2.64
   0 -12  14    3.23    1.77
   0 -12 -15   -1.26    2.38
   0 -12  15   -1.74    1.53
   0  13   0    0.86    0.58
   0  13   0    1.93    0.92
   0 -13   0    1.32    0.55
   0 -13   0    0.45    0.69
   0  13   1    5.63    0.97
   0  13   1    4.96    1.09
   0  13  -1    6.33    0.93
   0  13  -1    3.45    1.11
   0 -13  -1    7.64    0.93
   0 -13   1    7.55    1.24
   0 -13   1    5.40    0.86
   0 -13  -1    5.16    1.12
   0  13  -2    5.05    0.81
   0  13  -2    1.64    1.09
   0  13   2    4.12    0.97
   0  13   2    5.04    1.01
   0 -13   2    4.00    0.81
   0 -13  -2    3.70    1.01
   0 -13   2    4.76    1.10
   0 -13  -2    5.15    0.92
   0  13  -3   35.61    2.84
   0  13  -3   35.25    2.04
   0  13   3   33.26    2.25
   0  13   3   34.17    2.42
   0 -13  -3   31.94    2.48
   0 -13  -3   34.71    2.41
   0 -13   3   35.33    2.30
   0 -13   3   36.63    2.58
   0  13  -4    8.73    0.88
   0  13   4   10.61    1.03
   0  13  -4    8.75    1.81
   0  13   4    9.43    1.25
   0 -13   4    8.92    1.29
   0 -13   4   11.58    1.44
   0 -13  -4   11.58    1.54
   0  13   5  135.95    6.32
   0  13   5  123.13    6.70
   0  13  -5  118.19    7.27
   0 -13  -5  125.28    6.93
   0 -13   5  125.54    6.72
   0 -13   5  117.54    6.66
   0  13  -6    2.69    1.45
   0  13   6   -0.68    0.75
   0 -13  -6    1.05    1.12
   0 -13   6   -0.71    0.76
   0 -13   6    1.49    0.86
   0  13   7    0.15    0.86
   0  13  -7   -0.84    1.22
   0 -13   7   -0.56    0.78
   0 -13   7   -0.52    0.86
   0 -13  -7   -0.48    1.08
   0  13   8   29.72    2.64
   0  13  -8   34.16    3.37
   0 -13  -8   33.33    3.17
   0 -13   8   35.74    2.83
   0 -13   8   30.40    2.64
   0  13  -9   21.54    2.97
   0  13   9   28.55    2.51
   0 -13   9   24.50    2.49
   0 -13   9   19.58    2.28
   0 -13  -9   29.52    2.96
   0  13  10   -0.73    0.99
   0  13  10   -1.19    0.83
   0  13 -10    1.72    1.91
   0 -13  10    0.31    1.06
   0 -13  10   -1.55    0.86
   0 -13 -10    0.15    1.52
   0  13 -11   20.97    2.98
   0  13  11   24.29    2.50
   0  13  11   18.38    2.85
   0 -13 -11   19.31    3.16
   0 -13  11   24.92    2.57
   0  13 -12    1.90    1.92
   0  13  12    0.59    1.37
   0  13  12    0.16    1.18
   0 -13 -12    1.40    1.93
   0 -13  12    0.61    1.27
   0  13 -13    0.50    1.95
   0 -13 -13    0.46    2.07
   0 -13  13    0.16    1.22
   0  13 -14    2.46    2.38
   0 -13  14    0.34    1.57
   0 -13 -14    1.56    2.32
   0 -13 -15   -0.24    2.57
   0 -13  15    3.13    2.02
   0  14   0   12.13    1.60
   0  14   0   14.94    1.31
   0 -14   0   13.11    1.21
   0 -14   0   14.25    1.51
   0  14  -1   54.73    3.32
   0  14   1   60.61    3.52
   0  14   1   62.39    3.70
   0  14  -1   65.13    4.00
   0 -14   1   57.55    3.34
   0 -14  -1   56.38    3.61
   0 -14   1   60.41    3.68
   0 -14  -1   64.93    3.40
   0  14  -2   -0.82    0.48
   0  14   2    0.81    0.68
   0  14   2    0.08    0.72
   0  14  -2   -0.17    1.04
   0 -14   2    0.62    0.54
   0 -14  -2   -0.36    0.58
   0 -14   2    0.29    0.77
   0 -14  -2    0.02    0.71
   0  14  -3   30.75    1.90
   0  14   3   27.91    2.24
   0  14  -3   32.53    2.73
   0  14   3   31.08    2.12
   0 -14   3   32.19    2.17
   0 -14  -3   29.86    2.39
   0 -14  -3   29.12    2.20
   0 -14   3   27.97    2.32
   0  14   4    3.54    0.77
   0  14  -4    0.47    1.17
   0  14   4    4.28    1.09
   0  14  -4    2.96    0.65
   0 -14   4    3.46    0.94
   0 -14  -4    4.02    1.11
   0 -14   4    3.46    1.18
   0  14  -5    2.43    1.46
   0  14   5    3.28    0.69
   0  14   5    3.19    1.06
   0 -14   5    3.68    1.12
   0 -14   5    2.24    0.90
   0 -14  -5    2.16    1.17
   0  14   6    2.20    0.98
   0  14  -6    1.68    1.49
   0 -14   6    2.44    0.99
   0 -14  -6    2.42    1.23
   0 -14   6   -1.26    0.74
   0  14  -7   23.42    2.80
   0  14   7   25.05    2.27
   0 -14   7   17.81    2.00
   0 -14   7   19.39    2.05
   0 -14  -7   22.80    2.39
   0  14   8    5.19    1.44
   0  14  -8    7.42    2.13
   0 -14   8    7.17    1.58
   0 -14  -8   14.36    2.29
   0 -14   8   12.77    1.76
   0  14  -9    1.15    1.70
   0  14   9   -0.17    0.88
   0 -14   9   -0.37    0.75
   0 -14  -9   -1.04    1.27
   0 -14   9   -0.26    0.93
   0  14  10    3.70    1.42
   0  14 -10    3.13    2.00
   0 -14  10    4.21    1.48
   0 -14  10    6.43    1.59
   0 -14 -10    1.01    1.66
   0  14 -11    3.39    2.01
   0  14  11    5.38    1.65
   0 -14 -11    1.81    1.93
   0 -14  11    2.77    1.44
   0  14 -12   -0.46    1.87
   0  14  12    2.51    1.56
   0 -14 -12    3.54    2.26
   0 -14  12    0.82    1.41
   0  14 -13    3.13    2.31
   0 -14  13    2.01    1.61
   0 -14 -13    0.57    2.04
   0  14 -14   -1.03    2.02
   0 -14 -14    1.67    2.35
   0 -14  14    1.11    1.68
   0 -14  15    0.57    1.77
   0 -14 -15    2.34    2.52
   0  15   0    0.26    0.63
   0  15   0    0.56    0.92
   0 -15   0    0.51    0.54
   0 -15   0    0.01    0.73
   0  15  -1    0.36    1.03
   0  15   1    0.92    0.64
   0  15   1    0.81    0.85
   0  15  -1    0.85    0.68
   0 -15   1    2.83    1.02
   0 -15  -1    0.18    0.57
   0 -15   1    0.54    0.56
   0 -15  -1    1.55    0.91
   0  15  -2   36.36    2.98
   0  15  -2   33.42    2.21
   0  15   2   31.13    2.39
   0  15   2   34.52    2.47
   0 -15   2   40.07    2.34
   0 -15  -2   37.17    2.36
   0 -15  -2   30.78    2.48
   0 -15   2   34.12    2.58
   0  15  -3   43.59    2.49
   0  15   3   39.74    2.68
   0  15   3   40.05    2.87
   0  15  -3   38.68    3.32
   0 -15   3   39.32    2.94
   0 -15   3   42.60    2.69
   0 -15  -3   47.07    2.81
   0 -15  -3   42.79    3.02
   0  15   4   42.08    3.00
   0  15  -4   41.02    3.47
   0  15   4   45.80    2.72
   0  15  -4   45.38    2.48
   0 -15  -4   44.94    3.21
   0 -15   4   40.79    2.82
   0 -15  -4   49.12    3.14
   0 -15   4   41.53    3.09
   0  15  -5   -1.06    1.13
   0  15   5   -0.98    0.66
   0 -15   5    0.64    0.78
   0 -15   5   -1.13    0.71
   0 -15  -5    0.66    1.04
   0  15   6   10.82    1.73
   0  15  -6   12.82    2.26
   0 -15   6   10.85    1.80
   0 -15   6   14.56    1.65
   0 -15  -6   14.15    1.96
   0  15  -7    0.57    1.49
   0  15   7    2.05    1.08
   0 -15   7    1.23    0.89
   0 -15  -7   -0.47    1.13
   0 -15   7   -0.45    0.83
   0  15   8   40.58    3.09
   0  15  -8   37.97    3.74
   0 -15  -8   42.17    3.43
   0 -15   8   34.54    2.97
   0 -15   8   33.83    2.94
   0  15   9    0.92    1.12
   0  15  -9   -0.59    1.59
   0 -15   9   -0.40    0.92
   0 -15  -9    2.22    1.58
   0 -15   9    0.52    1.06
   0  15  10   -0.13    1.02
   0  15 -10    2.29    1.96
   0 -15  10   -0.48    1.08
   0 -15  10   -0.14    1.03
   0 -15 -10    1.21    1.68
   0  15  11    1.78    1.22
   0  15 -11    0.15    1.77
   0 -15 -11    1.82    1.76
   0 -15  11    0.48    1.16
   0  15 -12   30.71    3.79
   0  15  12   26.54    2.84
   0 -15 -12   25.46    3.81
   0 -15  12   19.94    2.62
   0  15 -13   -3.06    1.69
   0  15  13    1.47    1.51
   0 -15  13    0.13    1.28
   0 -15 -13   -1.14    1.89
   0  15 -14   -1.65    1.96
   0 -15 -14    0.01    2.18
   0 -15  14    0.08    1.55
   0 -15  15    3.30    2.08
   0  16   0  119.44    6.98
   0  16   0  131.11    6.57
   0 -16   0  123.07    6.43
   0 -16   0  131.02    6.81
   0  16  -1    2.73    1.29
   0  16   1    1.92    0.86
   0  16  -1    2.06    0.77
   0  16   1    0.79    0.93
   0 -16   1    1.35    0.92
   0 -16  -1    1.37    0.93
   0 -16   1    1.52    0.69
   0 -16  -1    2.56    0.73
   0  16  -2   -0.07    0.59
   0  16   2   -0.51    0.73
   0  16  -2    1.15    1.24
   0  16   2   -0.65    0.70
   0 -16  -2   -0.45    0.64
   0 -16  -2    2.26    1.01
   0 -16   2   -0.89    0.76
   0 -16   2    0.72    0.62
   0  16  -3    9.78    1.08
   0  16  -3    7.99    1.89
   0  16   3   10.53    1.33
   0  16   3   10.98    1.64
   0 -16   3   10.30    1.27
   0 -16  -3   12.69    1.44
   0 -16   3    8.18    1.53
   0 -16  -3   10.71    1.73
   0  16  -4   12.69    1.19
   0  16  -4   16.34    2.21
   0  16   4   12.52    1.61
   0  16   4   16.04    1.45
   0 -16  -4   13.70    1.66
   0 -16   4   17.39    1.95
   0 -16   4   17.88    1.64
   0 -16  -4   16.97    1.94
   0  16   5   18.41    1.98
   0  16  -5   19.70    2.49
   0 -16   5   20.37    2.09
   0 -16   5   21.35    1.92
   0 -16  -5   21.14    2.11
   0  16  -6    3.05    1.65
   0  16   6    8.02    1.62
   0 -16  -6    6.80    1.67
   0 -16   6    4.42    1.37
   0 -16   6    4.83    1.22
   0  16  -7   20.53    2.79
   0  16   7   27.93    2.49
   0 -16   7   25.47    2.38
   0 -16   7   22.57    2.22
   0 -16  -7   23.73    2.64
   0  16  -8    0.79    1.60
   0  16   8    5.17    1.46
   0 -16  -8    6.48    1.97
   0 -16   8    4.17    1.38
   0 -16   8    3.56    1.35
   0  16   9   -0.72    0.97
   0  16  -9    1.49    1.77
   0 -16   9    0.54    1.08
   0 -16   9    0.42    1.09
   0 -16  -9    0.65    1.50
   0  16 -10    3.13    1.98
   0  16  10    7.37    1.81
   0 -16  10    4.02    1.56
   0 -16 -10    3.48    1.95
   0 -16  10    2.24    1.39
   0  16 -11    6.52    2.45
   0  16  11    4.07    1.59
   0 -16  11    5.56    1.73
   0 -16 -11   12.49    2.70
   0  16  12    0.73    1.38
   0  16 -12   -1.36    1.92
   0 -16 -12   -2.97    1.67
   0 -16  12    2.42    1.45
   0  16  13    3.41    1.76
   0  16 -13    3.10    2.34
   0 -16  13    0.18    1.51
   0 -16 -13    4.72    2.51
   0  16 -14    3.92    2.59
   0 -16  14    0.47    1.65
   0  17   0    3.98    1.04
   0  17   0    4.07    1.32
   0 -17   0    4.02    0.85
   0 -17   0    2.66    1.12
   0  17  -1   41.94    3.23
   0  17   1   42.06    3.01
   0  17  -1   34.29    2.56
   0  17   1   36.46    2.71
   0 -17  -1   40.63    2.53
   0 -17   1   43.27    2.97
   0 -17   1   41.23    2.56
   0 -17  -1   35.99    2.84
   0  17   2    0.39    0.83
   0  17   2    0.93    0.92
   0  17  -2    1.69    0.78
   0  17  -2    1.23    1.38
   0 -17   2    1.04    0.94
   0 -17  -2    0.00    0.71
   0 -17   2    2.12    0.78
   0 -17  -2    1.80    1.02
   0  17   3    1.00    0.81
   0  17   3    0.79    0.91
   0  17  -3   -0.85    0.52
   0  17  -3    0.45    1.35
   0 -17   3   -0.46    0.85
   0 -17  -3    0.11    0.74
   0 -17  -3   -0.53    0.86
   0 -17   3   -0.87    0.61
   0  17   4   15.36    1.79
   0  17  -4   14.43    2.40
   0  17  -4   17.14    1.36
   0  17   4   15.81    1.49
   0 -17   4   14.43    1.55
   0 -17  -4   15.32    1.69
   0 -17   4   19.68    2.07
   0 -17  -4   16.42    1.96
   0  17  -5   45.66    3.77
   0  17   5   48.95    3.34
   0 -17  -5   46.57    3.44
   0 -17  -5   42.82    3.19
   0 -17   5   40.83    3.22
   0 -17   5   37.43    2.89
   0  17  -6   11.79    2.37
   0  17   6   10.99    1.86
   0 -17   6   13.09    1.67
   0 -17   6   10.09    1.86
   0 -17  -6   10.30    1.96
   0  17   7    1.94    1.28
   0  17  -7    0.83    1.54
   0 -17  -7    3.03    1.54
   0 -17   7    2.00    1.13
   0 -17   7    3.49    1.22
   0  17   8    9.10    1.92
   0  17  -8    9.43    2.43
   0 -17  -8   11.47    2.24
   0 -17   8    6.68    1.58
   0 -17   8   10.56    1.89
   0  17  -9    9.70    2.52
   0  17   9   11.83    2.08
   0 -17  -9   10.19    2.27
   0 -17   9    9.27    1.87
   0 -17   9   11.39    2.08
   0  17  10    0.39    1.31
   0  17 -10    1.77    2.11
   0 -17 -10    1.56    1.74
   0 -17  10    0.88    1.28
   0 -17  10    0.02    1.16
   0  17 -11   14.81    3.18
   0  17  11   18.15    2.28
   0 -17  11    8.09    1.99
   0 -17 -11   10.99    2.60
   0  17 -12    1.27    2.15
   0  17  12   -0.48    1.27
   0 -17  12   -0.48    1.40
   0  17 -13    5.82    2.66
   0  17  13    0.39    1.44
   0 -17  13    2.32    1.71
   0  17 -14    0.19    2.53
   0 -17  14    0.33    1.73
   0  18   0   85.47    5.10
   0  18   0   82.66    4.62
   0 -18   0   71.91    4.75
   0 -18   0   80.16    4.40
   0  18  -1    9.32    1.83
   0  18  -1    9.20    1.26
   0  18   1    7.81    1.44
   0  18   1   11.49    1.75
   0 -18   1   10.29    1.71
   0 -18  -1    7.44    1.14
   0 -18  -1   15.94    1.77
   0 -18   1   10.44    1.18
   0  18   2    0.73    0.98
   0  18   2    2.63    1.00
   0  18  -2    2.68    0.85
   0  18  -2    0.87    1.38
   0 -18   2    3.79    0.91
   0 -18   2    1.63    1.00
   0 -18  -2    3.41    0.96
   0 -18  -2    3.75    1.27
   0  18   3    2.56    1.05
   0  18  -3    1.73    0.79
   0  18   3    0.84    0.84
   0  18  -3    2.68    1.58
   0 -18  -3    1.23    0.89
   0 -18   3    1.59    0.85
   0 -18  -3    1.99    1.05
   0 -18   3    0.99    1.03
   0  18  -4    3.40    1.56
   0  18   4    6.93    1.51
   0 -18   4    7.53    1.61
   0 -18  -4    9.85    1.54
   0 -18   4   10.48    1.48
   0 -18  -4    9.75    1.79
   0  18   5    0.91    1.05
   0  18  -5   -1.08    1.26
   0 -18   5    2.95    1.28
   0 -18  -5    1.81    1.20
   0 -18  -5    1.93    1.18
   0 -18   5    2.51    1.03
   0  18  -6    4.11    1.77
   0  18   6    4.27    1.34
   0 -18  -6    4.03    1.48
   0 -18  -6    2.06    1.28
   0 -18   6    3.51    1.28
   0 -18   6    2.45    1.06
   0  18   7   27.43    2.58
   0  18  -7   22.57    3.43
   0 -18   7   26.10    2.43
   0 -18  -7   23.71    2.61
   0 -18   7   19.90    2.37
   0  18   8    3.91    1.45
   0  18  -8    4.57    2.12
   0 -18  -8    3.60    1.67
   0 -18   8    4.83    1.39
   0 -18   8    5.62    1.56
   0  18   9    1.51    1.23
   0  18  -9    0.02    1.72
   0 -18   9    0.33    1.23
   0 -18   9    0.00    1.14
   0 -18  -9    1.44    1.67
   0  18  10    2.90    1.51
   0  18 -10    2.53    2.15
   0 -18 -10    5.36    2.06
   0 -18  10    2.67    1.47
   0 -18  10    1.08    1.13
   0  18  11   11.91    2.33
   0  18 -11   10.19    2.80
   0 -18  11   12.15    2.27
   0  18 -12   -3.25    1.66
   0  18  12   -0.77    1.33
   0 -18  12   -0.87    1.27
   0  18  13   -0.23    1.40
   0  18 -13    1.26    2.29
   0 -18  13   -0.12    1.48
   0  18 -14   -1.17    2.28
   0 -18  14    4.19    2.12
   0  19   0    2.56    0.98
   0  19   0    0.55    1.09
   0 -19   0    2.65    0.79
   0 -19   0    2.13    1.10
   0  19  -1    2.31    1.29
   0  19   1    1.81    1.16
   0  19  -1    4.48    1.10
   0  19   1    2.19    1.04
   0 -19   1    3.86    0.94
   0 -19   1    3.18    1.17
   0 -19  -1    3.97    0.93
   0 -19  -1    3.13    1.18
   0  19   2   50.06    3.58
   0  19  -2   58.38    4.22
   0  19  -2   54.80    3.35
   0  19   2   52.28    3.57
   0 -19   2   56.69    3.35
   0 -19  -2   55.08    3.31
   0 -19  -2   51.72    3.72
   0 -19   2   54.83    3.78
   0  19  -3    0.56    0.74
   0  19   3    1.39    0.97
   0  19   3    1.63    0.93
   0  19  -3    2.31    1.56
   0 -19   3    1.03    0.81
   0 -19  -3    0.01    0.99
   0 -19   3    2.65    1.12
   0 -19  -3    0.32    0.80
   0  19  -4   18.43    2.51
   0  19   4   12.44    2.02
   0 -19  -4   17.79    1.85
   0 -19   4   14.77    2.23
   0 -19  -4   17.78    2.23
   0 -19   4   17.29    1.72
   0  19   5    9.20    1.78
   0  19  -5    5.83    1.98
   0 -19   5   10.72    1.95
   0 -19  -5   13.73    1.77
   0 -19   5   12.42    1.54
   0 -19  -5   10.43    2.04
   0  19   6    1.31    1.15
   0  19  -6   -1.55    1.37
   0 -19   6    1.94    1.23
   0 -19  -6    5.14    1.53
   0 -19  -6    3.50    1.53
   0 -19   6    1.57    1.01
   0  19  -7   -0.09    1.58
   0  19   7    1.96    1.26
   0 -19   7    1.50    1.05
   0 -19   7    2.87    1.34
   0 -19  -7    3.87    1.60
   0 -19  -7    2.48    1.46
   0  19  -8    5.95    2.22
   0  19   8    0.67    1.03
   0 -19   8    4.60    1.56
   0 -19   8    5.44    1.48
   0  19   9    2.07    1.42
   0  19  -9    2.92    1.93
   0 -19   9   -0.17    1.04
   0 -19   9   -0.66    1.09
   0  19 -10   -1.36    1.69
   0  19  10   -0.56    1.16
   0 -19  10    1.27    0.99
   0 -19  10    0.44    1.22
   0  19  11    2.58    1.56
   0  19 -11    5.82    2.57
   0 -19  11    0.47    1.40
   0  19 -12    6.42    2.72
   0  19  12    6.55    2.08
   0 -19  12   10.19    2.29
   0  19 -13   -0.64    2.26
   0  19  13    0.44    1.50
   0 -19  13    0.22    1.66
   0  19 -14   -0.24    2.32
   0 -19  14    0.67    1.88
   0  20   0   22.96    2.08
   0  20   0   25.74    2.49
   0 -20   0   27.62    2.51
   0 -20   0   20.53    1.79
   0  20  -1    6.08    1.69
   0  20   1    3.32    1.31
   0  20  -1    2.72    1.02
   0  20   1    3.93    1.22
   0 -20  -1    1.38    1.13
   0 -20  -1    1.39    0.81
   0 -20   1    0.99    1.06
   0 -20   1    2.67    0.91
   0  20  -2    2.08    0.93
   0  20  -2    2.65    1.45
   0  20   2    2.00    0.98
   0  20   2    2.00    1.13
   0 -20   2    1.08    0.81
   0 -20   2    2.87    1.36
   0 -20  -2    2.23    1.09
   0 -20  -2    2.84    0.94
   0  20  -3    9.69    1.27
   0  20   3    9.05    1.77
   0  20  -3    6.65    2.03
   0  20   3   10.53    1.49
   0 -20  -3   11.55    2.02
   0 -20   3    7.73    1.67
   0 -20   3    9.25    1.44
   0  20   4   11.21    1.85
   0  20  -4   12.05    2.36
   0 -20  -4   11.69    2.07
   0 -20   4    9.09    1.82
   0 -20   4   10.45    1.39
   0  20   5    6.92    1.73
   0  20  -5   10.19    2.29
   0 -20  -5   12.15    2.15
   0 -20   5   13.52    2.12
   0 -20   5    9.03    1.52
   0  20   6    1.02    1.24
   0  20  -6    3.91    1.96
   0 -20  -6    3.25    1.46
   0 -20   6    2.14    1.29
   0 -20   6    2.69    1.13
   0  20  -7    9.56    2.48
   0  20   7   11.80    2.15
   0 -20   7   11.00    2.01
   0 -20  -7   10.18    2.17
   0 -20   7    9.39    1.78
   0  20   8    2.08    1.40
   0  20  -8    1.83    2.03
   0 -20   8    0.20    1.17
   0 -20   8    1.00    1.23
   0 -20  -8    0.37    1.31
   0  20  -9    0.60    1.93
   0  20   9    0.98    1.39
   0 -20   9    0.99    1.32
   0 -20   9   -0.71    1.11
   0  20  10   16.10    2.64
   0  20 -10   10.89    2.97
   0 -20  10   13.41    2.43
   0 -20  10    9.56    2.08
   0  20 -11    4.02    2.53
   0  20  11    5.18    1.81
   0 -20  11    1.82    1.59
   0  20 -12   -1.89    1.95
   0  20  12    0.13    1.50
   0 -20  12    1.82    1.63
   0  20  13    1.36    1.63
   0  20 -13    1.09    2.36
   0 -20  13    1.06    1.76
   0  21   0    0.66    1.21
   0  21   0    0.89    0.91
   0 -21   0    1.26    1.15
   0  21   1   42.29    3.25
   0  21   1   45.77    3.53
   0  21  -1   49.79    3.26
   0  21  -1   43.26    3.71
   0 -21  -1   45.56    3.48
   0 -21   1   47.62    3.55
   0 -21   1   48.33    3.00
   0  21  -2    7.18    1.34
   0  21  -2    4.25    1.73
   0  21   2    3.41    1.28
   0  21   2    5.29    1.45
   0 -21   2    6.51    1.24
   0 -21  -2    5.58    1.55
   0 -21   2    1.74    1.22
   0  21   3   -1.20    0.78
   0  21  -3   -0.31    0.79
   0  21   3    0.68    0.97
   0  21  -3    2.15    1.54
   0 -21   3    0.14    0.80
   0 -21   3   -1.30    0.89
   0 -21  -3    1.31    1.24
   0  21   4    0.25    1.00
   0  21  -4    1.10    1.44
   0 -21  -4   -2.25    0.93
   0 -21   4    0.61    0.88
   0 -21   4    0.29    1.06
   0  21   5    7.27    1.78
   0  21  -5    8.37    2.34
   0 -21  -5    9.02    2.06
   0 -21   5    9.95    1.63
   0 -21   5    7.92    1.84
   0  21   6   -0.14    1.07
   0  21  -6    0.44    1.78
   0 -21  -6   -0.49    1.25
   0 -21   6    0.14    1.00
   0 -21   6    1.36    1.24
   0  21   7    0.96    1.12
   0  21  -7   -1.55    1.49
   0 -21   7   -0.90    0.98
   0 -21  -7    1.46    1.55
   0 -21   7   -0.73    1.10
   0  21   8    0.20    1.31
   0  21  -8    1.43    1.78
   0 -21  -8   -0.18    1.25
   0 -21   8    2.93    1.34
   0 -21   8    1.70    1.25
   0  21  -9    7.76    2.53
   0  21   9   12.86    2.43
   0 -21  -9    9.46    2.30
   0 -21   9   12.15    2.28
   0 -21   9   13.28    2.27
   0  21  10   -1.15    1.20
   0  21 -10   -2.45    1.81
   0 -21  10    2.35    1.47
   0 -21  10    0.62    1.45
   0  21 -11    3.11    2.29
   0  21  11    0.77    1.50
   0 -21  11    3.08    1.71
   0  21 -12   -0.25    2.23
   0  21  12   -1.51    1.33
   0 -21  12   -0.01    1.65
   0  21  13    4.45    2.05
   0  21 -13    0.03    2.28
   0 -21  13    1.08    1.86
   0  22   0   25.20    2.30
   0  22   0   22.01    2.53
   0 -22   0   22.20    2.39
   0  22  -1    6.03    1.35
   0  22   1    7.51    1.69
   0  22  -1    3.94    1.66
   0  22   1    4.28    1.29
   0 -22  -1    9.14    1.78
   0 -22   1    4.85    1.48
   0  22   2   21.92    2.27
   0  22  -2   22.29    2.05
   0  22   2   21.21    2.27
   0  22  -2   19.86    2.69
   0 -22   2   21.90    2.40
   0 -22  -2   22.34    2.40
   0  22  -3   39.23    3.77
   0  22   3   37.55    3.23
   0 -22  -3   40.41    3.42
   0 -22   3   45.75    3.51
   0  22   4   10.43    1.99
   0  22  -4    7.04    2.03
   0 -22   4    8.89    2.04
   0 -22   4   11.39    1.64
   0 -22  -4    9.57    2.09
   0  22   5   -0.74    1.03
   0  22  -5    1.02    1.73
   0 -22   5   -0.58    0.91
   0 -22   5    0.58    1.19
   0 -22  -5   -0.09    1.25
   0  22   6   15.92    2.47
   0  22  -6   13.51    2.78
   0 -22  -6   11.04    2.38
   0 -22   6   17.67    2.25
   0 -22   6   10.56    1.83
   0  22   7    1.96    1.36
   0  22  -7    1.12    1.84
   0 -22  -7   -0.93    1.19
   0 -22   7    0.58    1.31
   0 -22   7    3.50    1.36
   0  22   8    2.11    1.47
   0  22  -8    3.39    1.99
   0 -22  -8    1.58    1.51
   0 -22   8   -0.42    1.04
   0 -22   8    0.94    1.29
   0  22   9    1.37    1.44
   0  22  -9    4.87    2.40
   0 -22  -9    4.63    1.82
   0 -22   9    3.63    1.60
   0 -22   9    3.13    1.57
   0  22  10    6.44    2.08
   0  22 -10    3.88    2.46
   0 -22  10    3.22    1.72
   0 -22  10    5.15    1.86
   0 -22 -10    7.88    2.26
   0  22  11    1.30    1.61
   0  22 -11    2.87    2.37
   0 -22 -11    1.68    1.85
   0 -22  11    0.64    1.61
   0  22  12    2.31    1.77
   0  22 -12    2.37    2.49
   0 -22  12   -1.21    1.47
   0 -22 -12   -3.11    1.49
   0  22  13   -0.57    1.65
   0 -22  13    1.19    1.94
   0  23   0    1.75    1.42
   0  23   0    1.29    1.13
   0 -23   0    1.25    1.15
   0  23  -1    0.03    0.93
   0  23   1    0.62    1.17
   0  23   1   -0.17    0.88
   0  23  -1    1.07    1.39
   0 -23  -1   -1.90    0.88
   0 -23   1    0.29    1.13
   0  23  -2   34.09    3.53
   0  23   2   38.80    3.14
   0  23  -2   35.65    2.81
   0  23   2   39.16    3.13
   0 -23  -2   41.68    3.42
   0 -23   2   38.01    3.26
   0  23   3    0.35    1.13
   0  23  -3   -0.74    1.47
   0 -23   3    1.41    1.25
   0 -23  -3    2.69    1.45
   0  23   4    3.39    1.41
   0  23  -4    4.40    1.90
   0 -23   4    7.77    1.93
   0 -23  -4    6.97    1.86
   0  23   5    0.80    1.05
   0  23  -5   -0.56    1.58
   0 -23   5    0.29    1.26
   0 -23  -5    0.57    1.40
   0  23   6    4.74    1.74
   0  23  -6    2.56    1.96
   0 -23   6    7.15    1.78
   0 -23  -6    8.90    2.14
   0  23   7   -0.02    1.17
   0  23  -7    0.61    1.78
   0 -23  -7   -1.04    1.24
   0 -23   7    0.21    1.26
   0 -23   7    0.53    1.04
   0  23   8    0.77    1.46
   0  23  -8    1.26    2.02
   0 -23   8    2.82    1.47
   0 -23  -8    3.78    1.85
   0 -23   8    3.05    1.63
   0  23  -9   -0.93    1.82
   0  23   9    0.69    1.30
   0 -23   9    0.29    1.40
   0 -23  -9   -0.40    1.55
   0 -23   9   -1.59    1.23
   0  23  10    1.70    1.54
   0  23 -10    0.23    2.12
   0 -23 -10    2.71    1.82
   0 -23  10   -0.01    1.43
   0  23 -11   -0.80    2.25
   0  23  11   -0.58    1.57
   0 -23 -11   -0.62    1.56
   0 -23  11   -1.39    1.46
   0  23 -12    2.20    2.63
   0  23  12    6.51    2.22
   0 -23 -12    1.30    1.93
   0 -23  12    5.71    2.21
   0  24   0    4.87    1.77
   0  24   0    8.26    1.69
   0 -24   0    5.17    1.67
   0  24  -1   -0.77    1.27
   0  24   1   -1.34    1.08
   0  24  -1    1.06    1.14
   0  24   1    0.36    1.15
   0 -24   1    0.37    1.16
   0 -24  -1    0.22    1.09
   0  24   2    2.20    1.29
   0  24  -2    1.65    1.09
   0  24  -2   -0.33    1.40
   0  24   2    0.35    1.15
   0 -24  -2    1.66    1.36
   0 -24   2    0.81    1.23
   0  24   3   13.49    2.21
   0  24  -3   13.30    2.68
   0 -24  -3   13.16    2.32
   0 -24   3   12.18    2.25
   0  24   4    3.34    1.52
   0  24  -4    6.67    2.17
   0 -24  -4    4.25    1.71
   0 -24   4    3.66    1.64
   0  24  -5    1.89    1.90
   0  24   5    1.98    1.43
   0 -24   5   -1.01    1.21
   0 -24  -5    2.49    1.63
   0  24   6    1.91    1.49
   0  24  -6    1.37    1.86
   0 -24  -6    0.99    1.54
   0 -24   6    0.31    1.28
   0  24  -7    8.98    2.76
   0  24   7    7.81    2.08
   0 -24   7    8.34    2.06
   0 -24  -7   10.05    2.31
   0  24   8    1.62    1.51
   0  24  -8    1.69    1.98
   0 -24  -8    0.93    1.60
   0 -24   8    1.29    1.36
   0  24  -9    2.35    2.13
   0  24   9    2.04    1.70
   0 -24   9    7.09    2.10
   0 -24  -9    2.87    1.92
   0  24 -10    7.39    2.84
   0  24  10    7.01    2.19
   0 -24 -10    3.40    1.98
   0 -24  10    3.78    1.89
   0  24  11    0.45    1.66
   0  24 -11    2.01    2.45
   0 -24 -11    2.33    2.06
   0 -24  11    3.86    1.98
   0  24  12    0.96    1.79
   0  24 -12    0.60    2.56
   0 -24  12    0.72    1.81
   0  25   0    1.14    1.46
   0  25   0    1.92    1.18
   0 -25   0    0.90    1.17
   0  25   1    1.03    1.33
   0  25  -1    4.28    1.43
   0  25   1    2.59    1.49
   0  25  -1    3.05    1.77
   0 -25  -1    1.27    1.31
   0 -25   1    1.81    1.35
   0  25   2    1.54    1.33
   0  25  -2    3.22    1.30
   0  25  -2    2.70    1.78
   0 -25  -2    2.48    1.50
   0 -25   2    2.48    1.39
   0  25   3    7.20    1.90
   0  25  -3    4.67    2.05
   0 -25  -3    9.71    2.12
   0 -25   3    7.42    1.92
   0  25   4    4.27    1.78
   0  25  -4    7.29    2.19
   0 -25   4    3.19    1.58
   0 -25  -4    8.49    2.18
   0  25   5    5.16    1.78
   0  25  -5    5.61    2.28
   0 -25   5    3.86    1.65
   0 -25  -5    7.30    2.09
   0  25  -6   -0.17    1.73
   0  25   6    0.26    1.27
   0 -25  -6    0.31    1.47
   0 -25   6   -0.11    1.21
   0  25   7    0.39    1.38
   0  25  -7    0.10    1.72
   0 -25  -7   -0.98    1.28
   0 -25   7   -0.23    1.37
   0  25   8    3.19    1.67
   0  25  -8    2.95    2.20
   0 -25   8   -1.50    1.18
   0 -25  -8    0.26    1.59
   0  25  -9    8.58    3.05
   0  25   9   10.18    2.46
   0 -25   9    8.48    2.20
   0 -25  -9   11.47    2.85
   0  25 -10   -0.43    2.26
   0  25  10    0.64    1.76
   0 -25  10   -0.06    1.61
   0 -25 -10    1.38    1.81
   0  25 -11    0.69    2.34
   0  25  11    2.35    1.87
   0 -25  11   -1.14    1.66
   0 -25 -11   -0.24    1.88
   0  26   0    9.56    1.95
   0  26   0   11.27    2.30
   0 -26   0   11.33    2.13
   0  26  -1    5.51    2.03
   0  26   1    7.65    1.89
   0  26  -1   10.41    1.88
   0  26   1    6.31    1.83
   0 -26  -1    5.59    1.80
   0 -26   1   10.18    2.13
   0  26   2   -0.09    1.19
   0  26  -2   -0.48    1.54
   0 -26   2    0.34    1.28
   0 -26  -2   -1.46    1.04
   0  26   3    4.78    1.60
   0  26  -3    2.74    1.91
   0 -26   3    5.37    1.82
   0 -26  -3    4.09    1.77
   0  26   4   18.98    2.49
   0  26  -4   16.79    3.13
   0 -26  -4   18.77    2.98
   0 -26   4   18.41    2.82
   0  26  -5   -0.13    1.76
   0  26   5   -0.07    1.35
   0 -26  -5    1.93    1.82
   0 -26   5    1.18    1.43
   0  26   6   11.65    2.32
   0  26  -6    2.86    2.29
   0 -26  -6    8.65    2.38
   0 -26   6    5.70    1.94
   0  26  -7    1.90    2.14
   0  26   7    9.70    2.25
   0 -26   7    5.38    1.91
   0 -26  -7    6.04    2.12
   0  26   8    1.29    1.53
   0  26  -8    0.20    2.02
   0 -26  -8    0.86    1.69
   0 -26   8   -0.12    1.44
   0  26  -9    2.56    2.38
   0  26   9    3.31    1.88
   0 -26  -9    5.40    2.30
   0 -26   9    1.97    1.80
   0  26 -10    1.88    2.61
   0  26  10    4.22    2.12
   0 -26  10    7.29    2.26
   0 -26 -10    6.68    2.53
   0  26  11   -0.38    1.66
   0 -26  11   -2.39    1.66
   0 -26 -11   -2.88    1.63
   0  27   0    0.96    1.57
   0  27   0    0.47    1.26
   0 -27   0    0.12    1.32
   0  27   1   -0.06    1.25
   0  27  -1   -0.15    1.50
   0  27  -1    0.87    1.20
   0 -27  -1    2.48    1.61
   0 -27   1    0.72    1.44
   0  27  -2    5.56    2.18
   0  27   2    7.16    1.92
   0 -27   2   10.68    2.21
   0 -27  -2    6.13    1.91
   0  27  -3    3.22    2.03
   0  27   3    8.26    2.04
   0 -27  -3    7.16    1.96
   0 -27   3    8.29    2.11
   0  27  -4   -1.18    1.47
   0  27   4    2.52    1.58
   0 -27   4    0.67    1.45
   0 -27  -4    2.57    1.77
   0  27  -5    2.63    2.00
   0  27   5   -0.34    1.25
   0 -27  -5    0.46    1.48
   0 -27   5   -0.50    1.43
   0  27   6    8.28    2.25
   0  27  -6    9.89    2.81
   0 -27  -6    6.75    2.31
   0 -27   6    7.79    2.18
   0  27  -7    0.71    2.14
   0  27   7    2.45    1.72
   0 -27  -7   -0.21    1.66
   0 -27   7    2.50    1.70
   0  27   8    9.68    2.55
   0  27  -8    4.50    2.63
   0 -27  -8    8.87    2.48
   0 -27   8    4.08    1.89
   0  27   9    0.77    1.72
   0  27  -9   -2.20    1.82
   0 -27   9    1.79    1.79
   0 -27  -9    2.70    2.16
   0  27  10    0.38    1.76
   0  27 -10   -0.71    1.95
   0 -27 -10    1.25    2.06
   0 -27  10    1.36    1.84
   0  28   0    6.15    2.16
   0  28   0   11.41    2.17
   0 -28   0    7.83    2.07
   0  28   1    9.90    2.10
   0  28  -1    6.31    1.74
   0  28  -1    2.20    1.81
   0 -28   1    9.25    2.15
   0 -28  -1    8.72    2.09
   0  28   2   -0.35    1.33
   0  28  -2   -0.07    1.76
   0 -28  -2    0.29    1.37
   0 -28   2    0.32    1.28
   0  28   3    4.73    1.81
   0  28  -3    1.50    1.94
   0 -28  -3    3.83    1.90
   0 -28   3    4.38    1.82
   0  28  -4    2.18    2.04
   0  28   4    1.23    1.37
   0 -28  -4    3.13    1.77
   0 -28   4    3.00    1.72
   0  28   5    0.63    1.57
   0  28  -5    0.20    1.91
   0 -28  -5    1.66    1.66
   0 -28   5    1.93    1.66
   0  28   6    4.52    1.86
   0  28  -6    9.90    2.89
   0 -28   6   10.98    2.51
   0 -28  -6    7.53    2.51
   0  28  -7    4.43    2.52
   0  28   7    1.63    1.72
   0 -28  -7    2.20    2.10
   0 -28   7    3.31    1.96
   0  28  -8    1.07    2.30
   0  28   8    0.26    1.72
   0 -28  -8    2.91    2.08
   0 -28   8    0.61    1.65
   0  28  -9    3.47    2.59
   0  28   9    8.95    2.54
   0 -28  -9    4.92    2.42
   0 -28   9    3.14    2.04
   0 -28  10   -0.25    1.86
   0  29   0    1.33    1.37
   0 -29   0   -0.67    1.35
   0  29  -1    7.04    2.29
   0  29   1    7.76    2.06
   0 -29  -1    1.44    1.57
   0 -29   1    6.75    2.05
   0  29  -2    0.88    1.88
   0  29   2    2.00    1.54
   0 -29   2    0.13    1.28
   0 -29  -2    0.21    1.52
   0  29  -3    1.28    1.97
   0  29   3   -0.13    1.45
   0 -29   3    3.34    1.73
   0 -29  -3   -0.81    1.42
   0  29   4    0.85    1.59
   0  29  -4    3.48    2.25
   0 -29   4   -0.10    1.48
   0 -29  -4    0.37    1.66
   0  29   5    5.78    2.13
   0  29  -5    4.91    2.51
   0 -29   5    1.74    1.73
   0 -29  -5    6.31    2.24
   0  29   6    1.03    1.53
   0  29  -6   -0.51    1.93
   0 -29  -6    1.12    1.81
   0 -29   6   -1.89    1.47
   0  29  -7    1.48    2.23
   0  29   7    2.51    1.91
   0 -29  -7    1.37    2.02
   0 -29   7    2.77    1.91
   0  29  -8   10.62    3.21
   0  29   8    2.80    2.06
   0 -29  -8    5.03    2.53
   0 -29   8    5.48    2.20
   0  29  -9   -0.38    2.40
   0  29   9    0.80    1.77
   0 -29   9    0.22    1.78
   0 -29  -9    1.78    2.25
   0  30   0   21.20    2.62
   0 -30   0   15.34    2.75
   0  30   1    1.58    1.56
   0  30  -1    3.47    1.90
   0 -30   1    4.15    1.83
   0 -30  -1   -0.96    1.49
   0  30   2   -0.83    1.53
   0  30  -2    1.65    2.03
   0 -30   2   -0.14    1.53
   0 -30  -2    2.78    1.81
   0  30   3    6.44    2.07
   0  30  -3    4.21    2.49
   0 -30   3    6.67    2.16
   0 -30  -3    7.20    2.32
   0  30  -4    3.20    2.26
   0  30   4    6.33    2.10
   0 -30   4    4.21    1.98
   0 -30  -4    0.94    1.63
   0  30   5    1.11    1.61
   0  30  -5    0.06    2.05
   0 -30  -5   -0.49    1.63
   0 -30   5    2.47    1.89
   0  30   6    6.17    2.27
   0  30  -6    6.38    2.82
   0 -30  -6    5.91    2.38
   0 -30   6    8.44    2.36
   0  30  -7    0.00    2.35
   0  30   7    1.53    1.78
   0 -30   7   -0.73    1.69
   0 -30  -7    1.63    1.95
   0  30  -8    0.29    2.33
   0  30   8    2.75    2.01
   0 -30  -8   -0.71    2.05
   0 -30   8   -0.07    1.76
   0 -30   9    1.25    1.97
   0 -31   0    3.53    1.94
   0  31   1    2.05    1.69
   0 -31  -1    1.11    1.69
   0 -31   1    1.27    1.55
   0  31   2    4.19    1.84
   0  31  -2    2.23    2.13
   0 -31   2    2.07    1.78
   0 -31  -2    1.07    1.76
   0  31   3    2.16    1.72
   0  31  -3   -2.68    1.75
   0 -31  -3    0.00    1.65
   0 -31   3    1.04    1.69
   0  31  -4    4.95    2.57
   0  31   4    0.25    1.69
   0 -31   4    3.31    1.97
   0 -31  -4    1.14    1.78
   0  31   5    4.31    2.09
   0  31  -5    3.26    2.56
   0 -31   5    0.49    1.76
   0 -31  -5    0.81    2.01
   0  31  -6    6.35    2.95
   0  31   6    7.89    2.44
   0 -31   6    2.55    1.92
   0 -31  -6    4.69    2.42
   0  31  -7   -1.93    2.32
   0  31   7   -0.22    1.68
   0 -31  -7    1.06    2.04
   0 -31   7   -0.87    1.74
   0 -31   8    4.50    2.19
   0 -32   0    0.52    1.62
   0  32   1    0.36    1.57
   0 -32  -1    1.51    1.69
   0 -32   1    3.91    1.96
   0  32   2    2.90    1.91
   0  32  -2    2.27    2.07
   0 -32  -2    0.35    1.81
   0 -32   2    3.12    1.92
   0  32   3    1.49    1.66
   0  32  -3    1.97    2.18
   0 -32  -3    0.83    1.75
   0 -32   3    1.11    1.86
   0  32  -4    0.45    2.25
   0  32   4    1.95    1.82
   0 -32  -4    1.10    2.00
   0 -32   4    2.45    1.93
   0  32   5   -0.21    1.63
   0  32  -5    2.14    2.43
   0 -32   5    0.36    1.75
   0 -32  -5    1.71    2.07
   0  32  -6    0.39    2.48
   0  32   6    0.41    1.72
   0 -32   6    3.49    2.18
   0 -32  -6    1.25    1.96
   0 -32   7   10.99    2.84
   0 -33   0    2.44    2.01
   0 -33   1    0.02    1.73
   0 -33  -1    0.98    1.78
   0  33   2    0.37    1.62
   0 -33  -2    1.19    1.97
   0 -33   2   -0.77    1.67
   0  33  -3    0.72    2.09
   0  33   3    1.89    1.75
   0 -33  -3    1.62    1.93
   0 -33   3    2.12    1.96
   0  33  -4   -0.54    2.16
   0  33   4   -1.71    1.47
   0 -33   4    0.05    1.76
   0 -33  -4    1.87    1.97
   0  33   5    1.52    1.88
   0  33  -5    2.65    2.70
   0 -33   5    3.89    2.20
   0 -33  -5    4.51    2.41
   0 -33   6    3.68    2.17
   0 -34   0    9.84    2.63
   0 -34  -1   -0.27    1.87
   0 -34   1    1.33    1.86
   0  34   2   -0.62    1.69
   0 -34   2    2.15    1.94
   0 -34  -2    2.34    2.01
   0  34   3    1.21    1.92
   0  34  -3    0.12    2.38
   0 -34  -3    1.06    2.09
   0 -34   3    0.03    2.02
   0  34   4    7.63    2.42
   0  34  -4    5.57    2.86
   0 -34   4    8.53    2.70
   0 -34  -4    8.02    2.78
   0 -35   0    1.01    1.96
   0 -35  -1    0.77    2.04
   0 -35   1   -2.92    1.71
   0 -35   2    9.38    2.65
   0 -35  -2    4.12    2.32
   1   0 -16   -3.49    1.87
  -1   0  16    1.04    1.82
   1   0 -15    0.25    2.22
  -1   0  15   -1.82    1.30
  -1   0  14    0.31    1.28
   1   0 -14    3.17    2.30
  -1   0  13    1.14    1.38
  -1   0  12   41.26    3.44
  -1   0  11    0.57    0.92
   1   0 -11   -2.39    1.00
  -1   0  10    4.20    1.31
   1   0 -10    2.34    1.24
   1   0  -9    0.33    0.99
  -1   0   9   -1.71    0.65
  -1   0   9   -0.66    0.48
   1   0  -8   15.04    1.71
  -1   0   8    9.85    1.00
  -1   0   8   10.42    1.55
  -1   0   7    1.11    0.49
   1   0  -7    1.74    0.95
  -1   0   7    0.22    0.63
  -1   0   6    6.09    1.03
  -1   0   6    6.40    0.74
   1   0  -6    7.20    1.18
  -1   0   6    5.90    1.01
   1   0  -5   -0.25    0.64
  -1   0   5   -0.40    0.32
  -1   0   5    0.60    0.54
  -1   0   5   -0.60    0.44
  -1   0   4   48.69    2.86
  -1   0   4   52.66    2.79
  -1   0   4   52.84    2.62
  -1   0   3    0.39    0.45
  -1   0   3   -0.10    0.37
  -1   0   3    0.30    0.31
  -1   0   2   73.20    3.66
  -1   0   2   73.97    3.48
  -1   0   2   74.26    3.68
  -1   0   2   72.75    3.53
  -1   0   1    0.04    0.17
  -1   0   1    0.03    0.18
  -1   0   1    0.06    0.15
  -1   0   1   -0.03    0.14
   1   0   0   -0.97    0.08
  -1   0   0   -1.13    0.07
  -1   0   0   -0.78    0.12
  -1   0  -1   -0.01    0.27
  -1   0  -1   -0.24    0.19
   1   0   1   -0.11    0.16
   1   0   1    0.12    0.20
   1   0   2   48.71    2.51
  -1   0  -2   49.99    2.56
   1   0   2   49.16    2.41
   1   0   3    0.00    0.41
  -1   0  -3   -0.13    0.50
   1   0   3    0.02    0.30
   1   0   4   -0.71    0.37
  -1   0  -4    0.49    0.56
   1   0   4   -0.35    0.29
  -1   0  -5   -0.57    0.56
   1   0   5   -0.14    0.49
   1   0   5    0.31    0.37
   1   0   6    8.42    1.10
   1   0   6    7.92    0.81
  -1   0  -6   11.31    1.24
  -1   0  -7   -0.21    0.77
   1   0   7    0.06    0.68
   1   0   7   -0.13    0.40
   1   0   8    7.16    0.96
  -1   0  -8    9.53    1.50
   1   0   8    6.02    1.31
   1   0   9   -0.82    0.49
  -1   0  -9   -0.42    0.94
   1   0   9    0.81    0.90
  -1   0 -10    6.82    1.56
   1   0  10    3.36    1.24
   1   0  11   -1.46    0.89
  -1   0 -11   -0.48    1.50
   1   0  12   28.04    2.80
  -1   0 -12   27.24    3.64
   1   0  13    0.27    1.25
  -1   0 -13   -0.97    1.95
  -1   0 -14    5.48    2.70
   1   0  14    6.31    1.86
   1   0  15   -0.59    1.46
  -1   0 -15    5.21    2.63
   1   0  16    2.47    1.86
  -1   0 -16    3.97    2.70
   1   1 -16    1.83    2.66
  -1   1  16    2.33    1.93
   1  -1 -16   -2.29    2.41
  -1  -1  16    0.55    1.67
  -1   1  15    0.90    1.59
   1   1 -15   -0.38    2.02
   1  -1 -15   -0.86    2.03
  -1  -1  15    0.82    1.55
  -1   1  14   10.65    2.19
   1   1 -14    3.29    2.49
  -1  -1  14    9.07    2.16
   1  -1 -14    6.54    2.63
  -1   1  13   17.43    2.37
  -1  -1  13   15.54    2.53
   1  -1 -13   18.16    3.50
  -1   1  12    2.90    1.39
  -1  -1  12    4.08    1.42
  -1   1  11   15.15    2.00
   1   1 -11   19.81    2.21
  -1  -1  11   21.30    2.28
   1   1 -10   31.07    2.69
  -1   1  10   33.59    2.68
   1  -1 -10   32.78    2.68
  -1  -1  10   28.08    2.62
  -1   1   9    4.12    0.86
  -1   1   9    3.43    1.13
   1   1  -9    3.50    1.32
   1  -1  -9    4.30    1.26
  -1  -1   9    2.69    1.14
  -1   1   8   -0.01    0.54
   1   1  -8   -0.63    0.98
  -1   1   8    0.33    0.76
  -1  -1   8    0.92    0.84
  -1  -1   8    1.01    0.50
   1  -1  -8   -0.21    0.93
  -1   1   7   30.99    2.33
  -1   1   7   35.31    2.10
   1   1  -7   36.78    2.58
  -1  -1   7   35.26    2.42
  -1  -1   7   32.62    2.49
   1  -1  -7   32.00    2.47
  -1  -1   7   36.94    1.99
  -1   1   6   47.95    2.63
  -1   1   6   45.77    2.84
   1   1  -6   49.60    3.08
   1  -1  -6   44.57    2.92
  -1  -1   6   48.40    2.87
  -1  -1   6   48.65    2.51
  -1  -1   6   50.25    3.02
  -1   1   5   37.27    2.28
  -1   1   5   33.50    2.15
  -1   1   5   33.13    1.98
   1   1  -5   33.57    2.33
  -1  -1   5   35.43    2.16
  -1  -1   5   34.30    2.24
  -1  -1   5   36.35    1.88
  -1   1   4    0.21    0.35
   1   1  -4   -0.78    0.57
  -1   1   4    0.48    0.48
  -1   1   4    0.14    0.44
  -1  -1   4    0.28    0.43
  -1  -1   4   -0.15    0.27
  -1  -1   4   -0.61    0.36
  -1   1   3   66.21    3.46
  -1   1   3   65.71    3.29
  -1   1   3   68.21    3.38
  -1   1   3   65.64    3.43
  -1  -1   3   66.33    3.19
  -1  -1   3   66.79    3.35
  -1  -1   3   70.85    3.53
  -1   1   2  103.71    4.97
  -1   1   2  106.51    4.85
  -1   1   2  101.56    4.82
  -1   1   2  105.00    5.03
  -1  -1   2   98.37    4.74
  -1  -1   2  102.43    5.01
  -1  -1   2  100.63    4.81
  -1   1   1  189.03    8.44
  -1   1   1  173.31    8.20
  -1   1   1  184.96    8.63
  -1   1   1  181.88    8.27
   1   1  -1  172.24    8.23
  -1  -1   1  177.16    8.49
  -1  -1   1  182.71    8.63
  -1  -1   1  180.85    8.17
  -1   1   0  369.59   18.16
  -1  -1   0  417.40   18.94
   1  -1   0  416.80   18.07
   1   1   1  274.31   12.22
  -1   1  -1  264.89   12.77
   1   1   1  266.99   12.16
   1  -1   1  265.18   12.18
  -1  -1  -1  261.67   12.61
   1  -1   1  273.92   12.17
   1   1   2  105.04    5.13
   1   1   2  112.31    5.10
  -1   1  -2  111.25    5.38
   1  -1   2  106.69    5.00
  -1  -1  -2   99.65    5.39
  -1  -1  -2  111.87    5.24
   1  -1   2  108.31    5.16
   1   1   3   31.01    1.93
   1   1   3   32.07    1.81
  -1   1  -3   33.35    2.06
   1  -1   3   35.33    1.74
  -1  -1  -3   35.04    1.91
   1  -1   3   37.06    2.00
   1   1   4   30.70    1.76
  -1   1  -4   31.15    2.01
   1   1   4   28.55    1.93
   1  -1   4   36.18    2.03
  -1  -1  -4   31.77    1.91
   1  -1   4   32.18    1.68
   1   1   5   11.30    0.93
  -1   1  -5   10.32    1.21
   1   1   5    8.14    1.03
  -1  -1  -5   12.67    1.13
   1  -1   5   11.16    1.14
   1  -1   5   12.09    0.84
  -1   1  -6   20.05    1.80
   1   1   6   22.28    1.75
   1   1   6   20.43    1.44
   1  -1   6   22.64    1.78
   1  -1   6   23.45    1.38
  -1  -1  -6   23.97    1.75
  -1   1  -7   26.17    2.18
   1   1   7   28.51    2.17
   1   1   7   25.02    1.75
   1  -1   7   30.70    2.25
  -1  -1  -7   26.01    2.08
   1  -1   7   31.44    1.72
   1   1   8    9.58    1.07
  -1   1  -8   14.75    1.71
   1   1   8   13.23    1.60
   1  -1   8   10.56    1.63
  -1  -1  -8   13.29    1.57
   1  -1   8   12.77    1.04
   1   1   9    1.13    0.63
   1   1   9    0.27    0.90
  -1   1  -9    0.46    1.02
  -1  -1  -9   -0.49    0.91
   1  -1   9    1.00    0.92
  -1   1 -10    4.69    1.46
   1   1  10    2.84    1.24
   1  -1  10    6.18    1.50
  -1  -1 -10    2.48    1.85
   1   1  11    8.47    1.82
  -1  -1 -11   12.53    2.74
   1  -1  11   11.95    2.07
   1   1  12   -0.48    1.09
  -1   1 -12   -0.03    1.84
   1  -1  12    1.90    1.27
  -1  -1 -12    1.56    1.96
  -1   1 -13    3.25    2.23
   1   1  13   -0.47    1.29
   1  -1  13    1.83    1.37
  -1  -1 -13    0.05    1.96
   1   1  14    0.53    1.39
  -1   1 -14    3.09    2.24
   1  -1  14   -0.70    1.39
  -1  -1 -14    2.62    2.31
   1   1  15    0.13    1.36
  -1   1 -15   -0.40    2.31
  -1  -1 -15    0.56    2.30
   1  -1  15   -0.62    1.41
   1   1  16    2.72    1.98
  -1   1 -16    4.23    2.88
   1  -1  16    2.60    1.98
  -1  -1 -16    5.24    2.93
  -1   2  16   -0.68    1.60
   1   2 -16    3.42    2.61
   1  -2 -16    1.39    2.47
  -1  -2  16    2.05    1.75
  -1   2  15    2.86    1.69
   1   2 -15    4.49    2.73
  -1  -2  15    2.11    1.67
   1  -2 -15    0.46    2.33
  -1   2  14    1.70    1.56
  -1  -2  14    0.64    1.39
   1  -2 -14    3.30    2.52
  -1   2  13    5.77    1.78
  -1  -2  13    6.78    1.85
   1  -2 -13    5.45    2.46
  -1   2  12    1.15    1.20
  -1  -2  12    1.54    1.28
   1   2 -11    7.89    1.84
  -1   2  11    8.51    1.75
  -1  -2  11    9.65    1.83
  -1   2  10    8.84    1.65
   1   2 -10   11.87    1.95
  -1  -2  10   10.86    1.84
   1  -2 -10   12.54    1.85
   1   2  -9    2.60    1.24
  -1   2   9    2.48    0.78
  -1   2   9    4.11    1.15
  -1  -2   9    3.79    1.11
   1  -2  -9    1.65    1.14
   1   2  -8    0.81    1.04
  -1   2   8    1.15    0.81
  -1   2   8    0.98    0.60
  -1  -2   8   -0.70    0.69
  -1  -2   8   -0.10    0.41
  -1  -2   8   -0.42    0.69
   1  -2  -8    0.27    0.90
  -1   2   7   25.83    1.68
  -1   2   7   21.46    1.85
   1   2  -7   22.74    2.07
  -1  -2   7   20.45    1.84
   1  -2  -7   26.27    2.01
  -1  -2   7   20.18    1.88
  -1  -2   7   24.51    1.42
   1   2  -6    1.71    0.89
  -1   2   6    0.25    0.54
  -1   2   6    1.74    0.56
  -1  -2   6    0.04    0.53
   1  -2  -6   -0.14    0.70
  -1  -2   6   -0.11    0.59
  -1  -2   6    0.44    0.34
   1   2  -5   76.98    4.19
  -1   2   5   70.18    3.70
  -1   2   5   71.50    3.87
  -1  -2   5   70.28    3.83
  -1  -2   5   72.80    4.01
  -1  -2   5   73.45    3.51
   1   2  -4    7.84    1.03
  -1   2   4    8.16    0.88
  -1   2   4    7.15    0.76
  -1   2   4    7.20    0.85
  -1  -2   4    7.72    0.89
  -1  -2   4    7.60    0.86
  -1  -2   4    7.36    0.56
  -1   2   3   53.12    2.77
   1   2  -3   51.21    3.02
  -1   2   3   54.51    2.80
  -1   2   3   53.29    2.71
  -1   2   3   51.81    2.82
  -1  -2   3   52.25    2.74
  -1  -2   3   52.81    2.53
  -1  -2   3   54.33    2.90
  -1   2   2   38.30    1.94
  -1   2   2   34.56    1.91
  -1   2   2   35.24    1.89
   1   2  -2   34.69    1.76
  -1   2   2   36.03    1.92
  -1  -2   2   37.01    1.90
  -1  -2   2   35.99    1.99
  -1   2   1  282.45   13.01
  -1   2   1  287.97   12.81
  -1   2   1  279.99   13.33
   1   2  -1  278.91   12.72
  -1  -2   1  284.34   12.68
  -1  -2   1  265.51   13.12
   1   2   0   17.21    0.94
  -1   2   0   15.94    0.92
  -1   2   0   18.16    1.03
  -1  -2   0   17.01    1.01
   1  -2   0   18.26    0.97
   1   2   1  241.81   11.27
  -1   2  -1  254.66   11.82
   1   2   1  246.39   11.21
   1  -2   1  239.82   11.24
   1  -2   1  239.55   11.49
  -1  -2  -1  254.71   11.64
   1   2   2   17.80    1.10
   1   2   2   16.62    1.13
  -1   2  -2   18.98    1.30
  -1  -2  -2   18.03    1.34
   1  -2   2   16.90    1.12
   1  -2   2   17.95    0.93
   1  -2   2   16.90    1.16
  -1   2  -3   -0.28    0.58
   1   2   3    0.20    0.39
   1   2   3    0.55    0.48
  -1  -2  -3    0.20    0.39
   1  -2   3    0.26    0.39
  -1  -2  -3   -0.41    0.66
   1  -2   3   -0.29    0.42
   1  -2   3    0.14    0.24
   1   2   4   87.23    4.55
  -1   2  -4   90.16    4.77
   1   2   4   87.95    4.42
   1  -2   4   91.91    4.22
   1  -2   4   86.48    4.56
  -1  -2  -4   91.06    4.52
  -1   2  -5   22.90    1.82
   1   2   5   22.93    1.51
   1   2   5   22.00    1.70
   1  -2   5   21.42    1.70
  -1  -2  -5   23.57    1.63
   1  -2   5   26.17    1.34
  -1   2  -6    0.60    0.87
   1   2   6    0.15    0.46
   1   2   6    0.97    0.68
   1  -2   6    0.66    0.36
   1  -2   6    2.14    0.77
  -1  -2  -6    1.78    0.73
  -1   2  -7    4.19    1.22
   1   2   7    3.35    0.99
   1   2   7    3.38    0.75
  -1  -2  -7    4.00    0.99
   1  -2   7    2.97    0.99
   1  -2   7    4.42    0.63
   1   2   8   15.22    1.32
  -1   2  -8   15.74    1.89
   1   2   8   14.11    1.65
   1  -2   8   15.44    1.14
   1  -2   8   16.64    1.75
  -1  -2  -8   14.78    1.59
   1   2   9   60.96    3.46
  -1   2  -9   62.37    4.05
   1   2   9   58.35    3.93
  -1  -2  -9   63.76    3.81
  -1  -2  -9   54.06    4.45
   1  -2   9   61.04    3.96
   1   2  10    1.06    0.92
  -1   2 -10   -0.18    1.15
   1  -2  10   -0.20    0.91
  -1  -2 -10    1.99    1.73
  -1   2 -11    4.38    1.73
   1   2  11    2.22    1.30
  -1  -2 -11    6.20    2.16
   1  -2  11    4.98    1.50
  -1   2 -12    0.77    1.91
   1   2  12   -1.23    0.96
  -1  -2 -12    2.16    2.00
   1  -2  12    0.90    1.25
   1   2  13   13.08    2.39
  -1   2 -13   13.88    3.21
   1  -2  13   13.62    2.49
  -1  -2 -13    9.89    2.93
  -1   2 -14    1.36    2.18
   1   2  14   -0.52    1.36
   1  -2  14   -1.76    1.07
  -1  -2 -14    0.86    2.21
  -1   2 -15    1.93    2.58
   1   2  15    3.28    1.90
  -1  -2 -15    9.27    3.28
   1  -2  15    6.24    2.08
   1   2  16   -0.92    1.68
  -1   2 -16   -1.25    2.16
   1  -2  16   -0.61    1.72
  -1  -2 -16   -0.80    2.37
  -1   3  16   -1.73    1.58
   1   3 -16   -0.62    2.47
  -1  -3  16   -1.01    1.62
   1  -3 -16    0.49    2.29
   1   3 -15   -1.51    2.15
  -1   3  15   -0.99    1.44
   1  -3 -15   -0.72    2.14
  -1  -3  15    2.60    1.70
  -1   3  14   -0.47    1.40
  -1  -3  14    0.23    1.35
   1  -3 -14   -0.95    1.89
  -1   3  13    1.85    1.38
   1  -3 -13   -0.07    1.88
  -1  -3  13   -1.14    1.10
  -1   3  12    0.27    1.06
   1   3 -12    1.91    1.55
   1  -3 -12    1.91    1.76
  -1  -3  12    0.32    1.06
   1   3 -11    3.24    1.51
  -1   3  11    4.54    1.43
  -1  -3  11    3.92    1.39
  -1   3  10   22.04    1.86
   1   3 -10   26.56    2.54
  -1   3  10   23.05    2.28
   1  -3 -10   24.30    2.16
  -1  -3  10   21.04    2.21
  -1   3   9    2.18    1.03
  -1   3   9    2.06    0.82
   1   3  -9    1.48    1.21
   1  -3  -9    4.45    1.19
  -1  -3   9    1.91    1.01
   1   3  -8    0.47    1.07
  -1   3   8    1.08    0.71
  -1   3   8    1.03    0.85
  -1  -3   8   -0.75    0.72
  -1  -3   8    0.76    0.81
   1  -3  -8   -0.47    0.86
  -1   3   7   50.35    3.31
   1   3  -7   53.69    3.60
  -1   3   7   54.09    3.11
  -1  -3   7   57.95    3.38
  -1  -3   7   56.05    2.75
   1  -3  -7   54.43    3.35
  -1  -3   7   58.44    3.52
   1   3  -6   69.71    4.43
  -1   3   6   74.29    4.00
  -1   3   6   76.74    4.19
  -1  -3   6   77.97    4.19
  -1  -3   6   81.00    4.39
  -1  -3   6   78.23    3.67
  -1   3   5    0.70    0.47
  -1   3   5    0.67    0.56
   1   3  -5    1.78    0.86
  -1  -3   5    1.49    0.31
  -1  -3   5    1.43    0.64
  -1  -3   5    0.72    0.54
  -1   3   4  207.57    9.88
  -1   3   4  198.72    9.65
  -1   3   4  205.07    9.60
   1   3  -4  209.69   10.24
  -1  -3   4  195.67    9.94
  -1  -3   4  205.20    9.63
  -1   3   3  119.88    5.79
   1   3  -3  121.85    6.21
   1   3  -3  121.30    5.50
  -1   3   3  120.97    5.89
  -1   3   3  117.26    5.75
  -1  -3   3  116.96    5.75
   1   3  -2   43.55    2.12
  -1   3   2   45.40    2.35
  -1   3   2   44.43    2.31
   1   3  -2   45.51    2.59
  -1   3   2   45.96    2.34
  -1  -3   2   40.89    2.39
  -1  -3   2   46.97    2.32
  -1   3   1    8.47    0.64
   1   3  -1    8.31    0.56
  -1   3   1    7.40    0.65
   1   3  -1    7.60    0.76
  -1  -3   1    8.47    0.67
  -1  -3   1    8.96    0.62
   1   3   0  253.50   11.36
  -1   3   0  244.60   11.34
   1   3   0  253.43   11.85
  -1   3   0  253.59   11.91
  -1  -3   0  235.05   11.66
   1   3   1  601.81   26.48
  -1   3  -1  593.24   27.69
   1   3   1  577.49   26.31
  -1   3  -1  573.00   26.35
  -1  -3  -1  597.30   27.19
   1  -3   1  586.67   27.03
   1  -3   1  549.60   26.35
   1   3   2   28.46    1.72
  -1   3  -2   30.34    1.93
   1   3   2   33.11    1.72
   1  -3   2   32.32    1.52
  -1  -3  -2   30.90    1.98
   1  -3   2   30.40    1.75
   1  -3   2   27.85    1.70
  -1   3  -3   19.48    1.54
   1   3   3   18.98    1.26
   1   3   3   19.22    1.35
   1  -3   3   15.92    1.30
  -1  -3  -3   21.15    1.10
   1  -3   3   18.85    1.35
  -1  -3  -3   18.05    1.58
   1  -3   3   18.78    0.98
   1   3   4   73.74    3.58
  -1   3  -4   70.05    3.91
   1   3   4   66.96    3.67
   1  -3   4   68.96    3.25
  -1  -3  -4   71.59    3.52
   1  -3   4   64.89    3.73
   1  -3   4   76.05    3.76
  -1  -3  -4   60.22    3.90
   1   3   5   64.01    3.56
   1   3   5   64.05    3.40
  -1   3  -5   64.69    3.77
   1  -3   5   60.14    3.61
   1  -3   5   66.36    3.60
  -1  -3  -5   62.69    3.37
  -1  -3  -5   65.04    3.97
   1  -3   5   64.65    3.06
   1   3   6   31.34    1.90
   1   3   6   26.20    2.04
  -1   3  -6   29.89    2.31
  -1  -3  -6   24.95    2.46
   1  -3   6   28.26    2.09
   1  -3   6   29.83    1.56
  -1  -3  -6   29.27    1.89
   1   3   7   36.69    2.25
   1   3   7   33.04    2.47
  -1   3  -7   33.02    2.63
  -1  -3  -7   34.55    2.30
  -1  -3  -7   34.30    2.92
   1  -3   7   37.26    1.89
   1  -3   7   33.41    2.49
  -1   3  -8   12.34    1.85
   1   3   8   13.65    1.31
   1   3   8   11.21    1.67
  -1  -3  -8   12.43    1.46
   1  -3   8   13.88    1.63
  -1  -3  -8   15.41    2.34
   1   3   9    3.10    1.12
   1   3   9    3.64    0.93
  -1   3  -9    6.90    1.51
  -1  -3  -9    3.17    1.64
   1  -3   9    3.65    1.27
   1   3  10   24.77    2.52
   1   3  10   28.86    2.14
  -1   3 -10   27.59    2.69
   1  -3  10   28.70    2.64
  -1  -3 -10   25.92    3.23
  -1   3 -11   16.17    2.45
   1   3  11   11.04    1.99
  -1  -3 -11   12.77    2.65
   1  -3  11   10.10    1.95
   1   3  12    0.72    1.19
  -1  -3 -12   -0.92    1.77
   1  -3  12   -0.50    1.17
  -1   3 -13   12.14    3.03
   1   3  13    7.02    1.89
   1  -3  13    3.68    1.60
  -1  -3 -13    7.40    2.57
   1   3  14    0.52    1.41
  -1   3 -14   -0.64    2.12
   1  -3  14    0.11    1.36
  -1  -3 -14    1.10    1.90
  -1   3 -15   -1.24    1.95
   1   3  15    1.61    1.63
  -1  -3 -15    0.11    2.30
   1  -3  15    0.29    1.58
   1   3  16    0.46    1.83
  -1   3 -16   -1.06    2.46
   1  -3  16   -0.24    1.70
  -1  -3 -16    0.11    2.25
  -1   4  16   -0.78    1.68
   1   4 -16   -0.08    2.41
   1  -4 -16   -2.64    2.06
  -1  -4  16   -1.30    1.63
   1   4 -15    0.55    2.25
  -1   4  15   -1.69    1.39
   1  -4 -15   -1.23    1.91
  -1  -4  15   -2.18    1.30
  -1   4  14    3.24    1.72
   1  -4 -14    1.98    2.27
  -1  -4  14    1.69    1.35
  -1   4  13    0.39    1.28
   1  -4 -13    2.45    2.03
  -1  -4  13   -0.94    1.10
  -1   4  12   19.37    2.34
   1   4 -12   21.38    2.77
   1  -4 -12   23.66    3.57
  -1  -4  12   17.86    2.28
   1   4 -11    0.90    1.39
  -1   4  11    0.56    0.97
  -1  -4  11    1.64    1.10
   1  -4 -11   -0.09    1.62
  -1   4  10   10.93    1.82
  -1   4  10   12.23    1.42
   1   4 -10   10.84    2.03
  -1  -4  10   14.54    1.84
  -1   4   9    9.13    1.23
   1   4  -9   11.25    1.93
  -1   4   9   10.46    1.69
  -1  -4   9    8.73    1.52
  -1  -4   9    9.57    1.65
   1  -4  -9   10.16    1.39
   1   4  -8   36.93    2.96
  -1   4   8   35.78    2.42
  -1   4   8   34.49    2.62
  -1  -4   8   38.29    2.82
  -1  -4   8   40.42    2.76
   1  -4  -8   36.34    2.58
  -1   4   7    7.84    1.03
  -1   4   7    8.12    1.29
   1   4  -7    8.41    1.59
  -1  -4   7   10.15    1.25
   1  -4  -7    9.90    1.37
  -1  -4   7   11.19    1.38
  -1   4   6   11.60    1.26
  -1   4   6   12.83    1.16
   1   4  -6   13.20    1.62
  -1  -4   6   14.65    1.34
  -1  -4   6   11.66    1.31
   1   4  -5   -0.13    0.73
  -1   4   5   -0.81    0.39
   1   4  -5   -0.35    0.21
  -1   4   5   -0.07    0.46
  -1  -4   5   -0.06    0.46
  -1  -4   5    0.24    0.53
   1   4  -4    9.49    1.22
  -1   4   4    7.24    0.69
  -1   4   4    7.53    0.89
  -1   4   4    6.24    0.79
  -1  -4   4    6.25    0.81
  -1  -4   4    6.99    0.86
  -1   4   3   35.55    1.91
   1   4  -3   35.67    2.27
  -1   4   3   33.29    2.02
  -1   4   3   33.87    1.97
   1   4  -3   35.61    1.64
  -1  -4   3   33.31    1.97
  -1  -4   3   31.69    2.05
   1   4  -2  104.01    4.56
  -1   4   2   96.98    4.87
   1   4  -2   99.03    5.12
  -1   4   2   97.67    4.79
  -1   4   2   97.91    4.78
  -1  -4   2   94.90    4.74
  -1  -4   2   96.47    4.90
  -1   4   1   89.96    4.63
  -1   4   1   88.10    4.44
   1   4  -1   93.65    4.73
   1   4  -1   97.91    4.36
  -1  -4   1   91.17    4.57
   1  -4  -1   91.29    4.44
  -1  -4   1   95.59    4.41
   1   4   0  312.14   14.37
   1   4   0  305.33   13.76
  -1   4   0  297.48   13.75
  -1   4   0  300.58   14.43
   1  -4   0  295.87   13.93
  -1  -4   0  290.04   14.13
  -1  -4   0  302.71   13.69
   1  -4   0  296.34   13.76
   1   4   1  103.45    5.17
  -1   4  -1  113.66    5.57
   1   4   1  113.02    5.30
  -1   4  -1  107.68    5.11
   1   4   1  115.31    5.25
   1  -4   1  110.28    5.25
  -1  -4  -1  110.77    5.43
   1  -4   1  103.61    5.24
  -1   4  -2  261.48   12.69
   1   4   2  257.64   12.05
   1   4   2  259.39   12.02
   1  -4   2  265.44   12.06
   1  -4   2  257.30   12.30
  -1  -4  -2  258.07   12.48
  -1   4  -3   29.20    1.97
   1   4   3   27.80    1.64
   1   4   3   27.33    1.72
   1  -4   3   28.02    1.74
   1  -4   3   26.47    1.70
  -1  -4  -3   21.39    1.83
   1   4   4   54.98    3.02
   1   4   4   60.15    3.16
  -1   4  -4   57.32    3.42
   1  -4   4   57.64    3.15
   1  -4   4   52.54    3.14
  -1  -4  -4   57.57    2.86
  -1  -4  -4   53.06    3.39
   1   4   5    0.37    0.55
   1   4   5   -0.17    0.46
  -1   4  -5    1.38    0.83
  -1  -4  -5    0.13    0.45
   1  -4   5    0.68    0.62
   1  -4   5    0.96    0.61
   1  -4   5    0.60    0.21
  -1  -4  -5   -0.30    0.84
   1   4   6   15.54    1.26
   1   4   6   13.41    1.38
  -1   4  -6   12.45    1.60
  -1  -4  -6   12.50    1.15
   1  -4   6   13.72    0.78
   1  -4   6   13.40    1.40
   1  -4   6   12.13    1.40
  -1  -4  -6   16.39    1.92
  -1   4  -7   55.84    3.86
   1   4   7   59.61    3.67
   1   4   7   60.08    3.43
  -1  -4  -7   59.78    4.20
   1  -4   7   60.73    3.71
  -1  -4  -7   63.34    3.40
   1  -4   7   61.86    2.91
   1   4   8   27.11    2.38
   1   4   8   31.01    2.18
  -1   4  -8   30.45    2.65
  -1  -4  -8   36.22    3.20
   1  -4   8   31.28    2.47
  -1  -4  -8   34.22    2.21
   1   4   9    1.72    0.79
  -1   4  -9    2.15    1.35
   1   4   9    3.63    1.21
   1  -4   9    2.84    1.16
  -1  -4  -9    1.86    1.47
  -1   4 -10   13.22    2.11
   1   4  10   12.41    1.39
   1   4  10    8.64    1.69
   1  -4  10    9.16    1.75
  -1  -4 -10    2.52    1.80
   1   4  11    0.67    1.09
  -1   4 -11    2.64    1.65
   1  -4  11    0.87    1.11
  -1  -4 -11    0.72    1.75
   1   4  12    4.11    1.62
   1  -4  12    6.87    1.79
  -1  -4 -12    6.85    2.36
   1   4  13    1.00    1.31
  -1   4 -13    0.68    2.06
  -1  -4 -13    0.74    1.94
   1  -4  13    0.24    1.30
  -1   4 -14    0.21    1.88
   1   4  14   -0.55    1.21
   1  -4  14    1.16    1.60
  -1  -4 -14    1.57    2.10
   1   4  15    4.28    2.03
  -1   4 -15    1.38    2.33
  -1  -4 -15    2.71    2.47
   1  -4  15    2.36    1.79
  -1   4 -16    4.62    3.04
   1   4  16    2.42    1.99
   1  -4  16    1.75    1.83
  -1  -4 -16    3.22    2.85
  -1   5  16    1.47    1.72
   1   5 -16    3.11    2.68
   1  -5 -16    4.02    2.93
  -1  -5  16   -0.09    1.69
  -1   5  15   -0.05    1.53
  -1  -5  15   -1.54    1.35
   1  -5 -15   -0.79    2.10
  -1   5  14    8.41    2.14
   1  -5 -14    6.07    2.68
  -1  -5  14    9.51    2.18
  -1   5  13    3.95    1.60
   1  -5 -13    1.69    2.12
  -1  -5  13    8.01    1.92
  -1   5  12    1.05    1.25
   1   5 -12    1.73    1.75
   1  -5 -12    0.66    1.85
  -1  -5  12    0.47    1.09
   1   5 -11    8.46    1.98
  -1   5  11    6.66    1.63
   1  -5 -11    4.22    2.09
  -1  -5  11    3.61    1.43
  -1   5  10   21.98    2.26
   1   5 -10   20.42    2.51
  -1   5  10   27.35    2.09
   1  -5 -10   22.48    2.94
  -1  -5  10   21.77    2.28
  -1   5   9   35.24    2.84
   1   5  -9   39.38    3.23
  -1   5   9   41.51    2.71
  -1  -5   9   39.53    2.98
  -1  -5   9   39.36    3.06
   1  -5  -9   43.32    2.79
   1   5  -8   28.33    2.74
  -1   5   8   30.06    2.44
  -1   5   8   35.74    2.36
  -1  -5   8   36.17    2.67
   1  -5  -8   33.94    2.37
  -1  -5   8   31.68    2.49
  -1   5   7   36.42    2.36
  -1   5   7   34.43    2.49
   1   5  -7   29.61    2.71
  -1  -5   7   37.66    2.62
  -1  -5   7   38.62    2.54
  -1   5   6   13.92    1.25
   1   5  -6   15.23    1.73
  -1   5   6   13.29    1.35
  -1  -5   6   13.80    1.35
  -1  -5   6   12.27    1.42
  -1   5   5    1.35    0.45
   1   5  -5    0.66    0.84
  -1   5   5    1.95    0.70
  -1   5   5    1.33    0.58
  -1  -5   5    1.68    0.66
  -1  -5   5    1.46    0.66
  -1   5   4    1.61    0.58
  -1   5   4    1.30    0.58
   1   5  -4    1.54    0.85
  -1   5   4    0.62    0.37
  -1  -5   4    0.55    0.52
  -1  -5   4    0.72    0.52
  -1   5   3  143.52    6.79
   1   5  -3  135.68    7.21
   1   5  -3  140.80    6.41
  -1   5   3  144.66    6.89
  -1   5   3  141.83    6.80
   1  -5  -3  140.31    6.99
  -1  -5   3  140.85    6.97
  -1  -5   3  134.02    6.74
   1   5  -2    1.77    0.33
  -1   5   2    1.59    0.49
  -1   5   2    0.57    0.43
   1   5  -2    1.59    0.72
  -1  -5   2    1.11    0.50
  -1  -5   2    1.22    0.46
   1  -5  -2    2.02    0.60
  -1   5   1   12.76    0.94
   1   5  -1   13.92    0.87
  -1   5   1   13.03    1.05
   1   5  -1   11.05    1.16
   1  -5  -1   12.49    1.01
   1  -5  -1   14.00    0.89
  -1  -5   1   12.29    0.98
  -1  -5   1   12.48    0.99
   1   5   0    2.09    0.47
  -1   5   0    1.22    0.59
   1   5   0    2.82    0.60
  -1   5   0    1.86    0.44
   1  -5   0    2.22    0.31
   1  -5   0    1.93    0.55
  -1  -5   0    1.22    0.45
  -1  -5   0    3.75    0.59
   1   5   1  131.28    6.57
  -1   5  -1  132.03    6.82
   1   5   1  139.19    6.45
  -1   5  -1  137.33    6.32
   1  -5   1  131.65    6.46
   1  -5   1  137.47    6.46
  -1  -5  -1  138.55    6.66
  -1   5  -2  194.07    9.43
  -1   5  -2  186.01    8.65
   1   5   2  190.20    8.88
   1   5   2  195.79    8.92
   1   5   2  198.67    8.98
   1  -5   2  187.27    9.03
  -1  -5  -2  180.60    9.24
   1  -5   2  174.52    8.89
   1   5   3  127.86    6.24
   1   5   3  128.61    6.20
  -1   5  -3  126.04    6.63
   1  -5   3  127.56    5.81
   1  -5   3  128.76    6.25
   1  -5   3  123.96    6.31
  -1  -5  -3  126.81    6.53
   1   5   4    1.29    0.59
   1   5   4    0.60    0.50
  -1   5  -4    0.65    0.81
  -1  -5  -4    1.38    0.36
  -1  -5  -4    2.50    0.88
   1  -5   4    1.56    0.62
   1  -5   4    0.55    0.51
  -1   5  -5    5.08    1.16
   1   5   5    5.56    0.99
   1   5   5    6.72    0.98
   1  -5   5    4.88    0.97
   1  -5   5    7.67    1.11
  -1  -5  -5    6.74    0.68
  -1  -5  -5    6.77    1.26
   1   5   6    4.15    0.94
  -1   5  -6    1.48    1.07
   1   5   6    3.21    0.78
   1  -5   6    2.84    0.85
  -1  -5  -6    3.64    0.69
   1  -5   6    4.36    0.97
  -1  -5  -6    3.72    1.18
   1   5   7   86.67    4.75
  -1   5  -7   79.66    5.01
   1   5   7   77.30    4.45
  -1  -5  -7   89.12    4.38
  -1  -5  -7   85.12    5.21
   1  -5   7   79.82    4.71
   1   5   8   18.38    1.61
   1   5   8   14.92    1.73
  -1   5  -8   16.45    2.05
  -1  -5  -8   17.78    2.34
   1  -5   8   20.30    1.90
  -1   5  -9   17.75    2.17
   1   5   9   16.31    1.87
   1   5   9   18.48    1.71
   1  -5   9   20.54    2.05
  -1  -5  -9   14.40    2.61
   1   5  10   18.10    2.07
   1   5  10   19.71    1.81
  -1   5 -10   16.64    2.30
  -1  -5 -10   19.31    2.98
   1  -5  10   18.93    2.13
  -1   5 -11    1.52    1.50
   1   5  11    0.42    1.09
  -1  -5 -11   -0.68    1.40
   1  -5  11   -0.04    1.06
  -1   5 -12    0.58    1.49
   1   5  12    0.16    1.18
  -1  -5 -12   -0.78    1.61
   1  -5  12   -1.48    0.90
   1   5  13    1.97    1.60
  -1  -5 -13   -0.07    1.98
   1  -5  13    0.01    1.25
   1   5  14    7.07    2.11
  -1   5 -14    5.05    2.72
  -1  -5 -14   11.72    3.09
   1  -5  14   10.76    2.41
  -1   5 -15   -3.24    2.05
   1   5  15   -1.30    1.41
   1  -5  15   -1.09    1.41
  -1  -5 -15   -3.09    1.89
   1   5  16    0.84    1.86
  -1   5 -16    1.96    2.55
  -1  -5 -16    3.72    2.70
   1  -5  16   -3.66    1.42
   1   6 -16   -4.88    2.14
  -1   6  16    2.37    2.06
  -1  -6  16    0.10    1.69
   1  -6 -16    2.07    2.62
  -1   6  15    6.41    2.20
   1  -6 -15    3.98    2.67
  -1  -6  15   11.46    2.43
  -1   6  14   -0.16    1.34
  -1  -6  14    0.65    1.41
   1  -6 -14    1.65    2.19
  -1   6  13    1.87    1.32
   1   6 -13    5.28    2.13
  -1  -6  13    0.15    1.16
   1  -6 -13    0.69    1.97
  -1   6  12   -1.09    1.03
   1   6 -12    0.47    1.58
   1  -6 -12   -0.82    1.59
  -1  -6  12    0.61    1.20
  -1   6  11   18.69    2.16
  -1   6  11   16.84    1.87
   1   6 -11   19.59    2.58
   1  -6 -11   18.51    3.08
  -1  -6  11   21.54    2.35
  -1   6  10    5.98    1.53
  -1   6  10    6.99    1.35
   1   6 -10    2.10    1.51
  -1  -6  10    5.65    1.44
   1  -6 -10    4.92    1.83
  -1   6   9   31.84    2.41
  -1   6   9   31.78    2.70
   1   6  -9   34.29    3.03
  -1  -6   9   33.67    2.82
   1  -6  -9   33.12    3.21
  -1  -6   9   37.50    2.77
   1   6  -8   13.95    2.00
  -1   6   8   13.51    1.69
  -1   6   8   15.78    1.56
  -1  -6   8   14.71    1.61
   1  -6  -8   16.29    2.41
   1  -6  -8   12.79    1.48
  -1  -6   8   14.65    1.74
  -1   6   7    4.68    1.00
   1   6  -7    3.84    1.36
  -1   6   7    4.87    1.09
  -1  -6   7    3.63    1.00
   1  -6  -7    3.17    1.27
  -1  -6   7    3.63    1.04
   1   6  -6    8.48    1.53
  -1   6   6    5.39    0.99
  -1   6   6    4.73    1.01
  -1  -6   6    4.72    1.01
  -1  -6   6    5.17    1.03
   1  -6  -6    6.49    1.43
  -1   6   5   15.50    1.43
  -1   6   5   15.97    1.14
  -1   6   5   17.50    1.38
   1   6  -5   16.48    1.68
  -1  -6   5   14.78    1.35
   1  -6  -5   16.95    1.69
  -1  -6   5   16.20    1.43
  -1   6   4    5.84    0.79
  -1   6   4    6.28    0.69
  -1   6   4   10.16    1.02
   1   6  -4    7.40    1.22
   1  -6  -4    6.61    1.15
  -1  -6   4    5.75    0.91
  -1  -6   4    5.44    0.91
  -1   6   3    0.71    0.56
   1   6  -3    0.98    0.25
  -1   6   3    0.97    0.42
  -1   6   3    0.79    0.51
   1   6  -3    2.08    0.79
  -1  -6   3    1.24    0.53
  -1  -6   3    0.93    0.51
   1  -6  -3    0.55    0.61
   1   6  -2   -0.15    0.65
   1   6  -2    0.25    0.28
  -1   6   2    0.30    0.42
  -1   6   2    0.01    0.44
  -1  -6   2   -0.87    0.42
  -1  -6   2   -0.46    0.34
   1  -6  -2    0.06    0.53
   1   6  -1  113.78    5.64
   1   6  -1  109.08    5.18
  -1   6   1  117.06    5.55
  -1   6   1  109.66    5.30
   1  -6  -1  105.04    5.24
  -1  -6   1  101.97    5.26
  -1  -6   1  112.78    5.43
   1  -6  -1  104.13    5.31
   1   6   0   10.36    0.85
  -1   6   0   10.17    1.11
  -1   6   0   11.79    0.89
   1   6   0   13.66    1.08
  -1  -6   0   11.98    0.99
   1  -6   0   10.84    0.74
  -1  -6   0   11.47    0.94
   1  -6   0   11.14    1.02
  -1   6  -1   98.94    4.75
   1   6   1   97.28    4.96
   1   6   1  101.98    4.90
  -1   6  -1   99.30    5.23
   1  -6   1   98.65    4.94
   1  -6   1  103.82    4.86
  -1  -6  -1   97.68    5.04
   1   6   2    6.68    0.81
  -1   6  -2    4.93    0.51
   1   6   2    4.43    0.54
   1   6   2    5.42    0.71
  -1   6  -2    6.17    1.09
   1  -6   2    4.73    0.80
   1  -6   2    6.08    0.71
  -1  -6  -2    5.72    0.93
  -1   6  -3   34.23    2.39
   1   6   3   38.71    2.22
   1   6   3   35.08    2.12
   1  -6   3   35.68    2.14
   1  -6   3   34.01    2.16
  -1  -6  -3   37.49    2.40
   1   6   4   16.08    1.37
  -1   6  -4   15.64    1.57
   1   6   4   15.17    1.27
   1  -6   4   15.40    1.35
   1  -6   4   15.66    1.32
  -1  -6  -4   15.55    1.61
   1   6   5  174.85    8.24
   1   6   5  171.94    8.31
  -1   6  -5  157.49    8.77
   1  -6   5  165.58    8.29
  -1  -6  -5  160.13    8.69
   1  -6   5  167.34    8.47
  -1  -6  -5  170.58    8.04
  -1   6  -6    4.65    1.31
   1   6   6    2.92    0.80
   1   6   6    3.96    0.95
  -1  -6  -6    5.40    0.70
   1  -6   6    5.62    1.07
   1  -6   6    8.07    1.29
  -1  -6  -6    4.90    1.38
   1   6   7    5.25    1.04
   1   6   7    4.96    1.10
  -1   6  -7    6.51    1.54
   1  -6   7    6.28    1.29
  -1  -6  -7    3.97    1.46
  -1  -6  -7    5.79    0.83
   1  -6   7    7.65    1.33
  -1   6  -8   41.13    3.11
   1   6   8   39.85    2.54
   1   6   8   37.68    2.75
  -1  -6  -8   29.09    3.08
   1  -6   8   33.42    2.69
   1   6   9   41.36    3.11
   1   6   9   45.64    2.93
  -1   6  -9   38.72    3.37
  -1  -6  -9   41.95    3.72
   1  -6   9   42.41    3.15
   1   6  10   -0.37    0.73
   1   6  10   -0.09    0.88
  -1   6 -10   -0.11    1.23
  -1  -6 -10    0.28    1.49
   1  -6  10    0.21    1.02
   1   6  11    3.08    1.30
  -1   6 -11    3.78    1.73
   1   6  11    5.47    1.35
  -1  -6 -11    1.91    1.75
   1  -6  11    4.56    1.56
  -1   6 -12    3.36    1.90
   1   6  12   -0.99    1.13
   1  -6  12   -0.05    1.17
  -1  -6 -12    1.49    1.94
   1   6  13    4.74    1.79
   1  -6  13    4.08    1.71
  -1  -6 -13    8.62    2.77
   1   6  14    0.40    1.44
  -1   6 -14   -1.34    2.30
   1  -6  14    0.38    1.38
  -1  -6 -14   -0.90    1.96
  -1   6 -15    3.85    2.49
   1   6  15    2.84    1.82
  -1  -6 -15    4.31    2.84
   1  -6  15    2.22    1.81
  -1   6 -16   -0.52    2.63
   1   6  16   -0.33    1.74
   1  -6  16    2.77    1.98
  -1  -6 -16    0.63    2.59
  -1   7  16    1.68    1.93
   1   7 -16    0.25    2.67
  -1  -7  16    0.69    1.69
   1  -7 -16    5.35    2.83
  -1   7  15    0.43    1.60
  -1  -7  15    2.57    1.84
   1  -7 -15   -1.50    2.01
  -1   7  14    6.46    1.94
  -1  -7  14    5.41    1.93
   1  -7 -14    6.91    2.64
   1   7 -13    7.22    2.24
  -1   7  13    8.35    2.05
   1  -7 -13   11.93    2.99
  -1  -7  13    6.22    1.88
   1   7 -12   -0.39    1.55
  -1   7  12    0.70    1.20
   1  -7 -12    0.11    1.67
  -1  -7  12   -0.24    1.15
  -1   7  11   -0.98    0.98
   1   7 -11   -1.69    1.36
  -1   7  11   -0.33    0.80
   1  -7 -11   -0.02    1.65
  -1  -7  11   -0.22    1.08
  -1   7  10   17.65    2.05
  -1   7  10   22.95    2.03
   1   7 -10   16.53    2.38
  -1  -7  10   16.53    1.96
  -1  -7  10   15.37    2.09
   1  -7 -10   15.70    2.67
  -1   7   9    0.33    0.87
  -1   7   9    0.87    0.82
   1   7  -9   -0.95    1.12
  -1  -7   9    0.53    0.93
   1  -7  -9   -0.53    1.23
  -1  -7   9    0.64    0.96
  -1   7   8    1.57    0.97
   1   7  -8   -0.16    1.20
  -1   7   8    0.58    0.76
  -1  -7   8    1.13    0.81
   1  -7  -8   -0.31    0.82
  -1  -7   8    0.58    0.88
   1  -7  -8    2.07    1.35
  -1   7   7    0.65    0.77
   1   7  -7    1.11    1.12
  -1   7   7   -0.74    0.53
  -1  -7   7    0.88    0.84
  -1  -7   7    0.00    0.68
   1  -7  -7    1.40    1.21
  -1   7   6   26.28    1.63
  -1   7   6   26.63    2.06
  -1   7   6   25.37    1.94
   1   7  -6   23.62    2.36
   1  -7  -6   27.87    2.35
  -1  -7   6   29.08    2.12
  -1  -7   6   24.97    1.96
  -1   7   5    6.05    0.99
  -1   7   5    7.02    1.11
   1   7  -5    5.23    1.32
  -1   7   5    5.82    0.67
   1  -7  -5    3.73    1.13
  -1  -7   5    6.19    1.00
  -1  -7   5    6.73    1.05
  -1   7   4   79.10    4.01
   1   7  -4   84.84    4.63
  -1   7   4   76.56    4.13
  -1   7   4   79.42    4.21
  -1  -7   4   75.51    4.24
  -1  -7   4   74.46    4.11
   1  -7  -4   77.96    4.31
   1   7  -3   43.75    2.85
  -1   7   3   43.99    2.54
  -1   7   3   44.93    2.45
   1   7  -3   44.74    2.17
  -1  -7   3   43.34    2.60
  -1  -7   3   42.34    2.53
   1  -7  -3   46.76    2.64
  -1   7   2    1.05    0.50
   1   7  -2    0.85    0.72
   1   7  -2    1.20    0.39
  -1   7   2    0.92    0.49
  -1  -7   2    1.36    0.48
   1  -7  -2    1.13    0.57
  -1  -7   2    0.69    0.51
  -1   7   1    0.11    0.50
  -1   7   1   -0.04    0.42
   1   7  -1    0.11    0.36
   1   7  -1    0.26    0.67
   1  -7  -1    0.15    0.36
  -1  -7   1   -0.35    0.40
   1  -7  -1    0.50    0.51
  -1  -7   1    0.66    0.53
  -1   7   0   11.61    1.18
  -1   7   0   10.96    0.88
   1   7   0   11.95    0.94
   1   7   0   10.59    1.11
  -1  -7   0   13.40    1.08
  -1  -7   0   10.74    1.00
   1  -7   0    9.68    1.05
   1  -7   0   10.76    0.77
   1   7   1   13.22    1.09
   1   7   1   13.91    1.11
  -1   7  -1   13.49    0.97
  -1   7  -1   12.75    1.37
   1  -7   1   14.25    1.20
  -1  -7  -1   12.89    1.15
   1  -7   1   14.07    0.95
  -1   7  -2   37.54    2.60
   1   7   2   42.03    2.20
  -1   7  -2   39.95    2.10
   1   7   2   40.49    2.36
   1  -7   2   40.43    2.41
   1  -7   2   41.42    2.28
  -1  -7  -2   43.81    2.55
  -1   7  -3   99.90    5.64
   1   7   3  107.77    5.02
   1   7   3  101.44    5.24
   1   7   3  100.25    5.25
  -1  -7  -3  105.27    5.55
   1  -7   3  105.71    5.29
   1  -7   3  102.97    5.29
  -1   7  -4   63.85    3.83
   1   7   4   62.97    3.46
   1   7   4   64.35    3.52
   1  -7   4   61.36    3.52
   1  -7   4   61.13    3.49
  -1  -7  -4   58.62    3.75
   1   7   5   18.67    1.57
  -1   7  -5   20.17    1.99
   1   7   5   20.16    1.67
  -1  -7  -5   19.90    1.08
  -1  -7  -5   21.53    1.98
   1  -7   5   16.70    1.54
   1  -7   5   18.49    1.64
   1   7   6   53.28    3.36
   1   7   6   55.67    3.25
  -1   7  -6   55.15    3.73
   1  -7   6   53.38    3.36
  -1  -7  -6   56.44    2.79
  -1  -7  -6   51.79    3.66
   1  -7   6   55.18    3.42
   1   7   7   11.00    1.49
   1   7   7   14.90    1.46
  -1   7  -7   15.66    2.02
   1  -7   7   10.64    1.48
  -1  -7  -7   16.83    2.12
   1  -7   7   14.40    1.57
  -1   7  -8    7.04    1.72
   1   7   8    6.68    1.44
   1   7   8   10.41    1.45
   1  -7   8    8.08    1.47
  -1  -7  -8    5.95    1.78
   1   7   9    0.48    0.96
   1   7   9    2.62    0.99
  -1   7  -9    5.02    1.59
  -1  -7  -9    0.34    1.29
   1  -7   9    0.63    0.92
   1   7  10   15.18    1.96
  -1   7 -10   12.68    2.29
   1   7  10   11.95    1.55
   1  -7  10   10.87    1.85
  -1  -7 -10   16.39    2.72
   1   7  11    2.25    1.16
  -1   7 -11    0.84    1.55
   1   7  11    0.70    1.09
  -1  -7 -11    1.41    1.69
   1  -7  11    1.29    1.18
  -1   7 -12   -1.48    1.46
   1   7  12   -0.59    1.04
   1  -7  12    0.78    1.14
  -1  -7 -12    3.38    2.12
   1   7  13   14.71    2.60
  -1  -7 -13   12.02    3.00
   1  -7  13   18.20    2.41
   1   7  14    4.72    1.92
  -1   7 -14    5.44    2.67
  -1  -7 -14   -0.55    2.01
   1  -7  14    7.32    2.07
   1   7  15    0.57    1.71
  -1   7 -15   -0.15    2.31
  -1  -7 -15    0.33    2.33
   1  -7  15   -0.08    1.48
   1   7  16   -1.09    1.77
  -1   7 -16    3.63    2.89
  -1  -7 -16   -1.61    2.54
   1  -7  16   -1.79    1.40
  -1   8  16    5.72    2.42
   1   8 -16    9.47    3.50
  -1  -8  16   10.55    2.63
   1  -8 -16   15.25    3.69
  -1   8  15   -0.46    1.39
  -1  -8  15    1.65    1.75
   1  -8 -15   -0.06    2.26
  -1   8  14    6.90    2.06
   1  -8 -14   10.57    3.00
  -1  -8  14    3.98    1.83
  -1   8  13    3.46    1.68
   1   8 -13    4.59    2.10
  -1  -8  13    2.64    1.58
   1  -8 -13    3.69    2.34
  -1   8  12   14.63    2.34
   1   8 -12   13.88    2.75
   1  -8 -12   10.83    2.74
  -1  -8  12   12.07    2.14
  -1   8  11    6.87    1.43
  -1   8  11    5.33    1.59
   1   8 -11    3.13    1.84
  -1  -8  11   10.32    1.90
   1  -8 -11    1.29    1.69
  -1   8  10   -1.04    0.73
  -1   8  10   -0.24    0.94
   1   8 -10    1.11    1.49
  -1  -8  10    1.29    1.15
  -1  -8  10    0.48    1.03
   1  -8 -10    1.17    1.41
   1   8  -9    6.82    1.79
  -1   8   9    6.50    1.30
  -1   8   9    5.87    1.37
  -1  -8   9    4.17    1.24
   1  -8  -9    1.95    1.44
  -1  -8   9    4.67    1.42
  -1   8   8   13.64    1.69
   1   8  -8   15.63    2.23
  -1   8   8   15.90    1.63
  -1  -8   8   12.74    1.66
   1  -8  -8   19.14    2.28
  -1  -8   8   16.92    1.89
  -1   8   7    3.43    1.03
  -1   8   7    3.22    0.92
   1   8  -7    2.66    1.44
  -1  -8   7    2.07    0.91
  -1  -8   7    2.61    0.95
   1  -8  -7    4.21    1.40
  -1   8   6   44.95    2.98
   1   8  -6   47.74    3.40
  -1   8   6   49.08    2.93
  -1   8   6   46.68    2.53
  -1  -8   6   41.75    2.83
  -1  -8   6   46.75    3.03
   1  -8  -6   41.71    3.13
   1   8  -5    8.04    1.50
  -1   8   5    7.71    1.24
  -1   8   5    9.96    1.10
  -1   8   5    7.66    0.81
   1  -8  -5    9.13    1.42
  -1  -8   5    9.62    1.14
  -1  -8   5    9.23    1.14
  -1   8   4    4.64    0.68
   1   8  -4    3.61    0.35
   1   8  -4    4.09    1.10
  -1   8   4    4.43    0.86
  -1  -8   4    3.44    0.81
   1  -8  -4    6.45    1.11
  -1  -8   4    3.35    0.87
   1   8  -3   40.32    2.84
  -1   8   3   42.99    2.41
   1   8  -3   41.04    2.13
  -1   8   3   44.42    2.56
  -1  -8   3   41.17    2.55
   1  -8  -3   48.24    2.62
  -1  -8   3   40.73    2.49
   1   8  -2   84.93    4.07
  -1   8   2   85.02    4.33
  -1   8   2   91.38    4.43
   1   8  -2   87.51    4.69
  -1  -8   2   79.84    4.37
   1  -8  -2   76.45    4.27
  -1  -8   2   83.51    4.31
  -1   8   1    0.68    0.46
   1   8  -1    0.16    0.41
   1   8  -1    0.30    0.65
  -1   8   1    0.87    0.60
   1  -8  -1    0.92    0.56
  -1  -8   1   -0.13    0.40
   1  -8  -1    0.73    0.40
  -1  -8   1    1.14    0.56
  -1   8   0   54.28    2.85
   1   8   0   51.92    3.04
   1   8   0   52.99    2.85
  -1   8   0   58.85    3.15
   1  -8   0   52.49    2.98
  -1  -8   0   50.56    2.91
  -1  -8   0   54.74    2.94
   1  -8   0   52.69    2.72
  -1   8  -1   -0.78    0.58
  -1   8  -1    0.16    0.39
   1   8   1    0.41    0.51
   1   8   1    1.05    0.50
   1  -8   1    0.84    0.39
  -1  -8  -1    0.34    0.49
   1  -8   1    0.02    0.48
  -1  -8  -1   -0.10    0.42
  -1   8  -2  130.57    5.92
   1   8   2  124.66    6.18
  -1   8  -2  128.01    6.64
   1   8   2  124.85    6.18
   1  -8   2  121.14    6.22
  -1  -8  -2  119.61    6.36
   1  -8   2  122.23    6.15
  -1   8  -3    1.19    0.91
  -1   8  -3    1.28    0.38
   1   8   3    1.62    0.38
   1   8   3    2.12    0.70
   1   8   3    1.26    0.59
   1  -8   3    2.68    0.63
  -1  -8  -3    2.96    0.92
   1  -8   3    2.05    0.70
   1   8   4   24.15    1.21
   1   8   4   21.08    1.73
  -1   8  -4   23.84    2.13
   1   8   4   21.31    1.69
  -1  -8  -4   22.34    1.98
   1  -8   4   21.88    1.67
   1  -8   4   24.57    1.82
   1   8   5   41.25    2.74
  -1   8  -5   41.73    3.06
   1   8   5   43.36    2.67
   1  -8   5   42.13    2.74
   1  -8   5   44.32    2.74
  -1  -8  -5   41.09    3.02
   1   8   6   57.98    3.55
  -1   8  -6   55.75    3.90
   1   8   6   57.21    3.41
   1  -8   6   58.49    3.56
  -1  -8  -6   56.41    3.86
   1  -8   6   57.86    3.56
   1   8   7    0.88    0.83
  -1   8  -7    2.28    1.36
   1   8   7    1.15    0.72
   1  -8   7   -1.28    0.61
  -1  -8  -7   -1.48    1.10
   1  -8   7    2.04    0.95
   1   8   8    0.81    0.90
   1   8   8    1.72    0.83
  -1   8  -8   -0.72    1.23
   1  -8   8    0.73    0.95
   1  -8   8    1.24    0.94
  -1  -8  -8    0.39    1.18
   1   8   9    3.21    1.23
  -1   8  -9    1.50    1.51
   1   8   9    4.12    1.18
   1  -8   9    3.06    1.16
  -1  -8  -9    6.83    1.88
  -1   8 -10    4.92    1.81
   1   8  10    4.57    1.26
   1   8  10    7.14    1.59
  -1  -8 -10    4.37    1.91
   1  -8  10    3.44    1.36
   1   8  11   -0.48    1.18
   1   8  11    0.00    0.99
  -1   8 -11    1.01    1.57
  -1  -8 -11   -0.44    1.42
   1  -8  11    0.10    1.08
   1   8  12    4.02    1.66
  -1   8 -12    9.90    2.39
  -1  -8 -12   10.22    2.65
   1  -8  12   10.13    2.06
   1   8  13    0.52    1.32
  -1  -8 -13   -0.34    1.95
   1  -8  13   -0.43    1.16
   1   8  14   -0.01    1.44
  -1  -8 -14   -0.73    2.05
   1  -8  14    0.24    1.59
  -1   8 -15   -1.70    2.33
   1   8  15   -0.08    1.52
   1  -8  15   -1.78    1.50
  -1  -8 -15    0.63    2.40
  -1  -8 -16    1.07    2.67
   1  -8  16    4.26    2.17
  -1   9  16    3.09    1.98
   1   9 -16    1.50    2.86
   1  -9 -16    4.54    3.05
  -1  -9  16    1.76    1.95
  -1   9  15    1.79    1.84
  -1  -9  15   -0.27    1.58
   1  -9 -15    3.94    2.56
  -1   9  14   -0.16    1.39
   1  -9 -14    2.45    2.22
  -1  -9  14    2.10    1.55
  -1   9  13   11.17    2.34
   1   9 -13   11.51    2.81
  -1  -9  13    8.64    2.05
   1  -9 -13    8.89    2.79
  -1   9  12    0.39    1.07
   1   9 -12    0.24    1.71
  -1   9  12    0.37    1.17
   1  -9 -12   -1.50    1.57
  -1  -9  12   -1.08    0.99
  -1   9  11   -0.47    0.94
   1   9 -11    0.38    1.56
  -1   9  11    1.91    1.26
  -1  -9  11    0.71    1.11
   1  -9 -11   -3.36    1.24
   1   9 -10    0.68    1.48
  -1   9  10    0.38    0.86
  -1   9  10   -0.34    0.94
   1  -9 -10    1.00    1.48
  -1  -9  10    0.51    1.01
  -1  -9  10   -1.12    0.77
  -1   9   9   17.52    1.98
   1   9  -9   15.89    2.51
  -1   9   9   14.80    1.73
  -1  -9   9   13.81    1.91
  -1  -9   9   15.64    1.82
   1  -9  -9   13.89    2.34
   1   9  -8    1.93    1.44
  -1   9   8    0.70    0.89
  -1   9   8    0.69    0.80
  -1  -9   8   -0.05    0.80
   1  -9  -8    1.46    1.27
  -1  -9   8    1.60    0.97
  -1   9   7   28.49    2.33
   1   9  -7   31.96    2.93
  -1   9   7   36.54    2.60
  -1  -9   7   36.14    2.50
  -1  -9   7   30.27    2.44
   1  -9  -7   30.94    2.71
  -1   9   6   16.19    1.58
  -1   9   6   16.62    1.66
   1   9  -6   14.16    1.97
  -1   9   6   14.43    1.12
  -1  -9   6   13.49    1.55
   1  -9  -6   16.00    1.82
  -1  -9   6   16.23    1.59
   1   9  -5   12.63    1.65
  -1   9   5    9.59    1.18
  -1   9   5   10.19    0.91
  -1   9   5   10.21    1.44
   1  -9  -5   10.61    1.56
  -1  -9   5   11.53    1.27
  -1  -9   5   10.38    1.20
   1   9  -4   15.25    1.78
  -1   9   4   17.36    1.51
  -1   9   4   22.23    1.35
   1   9  -4   19.05    1.03
   1  -9  -4   18.00    1.63
  -1  -9   4   17.46    1.49
  -1  -9   4   16.35    1.50
  -1   9   3  113.49    5.78
   1   9  -3  112.77    5.38
   1   9  -3  111.74    6.24
  -1   9   3  106.57    5.75
  -1  -9   3  120.03    5.81
   1  -9  -3  123.32    5.89
  -1  -9   3  108.84    5.86
  -1   9   2   -0.45    0.45
  -1   9   2    0.51    0.49
   1   9  -2    0.07    0.38
   1   9  -2    1.25    0.84
   1  -9  -2    0.20    0.52
  -1  -9   2   -0.02    0.43
   1  -9  -2   -0.13    0.49
  -1  -9   2   -0.09    0.49
  -1   9   1   24.43    1.67
  -1   9   1   22.54    1.51
   1   9  -1   21.35    1.40
   1   9  -1   21.92    1.79
  -1  -9   1   21.12    1.50
   1  -9  -1   20.05    1.56
   1  -9  -1   21.77    1.35
  -1  -9   1   21.86    1.58
  -1   9   0    5.31    0.78
   1   9   0    5.96    0.75
   1   9   0    4.40    0.89
  -1   9   0    5.19    0.99
   1  -9   0    4.41    0.58
   1  -9   0    5.45    0.90
  -1  -9   0    6.14    0.77
  -1  -9   0    2.98    0.74
   1   9   1    5.32    0.87
  -1   9  -1    4.49    0.68
   1   9   1    4.81    0.82
  -1   9  -1    4.91    1.07
  -1  -9  -1    5.23    0.83
  -1  -9  -1    4.63    0.82
   1  -9   1    4.17    0.84
   1  -9   1    4.60    0.59
   1   9   2    0.36    0.47
   1   9   2    0.35    0.50
  -1   9  -2    0.44    0.73
  -1   9  -2    0.71    0.44
   1  -9   2    1.32    0.62
   1  -9   2    0.48    0.41
  -1  -9  -2    1.75    0.72
   1   9   3  176.89    8.37
  -1   9  -3  159.26    8.98
   1   9   3  172.03    8.46
  -1   9  -3  177.54    8.03
  -1  -9  -3  165.69    8.73
   1  -9   3  174.34    8.50
   1  -9   3  175.32    8.51
   1   9   4   46.32    2.90
  -1   9  -4   50.71    3.27
   1   9   4   47.06    2.35
   1   9   4   44.91    2.84
   1  -9   4   42.70    2.77
  -1  -9  -4   48.62    3.14
   1  -9   4   46.89    2.89
   1   9   5   10.21    1.30
   1   9   5    8.81    1.20
  -1   9  -5   11.80    1.82
   1  -9   5    9.05    1.14
  -1  -9  -5   12.08    1.72
   1  -9   5    9.09    1.22
   1   9   6    7.22    1.24
   1   9   6    7.19    1.35
  -1   9  -6    5.66    1.50
   1  -9   6    6.08    1.18
  -1  -9  -6   10.42    1.81
   1  -9   6    8.06    1.34
   1   9   7   16.36    1.86
  -1   9  -7   23.33    2.31
   1   9   7   17.16    1.72
   1  -9   7   17.98    1.80
  -1  -9  -7   17.63    2.23
   1  -9   7   17.71    1.81
   1   9   8   -0.31    0.75
   1   9   8    0.39    0.90
  -1   9  -8   -1.16    1.17
  -1  -9  -8    0.41    1.22
   1  -9   8   -0.18    0.78
   1  -9   8    0.30    0.86
  -1   9  -9    1.28    1.45
   1   9   9    1.38    1.07
   1   9   9    0.62    0.91
  -1  -9  -9   -0.94    1.21
   1  -9   9    0.60    0.94
   1   9  10    2.04    1.05
   1   9  10    2.79    1.28
  -1   9 -10    3.83    1.73
   1  -9  10    1.73    1.17
  -1  -9 -10    2.41    1.69
   1   9  11    5.92    1.65
   1   9  11    2.76    1.25
  -1   9 -11    6.32    2.00
  -1  -9 -11    3.13    1.95
   1  -9  11    3.68    1.46
  -1   9 -12    0.52    1.67
   1   9  12    1.43    1.40
  -1  -9 -12    0.63    1.89
   1  -9  12    1.17    1.34
   1   9  13    9.60    2.23
  -1   9 -13    8.37    2.54
   1  -9  13    6.72    1.91
  -1  -9 -13    8.10    2.73
   1   9  14   -0.75    1.28
   1  -9  14    2.96    1.78
  -1  -9 -14   -0.42    2.15
  -1   9 -15    7.86    3.16
   1   9  15    3.45    1.89
  -1  -9 -15    0.44    2.31
   1  -9  15    4.46    2.05
   1 -10 -16    5.16    2.82
  -1 -10  16    1.85    1.97
  -1  10  15    2.89    1.97
   1 -10 -15   -2.29    2.21
  -1 -10  15    0.62    1.72
  -1  10  14    0.72    1.51
   1  10 -14   -0.11    1.90
   1 -10 -14   -2.41    1.81
  -1 -10  14    0.12    1.38
  -1  10  13    0.88    1.38
   1  10 -13   -0.34    1.82
  -1 -10  13   -0.86    1.20
   1 -10 -13   -0.60    1.77
  -1  10  12    0.52    1.22
   1  10 -12    1.93    1.91
  -1  10  12   -0.18    1.04
  -1 -10  12    0.34    1.17
   1 -10 -12   -0.16    1.65
  -1  10  11    8.24    1.83
   1  10 -11    8.05    2.31
  -1  10  11   11.14    1.92
  -1 -10  11   13.06    2.10
   1 -10 -11   11.97    2.55
   1  10 -10   -2.42    1.22
  -1  10  10   -0.65    0.83
  -1  10  10   -0.65    0.98
  -1 -10  10    0.15    0.95
  -1 -10  10    0.06    1.10
   1 -10 -10   -1.05    1.31
   1  10  -9   27.19    2.97
  -1  10   9   30.80    2.71
  -1  10   9   33.98    2.63
   1 -10  -9   32.47    3.07
  -1 -10   9   27.38    2.53
  -1 -10   9   34.86    2.85
  -1  10   8    0.40    0.89
   1  10  -8    2.85    1.49
  -1  10   8   -0.21    0.75
  -1 -10   8   -0.55    0.70
   1 -10  -8    1.00    1.31
  -1 -10   8   -0.55    0.81
  -1  10   7   11.86    1.60
  -1  10   7   10.89    1.42
   1  10  -7    8.88    1.82
  -1 -10   7   13.47    1.61
   1 -10  -7   10.22    1.83
  -1 -10   7   12.10    1.45
   1  10  -6    4.21    1.42
  -1  10   6    5.15    1.17
  -1  10   6    4.83    0.68
  -1  10   6    4.55    1.20
  -1 -10   6    5.52    1.15
   1 -10  -6    4.88    1.32
  -1 -10   6    4.59    1.08
  -1  10   5  130.49    6.22
   1  10  -5  114.71    6.93
  -1  10   5  121.02    6.43
   1 -10  -5  125.45    6.65
  -1 -10   5  119.41    6.53
  -1 -10   5  125.88    6.44
  -1  10   4    3.07    0.81
  -1  10   4    1.99    0.59
   1  10  -4    2.43    0.41
   1  10  -4    3.68    1.19
  -1 -10   4    1.80    0.76
  -1 -10   4    1.93    0.75
   1 -10  -4    1.74    0.90
  -1  10   3   -0.10    0.54
   1  10  -3   -0.21    0.76
   1  10  -3    0.53    0.36
  -1  10   3    0.89    0.54
  -1 -10   3    0.51    0.54
  -1 -10   3   -0.55    0.49
   1 -10  -3   -0.36    0.64
  -1  10   2   32.32    2.07
   1  10  -2   29.53    1.80
  -1  10   2   31.48    2.04
   1  10  -2   32.60    2.39
  -1 -10   2   26.83    2.01
  -1 -10   2   32.87    2.05
   1 -10  -2   31.66    2.13
   1 -10  -2   32.89    1.95
   1  10  -1  130.06    6.95
   1  10  -1  134.07    6.42
  -1  10   1  129.76    6.83
  -1  10   1  128.57    6.52
  -1 -10   1  134.12    6.63
   1 -10  -1  129.87    6.43
  -1 -10   1  138.24    6.62
   1  10   0    3.89    0.92
  -1  10   0    4.75    0.79
   1  10   0    3.30    0.70
  -1  10   0    5.25    0.98
   1 -10   0    4.22    0.87
  -1 -10   0    4.83    0.87
   1 -10   0    5.49    0.61
  -1 -10   0    4.64    0.79
   1  10   1   85.46    4.64
  -1  10  -1   84.17    5.02
  -1  10  -1   94.47    4.54
   1  10   1  100.46    4.85
  -1 -10  -1   94.16    4.75
   1 -10   1   85.06    4.51
   1 -10   1   92.26    4.79
  -1 -10  -1   85.67    4.67
   1  10   2   57.02    3.07
  -1  10  -2   57.18    2.91
   1  10   2   55.26    3.17
  -1  10  -2   51.51    3.46
   1 -10   2   52.24    2.99
  -1 -10  -2   57.38    3.27
   1 -10   2   55.05    3.25
  -1  10  -3   63.15    3.14
  -1  10  -3   55.74    3.85
   1  10   3   63.29    3.58
   1  10   3   62.55    3.27
   1 -10   3   63.35    3.45
  -1 -10  -3   64.00    3.73
   1 -10   3   62.83    3.62
   1  10   4   14.10    1.47
   1  10   4   18.15    1.04
  -1  10  -4   15.17    1.83
  -1 -10  -4   14.26    1.72
   1 -10   4   17.07    1.44
   1 -10   4   15.43    1.58
  -1  10  -5  179.47    9.80
   1  10   5  182.64    9.19
   1  10   5  178.38    9.12
   1 -10   5  181.16    9.18
  -1 -10  -5  185.14    9.59
   1 -10   5  189.12    9.28
  -1  10  -6   16.59    2.38
   1  10   6   14.92    1.59
   1  10   6   17.12    1.75
   1 -10   6   15.27    1.69
  -1 -10  -6   14.16    1.95
   1 -10   6   15.76    1.63
   1  10   7    8.41    1.51
  -1  10  -7    6.14    1.70
   1  10   7    7.35    1.37
   1 -10   7   10.45    1.59
   1 -10   7    6.12    1.33
  -1 -10  -7   11.85    2.00
   1  10   8    2.65    1.04
  -1  10  -8    0.82    1.47
   1  10   8    2.92    1.22
  -1 -10  -8    3.88    1.62
   1 -10   8    1.81    1.01
   1 -10   8    3.48    1.07
   1  10   9    9.31    1.81
   1  10   9    4.08    1.25
  -1  10  -9    2.63    1.65
  -1 -10  -9   11.10    2.18
   1 -10   9    8.42    1.64
  -1  10 -10    1.45    1.57
   1  10  10    0.28    0.98
   1  10  10    0.51    0.92
  -1 -10 -10   -0.14    1.45
   1 -10  10    1.00    1.08
   1  10  11    3.83    1.47
   1  10  11    3.83    1.35
  -1  10 -11    4.41    2.07
   1 -10  11    0.65    1.16
  -1 -10 -11    3.42    1.95
   1  10  12    4.29    1.44
   1  10  12    9.09    2.10
  -1  10 -12    3.37    2.04
   1 -10  12    3.52    1.58
  -1 -10 -12    3.11    2.15
   1  10  13    3.18    1.73
  -1  10 -13    8.25    2.48
  -1 -10 -13    9.80    2.93
   1 -10  13    7.27    2.00
   1  10  14    1.06    1.52
   1 -10  14    0.81    1.48
  -1 -10 -14    1.95    2.17
  -1  10 -15    2.71    2.80
   1  10  15    3.30    2.10
   1 -10  15    7.23    2.32
  -1 -10 -15    0.87    2.32
   1 -11 -16    3.69    2.89
  -1 -11  16   -2.23    1.65
  -1  11  15    0.74    1.67
   1 -11 -15   -0.82    2.09
  -1 -11  15    0.85    1.67
  -1  11  14    1.60    1.71
   1  11 -14    0.00    2.07
   1 -11 -14    3.92    2.61
  -1 -11  14    0.43    1.49
  -1  11  13    0.01    1.28
   1  11 -13    2.89    2.14
  -1 -11  13    1.02    1.44
   1 -11 -13   -0.73    1.92
   1  11 -12    7.65    2.50
  -1  11  12    8.48    1.85
  -1  11  12    9.14    2.08
   1 -11 -12    7.97    2.49
  -1 -11  12    5.93    1.73
   1  11 -11    0.30    1.62
  -1  11  11   -2.24    0.89
  -1  11  11    0.54    1.06
  -1 -11  11    3.28    1.39
   1 -11 -11    1.95    1.77
  -1 -11  11    1.61    1.21
  -1  11  10   23.02    2.58
   1  11 -10   28.60    3.12
  -1  11  10   33.33    2.69
  -1 -11  10   29.75    2.84
   1 -11 -10   37.60    3.35
  -1 -11  10   25.65    2.60
   1  11  -9    6.09    1.99
  -1  11   9    3.49    1.19
  -1  11   9    6.27    1.57
  -1 -11   9    5.14    1.36
   1 -11  -9    3.64    1.65
  -1 -11   9    7.01    1.50
   1  11  -8    9.42    2.10
  -1  11   8   12.45    1.91
  -1  11   8   11.89    1.56
   1 -11  -8   13.18    2.11
  -1 -11   8   10.62    1.72
  -1 -11   8    7.20    1.47
   1  11  -7   10.26    1.97
  -1  11   7    9.41    1.52
  -1  11   7   10.15    1.65
  -1 -11   7    8.16    1.44
   1 -11  -7   10.93    1.88
  -1 -11   7    6.94    1.37
   1  11  -6    6.80    1.75
  -1  11   6    8.71    1.37
  -1  11   6    7.04    0.78
  -1 -11   6    7.21    1.27
   1 -11  -6    7.21    1.59
  -1 -11   6    8.17    1.32
  -1  11   5    1.03    0.82
   1  11  -5    0.13    1.03
  -1  11   5    0.45    0.49
  -1 -11   5    2.59    0.86
   1 -11  -5    1.45    0.98
  -1 -11   5   -0.16    0.60
  -1  11   4   12.92    1.36
   1  11  -4    9.38    1.70
  -1  11   4   12.14    1.07
   1  11  -4   11.07    0.82
  -1 -11   4    8.55    1.19
   1 -11  -4   10.17    1.46
  -1 -11   4   12.73    1.29
   1  11  -3   13.14    1.69
   1  11  -3   16.47    1.12
  -1  11   3   18.45    1.38
  -1  11   3   16.26    1.49
   1 -11  -3   16.33    1.46
  -1 -11   3   14.90    1.37
  -1 -11   3   19.25    1.57
  -1  11   2    5.50    0.97
   1  11  -2    5.48    0.75
  -1  11   2    3.49    0.86
   1  11  -2    3.09    1.05
  -1 -11   2    4.57    0.94
   1 -11  -2    4.43    0.75
  -1 -11   2    2.99    0.77
   1 -11  -2    3.79    0.90
  -1  11   1   23.86    1.99
   1  11  -1   29.91    1.83
   1  11  -1   26.78    2.18
  -1  11   1   27.48    1.90
  -1 -11   1   30.08    1.89
  -1 -11   1   26.37    1.96
   1 -11  -1   29.07    2.05
   1 -11  -1   27.80    1.68
   1  11   0    5.35    0.87
  -1  11   0    4.55    1.01
  -1  11   0    5.37    0.84
   1  11   0    3.91    0.99
  -1 -11   0    6.19    0.85
   1 -11   0    5.00    0.97
   1 -11   0    6.05    0.69
  -1 -11   0    2.25    0.81
  -1  11  -1    0.46    0.84
  -1  11  -1    0.30    0.46
   1  11   1    0.24    0.54
   1  11   1    0.40    0.63
   1 -11   1   -0.83    0.37
   1 -11   1   -0.68    0.60
  -1 -11  -1    0.67    0.59
  -1 -11  -1    0.22    0.62
   1  11   2    8.36    1.12
  -1  11  -2   10.86    1.63
   1  11   2    8.82    0.98
  -1  11  -2    9.27    0.89
  -1 -11  -2    8.56    1.12
   1 -11   2    8.71    0.93
   1 -11   2    8.63    1.28
  -1 -11  -2   10.27    1.15
  -1  11  -3    0.88    0.42
  -1  11  -3   -0.04    0.93
   1  11   3   -0.17    0.57
   1  11   3    0.30    0.47
   1 -11   3    1.16    0.55
  -1 -11  -3    0.31    0.78
   1 -11   3   -0.71    0.58
  -1  11  -4  101.68    4.77
   1  11   4   97.97    5.35
   1  11   4  101.45    4.97
  -1  11  -4   92.03    5.84
  -1 -11  -4  106.14    5.67
   1 -11   4   95.96    5.28
   1 -11   4  100.13    5.42
  -1  11  -5   34.25    2.97
   1  11   5   30.76    2.36
   1  11   5   34.24    1.73
   1 -11   5   35.50    2.42
   1 -11   5   31.04    2.48
  -1 -11  -5   37.25    2.80
   1  11   6   28.66    2.26
  -1  11  -6   23.03    2.46
   1  11   6   26.54    2.06
  -1 -11  -6   25.83    2.47
   1 -11   6   18.71    1.84
   1 -11   6   19.27    2.01
   1  11   7   40.30    2.79
   1  11   7   36.84    2.86
  -1  11  -7   34.23    3.26
   1 -11   7   38.28    2.81
   1 -11   7   39.29    2.83
  -1 -11  -7   31.39    3.00
   1  11   8   11.47    1.83
   1  11   8   12.72    1.62
  -1  11  -8   13.80    2.37
  -1 -11  -8   14.86    2.34
   1 -11   8    9.67    1.73
   1 -11   8    9.78    1.72
   1  11   9    2.37    1.07
   1  11   9    1.92    1.16
  -1  11  -9   -0.33    1.34
  -1 -11  -9    1.06    1.38
   1 -11   9    1.87    1.15
   1  11  10   12.17    2.12
  -1  11 -10    6.10    2.02
   1  11  10    9.88    1.76
  -1 -11 -10    5.66    2.00
   1 -11  10    4.45    1.52
   1  11  11    0.86    1.12
   1  11  11   -0.77    1.08
  -1  11 -11    1.49    1.79
   1 -11  11    2.04    1.28
  -1 -11 -11    2.36    2.01
  -1  11 -12    3.32    2.09
   1  11  12    4.60    1.67
   1  11  12    3.78    1.51
   1 -11  12   -0.30    1.18
  -1 -11 -12    1.42    1.98
  -1  11 -13    0.06    1.90
   1  11  13    0.13    1.40
  -1 -11 -13   -1.70    1.82
   1 -11  13    0.49    1.45
   1  11  14   14.23    2.70
  -1 -11 -14   13.97    3.39
   1 -11  14   15.37    2.74
  -1  11 -15   -2.48    2.28
   1  11  15   -2.90    1.48
   1 -11  15   -1.25    1.54
  -1 -11 -15    1.96    2.56
  -1 -12  15    0.96    1.64
   1 -12 -15    2.43    2.51
   1  12 -14    6.06    2.56
  -1 -12  14    1.75    1.64
   1 -12 -14    3.63    2.41
   1  12 -13    0.60    1.91
  -1  12  13    2.62    1.52
  -1 -12  13   -0.23    1.35
   1 -12 -13    4.35    2.31
   1  12 -12    2.16    1.98
  -1  12  12    1.53    1.34
  -1  12  12   -1.72    1.03
   1 -12 -12    1.67    1.92
  -1 -12  12    0.25    1.09
  -1  12  11   22.28    2.48
   1  12 -11   28.15    3.38
  -1  12  11   21.12    2.63
   1 -12 -11   22.17    3.09
  -1 -12  11   26.65    2.79
  -1 -12  11   24.60    2.59
  -1  12  10    5.88    1.65
  -1  12  10    6.78    1.54
   1  12 -10    6.59    2.18
  -1 -12  10    3.60    1.49
   1 -12 -10    5.54    2.03
  -1 -12  10    5.58    1.53
   1  12  -9    5.80    1.97
  -1  12   9    9.26    1.80
  -1  12   9    8.01    1.63
  -1 -12   9    9.14    1.75
   1 -12  -9    8.17    2.00
  -1 -12   9    8.66    1.69
  -1  12   8   48.16    3.29
   1  12  -8   46.81    3.89
  -1 -12   8   38.40    3.06
   1 -12  -8   44.31    3.50
  -1 -12   8   44.55    3.31
   1  12  -7    0.50    1.26
  -1  12   7    0.19    0.76
  -1 -12   7    1.31    0.91
  -1 -12   7   -0.13    0.76
   1 -12  -7    0.69    1.09
  -1  12   6   27.05    1.74
  -1  12   6   26.17    2.25
   1  12  -6   26.70    2.70
  -1 -12   6   29.63    2.31
  -1 -12   6   25.18    2.16
   1 -12  -6   28.40    2.42
  -1  12   5    3.07    0.99
   1  12  -5    2.16    1.33
  -1  12   5    1.84    0.62
  -1 -12   5    3.06    0.94
  -1 -12   5    2.41    0.96
   1 -12  -5    2.01    1.05
  -1  12   4   61.90    3.41
  -1  12   4   59.67    3.65
   1  12  -4   56.84    4.06
   1  12  -4   61.88    3.07
   1 -12  -4   59.89    3.64
  -1 -12   4   59.27    3.60
  -1 -12   4   62.66    3.63
  -1  12   3    2.03    0.76
   1  12  -3    4.05    0.67
   1  12  -3    3.77    1.21
  -1  12   3    2.88    0.83
   1 -12  -3    3.36    0.88
  -1 -12   3    3.66    0.85
   1 -12  -3    3.44    0.94
  -1 -12   3    2.22    0.82
  -1  12   2   61.89    3.67
  -1  12   2   67.95    3.77
   1  12  -2   66.54    4.10
   1  12  -2   64.84    3.43
  -1 -12   2   66.06    3.74
   1 -12  -2   68.26    3.52
   1 -12  -2   58.32    3.70
  -1 -12   2   64.96    3.65
   1  12  -1    1.80    0.60
  -1  12   1    0.96    0.76
   1  12  -1    0.14    0.91
  -1  12   1    2.09    0.70
  -1 -12   1    2.06    0.63
   1 -12  -1    0.61    0.47
   1 -12  -1    1.03    0.71
  -1 -12   1    2.41    0.80
  -1  12   0    1.82    0.89
   1  12   0    2.05    0.87
  -1  12   0    0.30    0.53
   1  12   0    0.62    0.52
  -1 -12   0    0.99    0.56
   1 -12   0    2.48    0.81
  -1 -12   0    1.01    0.72
   1 -12   0    0.96    0.46
   1  12   1    7.69    1.12
  -1  12  -1    9.10    1.01
  -1  12  -1   11.61    1.51
   1  12   1    9.05    1.11
  -1 -12  -1    8.60    1.12
   1 -12   1   12.17    1.32
  -1 -12  -1    8.68    1.09
   1 -12   1   10.79    0.93
   1  12   2   79.83    4.23
  -1  12  -2   69.52    4.61
   1  12   2   76.13    4.24
  -1  12  -2   75.12    3.96
   1 -12   2   82.23    4.42
  -1 -12  -2   76.76    4.30
   1 -12   2   79.09    4.09
  -1 -12  -2   77.47    4.28
   1  12   3    8.07    0.90
  -1  12  -3   11.27    1.77
  -1  12  -3    7.73    0.82
   1  12   3    7.89    1.09
  -1 -12  -3    7.97    1.31
   1 -12   3    7.25    1.26
   1 -12   3    8.05    0.97
  -1  12  -4    1.93    0.51
   1  12   4    2.53    0.83
  -1  12  -4    2.50    1.22
   1  12   4    2.31    0.52
   1 -12   4    3.49    0.87
  -1 -12  -4    1.77    1.06
   1 -12   4    2.05    0.98
   1  12   5  151.04    7.53
   1 -12   5  144.58    7.46
  -1 -12  -5  144.65    7.81
   1 -12   5  132.55    7.44
   1  12   6    2.55    1.01
  -1  12  -6    3.81    1.50
   1 -12   6   -0.28    0.79
   1 -12   6    1.85    0.91
  -1 -12  -6    2.68    1.30
  -1  12  -7    2.18    1.59
   1  12   7    0.14    0.83
   1  12   7    0.91    0.97
   1 -12   7    1.17    0.93
   1 -12   7    0.90    0.93
  -1 -12  -7    2.00    1.32
   1  12   8   48.66    3.49
   1  12   8   51.31    3.40
  -1  12  -8   41.75    3.74
   1 -12   8   46.50    3.38
   1 -12   8   43.62    3.35
  -1 -12  -8   44.06    3.71
   1  12   9    2.79    1.16
   1  12   9    3.19    1.31
  -1  12  -9    3.05    1.60
  -1 -12  -9    1.49    1.49
   1 -12   9    2.39    1.19
   1 -12   9    1.88    1.11
   1  12  10    1.38    1.15
  -1  12 -10    0.08    1.60
   1  12  10    0.69    1.15
  -1 -12 -10    0.81    1.54
   1 -12  10    0.93    1.11
   1  12  11    2.92    1.59
  -1  12 -11    3.79    2.07
   1  12  11    2.41    1.30
   1 -12  11   -0.26    1.13
  -1 -12 -11    5.11    2.12
   1  12  12    9.39    1.91
   1  12  12    6.80    1.94
  -1  12 -12    4.10    2.15
   1 -12  12    8.47    1.92
  -1 -12 -12    5.10    2.38
   1  12  13   -0.52    1.28
  -1  12 -13    1.32    1.93
  -1 -12 -13    0.79    2.15
   1 -12  13    0.13    1.41
   1  12  14   -0.98    1.48
   1 -12  14    0.67    1.55
  -1 -12 -14   -0.60    2.24
  -1  12 -15   -0.38    2.39
   1  12  15   -3.06    1.56
   1 -12  15    0.48    1.62
  -1 -12 -15    2.26    2.55
   1 -13 -15    0.54    2.42
  -1 -13  15    2.05    1.83
   1  13 -14    2.95    2.44
   1 -13 -14   -1.60    2.00
  -1 -13  14   -1.00    1.46
   1  13 -13    4.40    2.37
  -1 -13  13    1.49    1.53
   1 -13 -13    5.28    2.43
  -1  13  12    8.66    1.86
   1  13 -12    5.37    2.41
   1 -13 -12    8.67    2.57
  -1 -13  12    6.55    1.85
  -1  13  11   -0.49    1.06
   1  13 -11   -2.65    1.55
  -1 -13  11   -1.16    1.07
   1 -13 -11    0.46    1.67
  -1 -13  11   -0.13    1.13
   1  13 -10    1.41    1.57
  -1  13  10    2.34    1.30
   1 -13 -10    3.30    1.65
  -1 -13  10    2.66    1.35
  -1 -13  10    2.91    1.33
  -1  13   9   13.52    2.02
   1  13  -9    4.98    2.04
   1 -13  -9    7.85    1.99
  -1 -13   9   10.81    1.88
  -1 -13   9   10.83    1.76
  -1  13   8    0.05    0.85
   1  13  -8    2.11    1.57
  -1 -13   8    1.19    1.05
  -1 -13   8    1.02    0.96
   1 -13  -8    1.61    1.31
  -1  13   7   58.12    3.83
   1  13  -7   59.95    4.47
  -1 -13   7   54.33    3.81
  -1 -13   7   58.36    3.77
   1 -13  -7   61.31    4.05
  -1  13   6   12.88    1.58
   1  13  -6    9.40    2.10
  -1 -13   6   13.46    1.62
   1 -13  -6   13.58    1.82
  -1 -13   6   11.74    1.47
   1  13  -5   -0.51    1.03
  -1  13   5   -0.49    0.47
  -1  13   5   -0.67    0.73
  -1 -13   5   -1.23    0.62
   1 -13  -5   -0.23    0.94
  -1 -13   5   -0.37    0.65
   1  13  -4   56.37    3.99
   1  13  -4   56.87    2.93
  -1  13   4   52.38    3.47
  -1  13   4   59.44    3.28
  -1 -13   4   54.67    3.42
   1 -13  -4   57.80    3.49
  -1 -13   4   55.07    3.50
   1  13  -3   19.79    2.09
  -1  13   3   20.15    1.65
   1  13  -3   20.78    1.39
  -1  13   3   24.58    1.89
  -1 -13   3   19.61    1.65
  -1 -13   3   19.33    1.76
   1 -13  -3   19.37    1.65
   1 -13  -3   21.52    1.91
   1  13  -2    4.07    1.33
  -1  13   2    6.82    1.15
   1  13  -2    5.42    0.84
  -1  13   2    5.13    1.05
  -1 -13   2    6.82    1.04
   1 -13  -2    4.44    1.08
  -1 -13   2    5.05    1.07
   1 -13  -2    6.22    0.91
   1  13  -1    2.30    1.06
  -1  13   1    1.25    0.65
   1  13  -1    1.91    0.67
  -1  13   1    2.18    0.86
  -1 -13   1    1.71    0.64
   1 -13  -1    0.88    0.49
   1 -13  -1    0.50    0.72
  -1 -13   1    2.83    0.91
  -1  13   0    3.22    0.78
  -1  13   0    3.80    1.13
   1  13   0    3.99    1.09
   1  13   0    5.55    0.94
   1 -13   0    4.37    0.69
   1 -13   0    4.14    1.06
  -1 -13   0    5.06    1.04
  -1 -13   0    5.68    0.92
   1  13   1   59.43    3.49
  -1  13  -1   60.37    3.93
   1  13   1   52.86    3.56
  -1  13  -1   60.96    3.37
  -1 -13  -1   61.43    3.58
  -1 -13  -1   63.79    3.53
   1 -13   1   62.11    3.30
   1 -13   1   71.55    3.78
   1  13   2    5.33    1.00
   1  13   2    4.66    0.97
  -1  13  -2    5.21    0.82
  -1  13  -2    2.67    1.20
  -1 -13  -2    4.21    0.93
   1 -13   2    3.04    0.98
   1 -13   2    1.99    0.66
  -1 -13  -2    2.80    0.99
   1  13   3   65.24    3.67
  -1  13  -3   67.07    4.42
  -1  13  -3   68.94    3.50
   1  13   3   67.48    3.94
   1 -13   3   65.23    4.01
  -1 -13  -3   67.32    4.01
   1 -13   3   66.00    3.71
   1  13   4   -0.02    0.74
   1  13   4    1.37    0.52
  -1  13  -4    0.75    0.56
  -1  13  -4    0.34    1.08
   1 -13   4    0.67    0.64
   1 -13   4   -0.05    0.78
  -1 -13  -4    0.63    0.96
   1  13   5    4.32    1.12
  -1  13  -5    1.67    1.50
   1 -13   5    4.50    1.23
  -1 -13  -5    5.11    1.42
   1 -13   5    4.57    1.03
   1  13   6    3.18    1.03
  -1  13  -6    0.39    1.34
  -1 -13  -6    0.16    1.15
   1 -13   6    2.74    1.00
   1 -13   6    2.14    1.01
  -1  13  -7   19.31    2.50
   1  13   7   25.39    2.16
  -1 -13  -7   23.71    2.58
   1 -13   7   19.72    2.06
   1 -13   7   20.03    2.02
   1  13   8    1.15    1.03
  -1  13  -8    0.02    1.30
   1  13   8    1.39    1.13
  -1 -13  -8    1.62    1.44
   1 -13   8    1.76    1.11
   1 -13   8    1.29    1.08
   1  13   9    0.96    1.13
   1  13   9    2.56    1.20
  -1  13  -9    4.11    1.93
   1 -13   9    2.36    1.20
  -1 -13  -9    3.86    1.72
   1 -13   9    5.01    1.41
   1  13  10    4.61    1.45
   1  13  10    1.29    1.21
  -1  13 -10    4.24    2.04
  -1 -13 -10    4.06    1.93
   1 -13  10    3.53    1.42
  -1  13 -11   14.82    2.96
   1  13  11   11.01    2.05
   1  13  11   13.66    2.38
   1 -13  11    8.75    1.97
  -1 -13 -11   12.29    2.70
   1  13  12    0.04    1.35
   1  13  12    0.06    1.14
  -1  13 -12    2.36    2.07
  -1 -13 -12   -2.28    1.67
   1 -13  12    0.35    1.28
   1  13  13    3.51    1.78
  -1  13 -13    4.37    2.39
  -1 -13 -13    4.10    2.48
   1 -13  13    3.45    1.67
  -1  13 -14   -2.29    2.00
   1 -13  14   -0.34    1.51
  -1 -13 -14   -2.75    2.00
  -1  13 -15   -1.14    2.53
   1 -13  15    0.90    1.79
  -1 -13 -15    2.02    2.54
  -1 -14  15    5.87    2.22
   1  14 -14    1.11    2.17
  -1 -14  14    1.06    1.63
   1 -14 -14   -2.31    1.96
  -1  14  13    0.16    1.37
   1  14 -13    2.04    2.22
   1 -14 -13    6.95    2.61
  -1 -14  13    3.72    1.72
  -1  14  12    0.25    1.14
   1  14 -12    0.96    2.06
   1 -14 -12   -0.42    1.77
  -1 -14  12    0.37    1.18
   1  14 -11    6.80    2.42
  -1  14  11    4.70    1.66
   1 -14 -11    8.76    2.36
  -1 -14  11    7.31    1.76
  -1 -14  11    4.57    1.66
  -1  14  10    1.23    1.15
   1  14 -10    0.01    1.71
   1 -14 -10    0.88    1.45
  -1 -14  10    0.87    1.15
  -1 -14  10   -0.30    1.01
   1  14  -9   20.70    2.87
  -1  14   9   21.89    2.26
  -1 -14   9   23.02    2.36
  -1 -14   9    9.55    1.83
   1 -14  -9   18.12    2.46
  -1  14   8   16.95    1.94
   1  14  -8   12.96    2.51
  -1 -14   8   16.79    1.96
   1 -14  -8   17.25    2.53
  -1 -14   8   17.02    1.93
   1  14  -7   20.24    2.67
  -1  14   7   22.75    2.17
   1 -14  -7   20.90    2.34
  -1 -14   7   18.24    2.01
  -1 -14   7   20.00    2.05
  -1  14   6   23.39    2.11
   1  14  -6   18.43    2.54
  -1 -14   6   18.15    1.95
   1 -14  -6   23.58    2.27
  -1 -14   6   24.09    2.16
   1  14  -5   43.49    3.51
  -1  14   5   48.70    2.72
  -1  14   5   42.56    3.08
   1 -14  -5   42.35    3.10
  -1 -14   5   44.61    3.05
  -1 -14   5   42.82    2.98
  -1  14   4    2.03    0.76
  -1  14   4    1.28    0.88
   1  14  -4    1.39    1.19
   1  14  -4    2.35    0.59
  -1 -14   4    2.34    0.84
   1 -14  -4    1.70    0.91
   1 -14  -4    1.11    0.84
  -1 -14   4    1.81    0.96
   1  14  -3    3.64    1.32
  -1  14   3    4.98    0.98
   1  14  -3    4.53    0.81
  -1  14   3    4.23    1.03
   1 -14  -3    3.45    0.90
  -1 -14   3    4.15    0.95
  -1 -14   3    6.50    1.23
   1 -14  -3    3.92    1.16
  -1  14   2    9.38    1.38
  -1  14   2    7.59    1.27
   1  14  -2    8.75    1.03
   1  14  -2    9.51    1.74
   1 -14  -2    6.36    1.25
  -1 -14   2    9.59    1.41
   1 -14  -2   11.23    1.07
  -1 -14   2    7.62    1.07
  -1  14   1   55.82    3.25
   1  14  -1   50.40    3.55
  -1  14   1   52.55    3.42
   1  14  -1   52.90    3.08
   1 -14  -1   55.15    2.93
  -1 -14   1   50.66    3.13
  -1 -14   1   53.45    3.35
   1 -14  -1   54.73    3.38
   1  14   0    0.89    0.97
  -1  14   0    2.35    1.05
   1  14   0    3.27    0.86
  -1  14   0    1.23    0.70
   1 -14   0    2.80    0.65
   1 -14   0    2.50    0.95
  -1 -14   0    2.40    0.89
  -1 -14   0    2.61    0.74
  -1  14  -1   59.84    3.23
   1  14   1   55.72    3.34
  -1  14  -1   58.95    3.81
   1  14   1   56.01    3.46
   1 -14   1   51.79    3.44
  -1 -14  -1   50.52    3.37
   1 -14   1   55.30    3.07
  -1 -14  -1   57.25    3.31
  -1  14  -2   14.36    1.84
   1  14   2   13.78    1.48
   1  14   2   15.97    1.51
  -1  14  -2   15.12    1.29
  -1 -14  -2   12.84    1.54
  -1 -14  -2   17.40    1.55
   1 -14   2   14.51    1.26
   1 -14   2   15.13    1.67
  -1  14  -3   13.50    1.86
   1  14   3   14.77    1.57
   1  14   3   13.22    1.29
  -1  14  -3   16.61    1.24
  -1 -14  -3   14.72    1.66
   1 -14   3   11.92    1.27
  -1 -14  -3   15.31    1.62
   1 -14   3   10.23    1.68
   1  14   4    2.04    0.63
   1  14   4    2.74    0.92
  -1  14  -4    1.64    0.57
  -1  14  -4    0.51    1.27
   1 -14   4    0.83    0.92
   1 -14   4    1.31    0.73
  -1 -14  -4    1.07    0.99
   1  14   5   28.06    2.25
  -1  14  -5   27.93    2.76
   1 -14   5   21.03    2.17
  -1 -14  -5   29.40    2.52
   1 -14   5   23.61    2.01
   1  14   6    8.38    1.49
  -1  14  -6    4.16    1.63
   1 -14   6    8.02    1.36
  -1 -14  -6    8.75    1.77
   1 -14   6    6.91    1.49
  -1  14  -7   22.58    2.70
   1  14   7   20.80    2.13
  -1 -14  -7   18.72    2.37
   1 -14   7   19.34    2.11
   1 -14   7   21.65    2.08
   1  14   8    0.94    0.98
  -1  14  -8   -1.20    1.29
   1 -14   8   -0.24    0.89
  -1 -14  -8   -0.83    1.20
   1 -14   8   -0.96    0.88
   1  14   9   16.34    2.03
  -1  14  -9   10.69    2.48
  -1 -14  -9   17.10    2.77
   1 -14   9   18.45    2.13
   1 -14   9   15.60    2.07
   1  14  10    1.89    1.24
  -1  14 -10    3.62    2.01
  -1 -14 -10   -1.20    1.45
   1 -14  10    1.42    1.18
   1  14  11    1.00    1.25
  -1  14 -11    2.55    1.98
   1 -14  11    2.74    1.48
  -1 -14 -11    2.18    1.94
   1  14  12   13.85    2.39
  -1  14 -12   12.54    2.98
  -1 -14 -12    8.39    2.72
   1 -14  12   10.61    2.22
  -1  14 -13   -0.73    1.80
   1 -14  13    1.77    1.52
  -1 -14 -13   -1.00    1.85
  -1  14 -14   -1.02    2.13
  -1 -14 -14    0.71    2.16
   1 -14  14    0.03    1.56
  -1  14 -15    4.27    3.10
   1 -14  15    5.37    2.06
  -1 -14 -15    5.31    2.90
   1  15 -15    2.73    2.60
  -1 -15  15   -0.13    1.65
   1  15 -14    7.60    2.80
  -1 -15  14    3.06    1.77
  -1  15  13    2.05    1.52
   1  15 -13    0.56    2.17
   1 -15 -13   -1.57    1.88
  -1 -15  13    1.37    1.58
  -1  15  12    0.32    1.24
   1  15 -12    1.51    1.95
  -1 -15  12   -0.11    1.30
   1 -15 -12    4.53    2.30
   1  15 -11    2.08    2.00
  -1  15  11    3.68    1.54
  -1 -15  11    0.00    1.17
  -1 -15  11    0.78    1.20
   1 -15 -11   -0.20    1.53
   1  15 -10   17.14    3.12
  -1  15  10   20.31    2.28
  -1 -15  10   16.92    2.11
   1 -15 -10   19.76    2.70
  -1 -15  10   19.61    2.42
  -1  15   9    0.87    1.15
   1  15  -9    3.24    1.83
   1 -15  -9    0.56    1.38
  -1 -15   9    1.26    1.13
  -1 -15   9    2.53    1.29
  -1  15   8   13.43    2.06
   1  15  -8    9.42    2.33
   1 -15  -8   14.98    2.29
  -1 -15   8    9.32    1.74
  -1 -15   8   12.30    1.92
   1  15  -7    3.79    1.78
  -1  15   7    1.30    1.06
  -1 -15   7    0.51    0.90
   1 -15  -7    2.37    1.36
  -1 -15   7    1.60    1.05
   1  15  -6    3.33    1.57
  -1  15   6    0.26    0.86
   1 -15  -6    1.40    1.13
  -1 -15   6    0.72    0.90
  -1 -15   6    0.81    0.88
  -1  15   5    9.09    1.59
  -1  15   5   11.92    1.16
   1  15  -5    6.62    1.81
  -1 -15   5    9.91    1.50
  -1 -15   5    5.66    1.33
   1 -15  -5   11.42    1.58
  -1  15   4    1.49    0.89
  -1  15   4    4.69    0.98
   1  15  -4    2.40    1.39
   1  15  -4    3.45    0.71
  -1 -15   4    2.85    0.93
  -1 -15   4    2.01    1.00
   1 -15  -4    2.54    1.07
   1 -15  -4    4.21    1.15
   1  15  -3   -0.62    0.52
  -1  15   3    1.27    0.81
   1  15  -3    0.15    1.05
  -1  15   3   -0.01    0.79
   1 -15  -3   -0.45    0.75
  -1 -15   3    0.30    0.66
   1 -15  -3    0.03    0.66
  -1 -15   3   -1.26    0.68
   1  15  -2    2.23    1.25
  -1  15   2   -0.01    0.64
   1  15  -2    0.00    0.57
  -1  15   2   -0.18    0.76
  -1 -15   2   -0.01    0.61
   1 -15  -2    0.48    0.83
  -1 -15   2    0.26    0.76
   1 -15  -2    0.63    0.58
   1  15  -1   -0.59    0.93
   1  15  -1    1.13    0.70
  -1  15   1    0.00    0.60
  -1  15   1    0.35    0.88
  -1 -15   1    0.74    0.79
   1 -15  -1    0.55    0.75
   1 -15  -1    0.51    0.53
  -1 -15   1    0.38    0.61
   1  15   0   78.61    4.70
   1  15   0   76.55    4.33
  -1  15   0   73.90    4.67
  -1  15   0   80.76    4.34
   1 -15   0   80.33    4.11
   1 -15   0   78.41    4.58
  -1 -15   0   80.54    4.52
  -1 -15   0   76.04    4.28
   1  15   1   11.26    1.41
  -1  15  -1    7.94    1.13
  -1  15  -1    6.82    1.52
   1  15   1   10.49    1.29
  -1 -15  -1   10.98    1.24
  -1 -15  -1    9.36    1.52
   1 -15   1   10.24    1.04
   1 -15   1   10.74    1.43
   1  15   2    4.09    1.06
  -1  15  -2    7.43    1.06
  -1  15  -2    4.85    1.52
   1  15   2    4.77    1.10
  -1 -15  -2    2.91    1.06
   1 -15   2    7.37    0.93
   1 -15   2    5.27    1.29
  -1 -15  -2    4.73    1.06
  -1  15  -3    1.35    1.25
   1  15   3    0.50    0.75
   1  15   3   -0.30    0.63
  -1  15  -3   -0.06    0.57
  -1 -15  -3    0.62    0.84
   1 -15   3    0.22    0.56
   1 -15   3   -0.33    0.80
  -1 -15  -3    0.75    0.91
   1  15   4   83.26    4.36
  -1  15  -4   82.12    4.16
  -1  15  -4   77.95    5.30
   1  15   4   74.06    4.69
  -1 -15  -4   84.78    4.92
   1 -15   4   81.91    4.56
   1 -15   4   82.93    4.91
  -1  15  -5   43.06    3.66
   1  15   5   42.54    3.14
  -1 -15  -5   47.53    3.42
   1 -15   5   46.65    3.03
   1 -15   5   47.55    3.31
  -1  15  -6   11.47    2.29
   1  15   6    9.59    1.61
  -1 -15  -6    9.13    1.84
   1 -15   6    6.73    1.52
   1 -15   6    8.55    1.49
  -1  15  -7    1.05    1.54
   1  15   7    0.33    0.95
   1 -15   7    3.99    1.19
   1 -15   7    1.02    1.07
  -1 -15  -7    1.96    1.48
   1  15   8   14.02    1.91
  -1  15  -8    9.76    2.45
  -1 -15  -8   16.69    2.55
   1 -15   8   13.59    2.09
   1 -15   8   18.44    2.00
  -1  15  -9   -1.41    1.37
   1  15   9    2.74    1.31
   1 -15   9    1.23    1.11
  -1 -15  -9    1.82    1.65
   1 -15   9    3.42    1.32
   1  15  10    3.62    1.39
  -1  15 -10    0.66    1.82
  -1 -15 -10    0.41    1.52
   1 -15  10    3.76    1.43
   1  15  11   -0.46    1.11
  -1  15 -11   -1.11    1.81
  -1 -15 -11   -1.98    1.72
   1 -15  11   -0.38    0.99
   1  15  12    4.10    1.65
  -1  15 -12    2.51    2.24
  -1 -15 -12    0.66    2.10
   1 -15  12    2.50    1.49
  -1  15 -13    2.64    2.29
   1  15  13   -0.21    1.38
   1 -15  13    0.76    1.45
  -1 -15 -13   -0.56    2.02
  -1  15 -14    1.07    2.29
   1 -15  14    2.07    1.79
  -1 -15 -14    1.75    2.39
  -1 -15 -15   -0.22    2.47
   1  16 -15    2.42    2.90
  -1 -16  15    1.78    2.00
   1  16 -14    0.39    2.32
  -1 -16  14    0.24    1.67
   1  16 -13   -1.87    1.86
  -1  16  13   -0.67    1.31
  -1 -16  13    0.67    1.48
   1  16 -12    0.88    1.99
  -1  16  12    2.43    1.51
   1 -16 -12    3.48    2.14
  -1 -16  12    3.52    1.60
   1  16 -11    4.49    2.36
  -1  16  11    5.98    1.73
  -1 -16  11    9.09    1.96
  -1 -16  11    2.50    1.47
   1 -16 -11    3.21    1.99
   1  16 -10    0.88    1.89
  -1  16  10    3.64    1.53
  -1 -16  10    6.17    1.72
  -1 -16  10    3.81    1.48
   1 -16 -10    3.07    1.75
  -1  16   9   16.38    2.14
   1  16  -9   19.50    3.26
  -1 -16   9    9.74    1.94
  -1 -16   9   16.52    2.11
   1 -16  -9   14.79    2.54
  -1  16   8   15.29    2.28
   1  16  -8   16.87    2.78
   1 -16  -8   15.12    2.38
  -1 -16   8   13.64    2.14
  -1 -16   8   17.72    2.09
  -1  16   7    0.33    0.96
   1  16  -7    4.43    1.94
  -1 -16   7    1.12    0.99
   1 -16  -7   -0.93    1.19
  -1 -16   7    3.33    1.23
   1  16  -6   25.02    2.79
  -1  16   6   25.77    2.35
  -1 -16   6   28.35    2.39
   1 -16  -6   20.86    2.33
  -1 -16   6   25.62    2.26
   1  16  -5   10.92    2.22
  -1  16   5   19.24    1.54
  -1  16   5   20.68    1.98
  -1 -16   5   15.46    1.71
   1 -16  -5   18.61    1.92
   1 -16  -5   16.99    2.01
  -1 -16   5   14.93    1.79
   1  16  -4   21.96    2.62
  -1  16   4   24.97    1.90
   1  16  -4   23.74    1.65
  -1  16   4   24.08    2.20
   1 -16  -4   26.72    2.36
  -1 -16   4   22.83    2.15
  -1 -16   4   23.29    2.00
   1 -16  -4   23.02    2.00
   1  16  -3   13.35    2.28
  -1  16   3   10.93    1.45
   1  16  -3   10.56    1.14
  -1  16   3   12.60    1.43
   1 -16  -3    9.77    1.64
  -1 -16   3   11.30    1.38
   1 -16  -3   14.52    1.35
  -1 -16   3   12.36    1.59
   1  16  -2   29.75    2.11
  -1  16   2   30.64    2.41
   1  16  -2   30.86    2.82
  -1  16   2   34.01    2.46
   1 -16  -2   32.89    2.59
  -1 -16   2   27.90    2.20
  -1 -16   2   34.69    2.54
   1 -16  -2   34.60    2.10
   1  16  -1   24.42    1.94
   1  16  -1   29.87    2.49
  -1  16   1   31.23    2.21
  -1  16   1   31.85    2.41
  -1 -16   1   25.57    1.99
   1 -16  -1   27.28    1.79
  -1 -16   1   25.82    2.21
   1 -16  -1   23.74    2.21
   1  16   0    4.36    1.21
  -1  16   0    3.16    1.15
   1  16   0    2.50    0.83
  -1  16   0    1.06    0.75
  -1 -16   0    2.15    0.76
  -1 -16   0    3.54    1.13
   1 -16   0    0.46    0.81
   1 -16   0    1.75    0.62
  -1  16  -1   36.22    2.94
   1  16   1   35.85    2.71
  -1  16  -1   35.97    2.45
   1  16   1   37.61    2.62
   1 -16   1   38.82    2.31
  -1 -16  -1   38.04    2.76
   1 -16   1   40.50    2.87
  -1 -16  -1   37.98    2.52
  -1  16  -2   31.47    2.07
   1  16   2   27.78    2.27
  -1  16  -2   28.58    2.66
   1  16   2   24.48    2.15
   1 -16   2   27.44    1.97
  -1 -16  -2   32.36    2.24
   1 -16   2   32.17    2.51
  -1 -16  -2   28.64    2.36
  -1  16  -3   -0.39    0.56
  -1  16  -3   -1.10    1.27
   1  16   3   -0.89    0.65
   1  16   3   -1.01    0.71
  -1 -16  -3    0.57    0.82
   1 -16   3   -0.07    0.61
   1 -16   3    0.58    0.91
  -1 -16  -3    0.71    0.94
  -1  16  -4    5.29    1.76
  -1  16  -4    5.69    0.90
   1  16   4    4.18    0.88
   1  16   4    6.45    1.40
   1 -16   4    2.60    1.18
  -1 -16  -4    4.33    1.32
  -1 -16  -4    5.46    1.36
   1 -16   4    6.80    1.17
   1  16   5    5.49    1.30
  -1  16  -5    7.99    1.98
  -1 -16  -5    2.92    1.38
   1 -16   5    4.23    1.34
   1 -16   5    4.50    1.13
  -1  16  -6   33.32    3.25
   1  16   6   29.96    2.66
   1 -16   6   32.09    2.49
  -1 -16  -6   31.36    2.91
   1 -16   6   29.66    2.71
  -1  16  -7    0.51    1.46
   1  16   7    1.98    1.21
  -1 -16  -7    1.16    1.35
   1 -16   7    2.14    1.08
   1 -16   7    0.36    1.00
  -1  16  -8   13.39    2.74
   1  16   8   16.07    2.00
  -1 -16  -8   17.10    2.39
   1 -16   8   12.97    2.07
   1 -16   8   19.67    2.13
  -1  16  -9    2.72    1.82
   1  16   9    5.98    1.62
   1 -16   9    5.00    1.61
  -1 -16  -9    1.13    1.56
   1 -16   9    7.54    1.68
  -1  16 -10   -1.47    1.70
   1  16  10    0.07    1.12
  -1 -16 -10    4.16    1.88
   1 -16  10    2.69    1.42
  -1  16 -11   -0.35    1.70
   1  16  11    3.01    1.52
  -1 -16 -11    0.67    1.68
   1 -16  11    0.25    1.23
  -1  16 -12    8.08    2.67
   1  16  12    9.24    2.11
  -1 -16 -12   16.47    3.20
   1 -16  12   11.45    2.37
  -1  16 -13    1.44    2.17
   1  16  13    0.30    1.44
  -1 -16 -13    4.51    2.29
   1 -16  13    2.22    1.71
  -1  16 -14   -0.43    2.25
   1 -16  14    1.38    1.75
  -1 -16 -14    5.86    2.76
   1  17 -14   -0.85    2.16
  -1 -17  14   -0.67    1.54
   1  17 -13    2.02    2.32
  -1  17  13    1.73    1.60
  -1 -17  13    1.47    1.62
   1  17 -12   -0.22    1.95
  -1  17  12    2.09    1.50
  -1 -17  12   -0.37    1.30
  -1  17  11    3.85    1.71
   1  17 -11    0.69    2.05
  -1 -17  11    0.97    1.33
  -1 -17  11    3.45    1.69
   1  17 -10    1.53    1.99
  -1  17  10    0.59    1.09
   1 -17 -10    0.52    1.63
  -1 -17  10    1.04    1.27
  -1 -17  10   -0.33    1.14
  -1  17   9    0.07    1.12
   1  17  -9    1.62    1.94
   1 -17  -9    0.28    1.44
  -1 -17   9   -0.23    1.02
  -1 -17   9   -0.98    0.95
  -1  17   8    0.62    1.14
   1  17  -8   -1.96    1.50
  -1 -17   8   -1.34    0.85
   1 -17  -8   -0.38    1.31
  -1 -17   8    0.29    1.03
  -1  17   7   63.89    4.37
   1  17  -7   57.34    4.84
  -1 -17   7   60.63    4.15
   1 -17  -7   69.93    4.47
  -1 -17   7   63.53    4.24
  -1  17   6    0.16    0.93
   1  17  -6    1.78    1.52
  -1 -17   6    0.12    0.83
  -1 -17   6    1.80    1.09
   1 -17  -6   -0.58    1.15
   1 -17  -6    1.28    1.12
   1  17  -5   -0.26    1.31
  -1  17   5    1.18    1.02
  -1 -17   5    1.70    0.91
  -1 -17   5   -0.83    0.92
   1 -17  -5    1.36    1.06
   1 -17  -5    0.74    1.09
  -1  17   4    9.94    1.67
  -1  17   4    9.55    1.32
   1  17  -4   15.41    2.39
   1  17  -4   11.41    1.13
   1 -17  -4    8.42    1.67
  -1 -17   4    9.51    1.73
   1 -17  -4   13.83    1.48
  -1 -17   4    9.20    1.47
  -1  17   3   59.29    3.67
   1  17  -3   58.11    3.35
  -1  17   3   65.63    3.92
   1  17  -3   59.72    4.25
  -1 -17   3   55.05    3.58
   1 -17  -3   55.28    3.82
  -1 -17   3   62.81    3.94
   1 -17  -3   60.09    3.47
   1  17  -2    0.26    0.67
   1  17  -2    0.27    1.24
  -1  17   2    1.09    0.90
  -1  17   2    0.82    0.91
  -1 -17   2    1.64    0.79
   1 -17  -2    1.26    1.00
  -1 -17   2   -0.79    0.79
   1 -17  -2   -0.07    0.61
   1  17  -1   26.43    2.54
  -1  17   1   27.37    2.34
   1  17  -1   24.15    1.93
  -1  17   1   27.32    2.16
   1 -17  -1   24.45    2.26
  -1 -17   1   21.81    1.90
  -1 -17   1   28.21    2.31
   1 -17  -1   24.60    1.73
   1  17   0    1.23    0.84
   1  17   0    0.10    0.99
  -1  17   0    1.42    0.81
  -1  17   0    0.82    1.09
  -1 -17   0    0.36    0.66
  -1 -17   0    1.44    0.98
   1 -17   0   -1.18    0.78
   1 -17   0    1.62    0.63
   1  17   1   55.00    3.52
  -1  17  -1   56.09    3.38
  -1  17  -1   59.83    4.06
   1  17   1   51.83    3.63
  -1 -17  -1   55.53    3.63
   1 -17   1   64.09    3.84
  -1 -17  -1   55.20    3.38
   1 -17   1   54.82    3.17
  -1  17  -2   42.61    3.50
  -1  17  -2   41.73    2.74
   1  17   2   49.25    3.05
   1  17   2   40.46    2.99
   1 -17   2   45.05    3.27
   1 -17   2   46.70    2.76
  -1 -17  -2   46.46    2.95
  -1 -17  -2   39.37    3.07
  -1  17  -3    8.42    1.17
   1  17   3    6.64    1.38
  -1  17  -3    8.95    1.91
   1  17   3    8.26    1.20
  -1 -17  -3    9.02    1.69
   1 -17   3    8.04    1.57
  -1 -17  -3   10.56    1.55
   1 -17   3   10.05    1.20
  -1  17  -4   16.40    2.68
   1  17   4   19.27    1.95
  -1  17  -4   18.80    1.50
  -1 -17  -4   19.90    2.16
  -1 -17  -4   18.48    1.96
   1 -17   4   22.16    2.20
   1 -17   4   18.51    1.69
   1  17   5    7.00    1.50
  -1  17  -5    6.74    1.92
  -1 -17  -5    7.17    1.59
  -1 -17  -5    3.07    1.34
   1 -17   5    4.14    1.14
   1 -17   5    6.31    1.54
  -1  17  -6   11.05    2.35
   1  17   6    7.03    1.61
   1 -17   6   13.35    2.04
  -1 -17  -6   10.98    2.02
   1 -17   6   10.96    1.52
  -1  17  -7   15.26    2.74
   1  17   7   13.04    2.07
   1 -17   7   17.56    1.91
  -1 -17  -7   12.86    2.28
   1 -17   7   14.36    1.95
   1  17   8    0.64    1.13
  -1  17  -8    0.85    1.63
   1 -17   8    1.10    1.12
  -1 -17  -8   -0.74    1.28
   1 -17   8    1.03    1.12
  -1  17  -9    0.75    1.77
   1  17   9    2.49    1.28
   1 -17   9    0.42    1.03
   1 -17   9    2.39    1.30
  -1 -17  -9   -1.33    1.35
  -1  17 -10   -2.28    1.66
   1  17  10   -0.80    1.08
   1 -17  10    0.08    1.15
  -1 -17 -10   -0.28    1.69
  -1  17 -11   11.88    2.93
   1  17  11   11.19    2.27
   1 -17  11   10.57    2.24
  -1 -17 -11   10.94    2.60
   1  17  12    4.46    1.83
  -1  17 -12   -0.14    1.96
  -1 -17 -12    4.91    2.34
   1 -17  12    1.35    1.56
   1  17  13    5.35    2.03
  -1  17 -13    2.44    2.39
  -1 -17 -13    6.32    2.54
   1 -17  13    4.85    1.92
  -1  17 -14   -0.15    2.31
   1 -17  14   -0.30    1.72
   1  18 -14   -1.06    2.28
  -1 -18  14    0.74    1.78
   1  18 -13    1.39    2.29
  -1  18  13    1.34    1.63
  -1 -18  13    2.10    1.72
  -1  18  12    6.24    1.91
   1  18 -12    2.66    2.34
  -1 -18  12    0.50    1.38
  -1  18  11   10.07    2.28
   1  18 -11   17.92    3.39
  -1 -18  11   13.98    2.42
  -1 -18  11   14.32    2.49
  -1  18  10    2.92    1.54
   1  18 -10   -0.59    1.80
  -1 -18  10   -0.33    1.08
  -1 -18  10    0.81    1.27
  -1  18   9    4.79    1.63
   1  18  -9   11.08    2.61
  -1 -18   9    1.88    1.31
  -1 -18   9    6.08    1.71
  -1  18   8    8.05    1.84
   1  18  -8    9.60    2.44
  -1 -18   8    6.85    1.66
  -1 -18   8    7.45    1.65
   1  18  -7   -0.31    1.50
  -1  18   7   -0.71    1.06
  -1 -18   7   -0.12    0.97
   1 -18  -7    0.34    1.21
  -1 -18   7   -0.64    0.90
  -1  18   6    3.84    1.30
   1  18  -6    5.98    1.98
   1 -18  -6    7.68    1.65
  -1 -18   6    3.43    1.34
  -1 -18   6    7.70    1.49
   1 -18  -6    4.88    1.59
   1  18  -5   54.98    4.44
  -1  18   5   52.30    3.78
   1 -18  -5   57.47    3.68
  -1 -18   5   49.52    3.55
   1 -18  -5   62.81    4.16
  -1 -18   5   57.89    3.87
   1  18  -4    6.13    1.86
  -1  18   4    5.05    1.44
  -1  18   4    7.50    1.28
  -1 -18   4    8.10    1.61
   1 -18  -4    4.58    1.18
  -1 -18   4    5.57    1.25
   1 -18  -4    8.70    1.75
  -1  18   3    1.53    0.91
  -1  18   3    3.37    1.19
   1  18  -3    2.52    0.83
   1  18  -3    1.41    1.39
   1 -18  -3    2.35    1.13
  -1 -18   3    2.95    0.95
   1 -18  -3    1.58    0.86
  -1 -18   3    1.34    1.12
   1  18  -2    5.38    1.06
  -1  18   2    3.58    1.12
  -1  18   2    3.71    1.22
   1  18  -2    4.26    1.55
   1 -18  -2    1.93    0.75
  -1 -18   2    3.31    1.19
  -1 -18   2    2.92    0.95
   1 -18  -2    2.45    1.14
  -1  18   1   32.63    2.72
   1  18  -1   35.62    2.92
   1  18  -1   33.69    2.41
  -1  18   1   33.29    2.55
   1 -18  -1   38.50    2.23
  -1 -18   1   34.29    2.68
  -1 -18   1   31.29    2.35
   1 -18  -1   31.13    2.68
   1  18   0    1.12    1.09
   1  18   0    0.44    0.83
  -1  18   0   -0.23    0.69
  -1  18   0    0.65    1.10
  -1 -18   0   -0.60    0.85
  -1 -18   0   -0.47    0.65
   1 -18   0   -0.38    0.87
   1 -18   0   -0.34    0.55
   1  18   1   11.48    1.52
  -1  18  -1   11.46    2.05
   1  18   1   10.52    1.73
  -1  18  -1   13.74    1.45
   1 -18   1   10.87    1.77
  -1 -18  -1   12.92    1.39
  -1 -18  -1   11.97    1.83
   1 -18   1   11.17    1.20
   1  18   2   16.53    1.76
  -1  18  -2   16.93    2.17
   1  18   2   17.43    1.77
  -1  18  -2   18.77    1.63
  -1 -18  -2   17.68    1.94
   1 -18   2   15.82    1.47
  -1 -18  -2   15.79    1.66
   1 -18   2   17.22    2.00
  -1  18  -3    1.54    0.80
  -1  18  -3    2.20    1.46
   1  18   3    3.28    0.97
   1  18   3    0.73    0.85
  -1 -18  -3    1.39    1.03
   1 -18   3    2.45    1.18
  -1 -18  -3    1.79    0.95
   1 -18   3    2.07    0.81
  -1  18  -4    1.08    1.33
   1  18   4   -0.43    0.85
   1 -18   4   -0.86    0.65
   1 -18   4   -0.66    0.89
  -1 -18  -4    1.11    1.12
  -1 -18  -4    1.33    1.02
  -1  18  -5   41.25    3.90
   1  18   5   47.45    3.39
  -1 -18  -5   43.58    3.29
   1 -18   5   41.05    2.95
  -1 -18  -5   48.40    3.58
   1 -18   5   41.32    3.36
   1  18   6    0.77    1.09
  -1  18  -6    2.95    1.62
  -1 -18  -6    0.74    1.28
   1 -18   6   -0.21    0.87
   1 -18   6    0.34    1.06
   1  18   7   -0.42    0.87
  -1  18  -7    2.55    1.72
   1 -18   7    0.64    1.10
  -1 -18  -7    0.88    1.43
   1 -18   7   -1.80    0.78
  -1  18  -8    0.40    1.72
   1  18   8    0.70    1.17
   1 -18   8    1.10    1.26
  -1 -18  -8    2.64    1.69
   1 -18   8    0.56    1.08
  -1  18  -9    2.79    2.08
   1  18   9    1.39    1.33
   1 -18   9    2.20    1.29
  -1 -18  -9    3.76    1.82
   1 -18   9    1.73    1.32
  -1  18 -10   -0.71    1.86
   1  18  10   -1.16    1.07
   1 -18  10    1.63    1.05
  -1 -18 -10    0.99    1.83
   1  18  11    9.36    2.23
  -1  18 -11    9.22    2.84
   1 -18  11    4.47    1.78
  -1 -18 -11    7.22    2.48
  -1  18 -12    4.43    2.39
   1  18  12    4.32    1.75
   1 -18  12    4.62    1.89
  -1  18 -13    0.98    2.21
   1  18  13    2.95    1.72
   1 -18  13   -1.24    1.50
  -1  18 -14    2.49    2.70
   1 -18  14    2.47    1.99
   1  19 -14    2.31    2.51
  -1 -19  14    0.89    1.86
  -1  19  13    1.80    1.71
   1  19 -13    2.28    2.50
  -1 -19  13   -2.19    1.28
  -1  19  12    0.34    1.42
   1  19 -12    0.13    2.01
  -1 -19  12   -0.94    1.38
   1  19 -11    3.40    2.20
  -1  19  11    1.69    1.48
  -1 -19  11   -1.47    1.21
  -1 -19  11   -1.07    1.15
   1  19 -10    8.19    2.70
  -1  19  10    4.79    1.83
  -1 -19  10    2.41    1.16
  -1 -19  10    2.76    1.55
  -1  19   9   -1.16    1.09
   1  19  -9   -0.42    1.79
  -1 -19   9   -0.08    1.05
  -1 -19   9   -0.23    1.17
   1  19  -8    2.85    1.86
  -1  19   8   -0.72    0.94
  -1 -19   8   -0.83    0.90
  -1 -19   8   -0.85    0.97
   1  19  -7    4.80    2.11
  -1  19   7    6.24    1.68
  -1 -19   7    7.75    1.72
   1 -19  -7    7.04    1.92
  -1 -19   7    8.55    1.67
   1  19  -6   27.27    3.44
  -1  19   6   36.15    3.12
  -1 -19   6   33.99    2.77
  -1 -19   6   40.69    3.12
   1 -19  -6   37.20    3.25
   1  19  -5    6.10    2.03
  -1  19   5    6.80    1.59
   1 -19  -5    5.55    1.63
  -1 -19   5    3.92    1.18
  -1 -19   5    2.61    1.32
  -1  19   4   11.00    1.89
  -1  19   4   10.45    1.44
   1  19  -4    9.39    2.25
   1 -19  -4   12.53    2.04
  -1 -19   4    9.17    1.79
  -1 -19   4   10.77    1.63
   1  19  -3    2.41    1.46
  -1  19   3   -0.31    0.87
  -1  19   3    1.46    0.93
   1  19  -3    1.70    0.80
  -1 -19   3    1.42    0.85
  -1 -19   3    1.36    1.13
   1 -19  -3    2.31    1.17
   1  19  -2   28.18    2.96
  -1  19   2   32.55    2.55
  -1  19   2   36.22    2.68
   1  19  -2   29.67    2.25
  -1 -19   2   35.01    2.72
   1 -19  -2   25.59    2.60
  -1 -19   2   32.25    2.33
   1  19  -1   -0.33    1.17
  -1  19   1    0.83    0.87
   1  19  -1    1.92    0.96
  -1  19   1    1.04    1.04
   1 -19  -1    0.31    0.93
  -1 -19   1    0.15    0.77
  -1 -19   1    2.95    1.10
  -1  19   0   82.04    4.46
   1  19   0   72.47    4.73
   1  19   0   74.60    4.37
  -1  19   0   73.16    4.83
   1 -19   0   71.56    4.62
   1 -19   0   76.46    4.04
  -1 -19   0   66.38    4.49
  -1 -19   0   70.47    4.24
  -1  19  -1   -0.10    0.71
  -1  19  -1   -0.15    1.15
   1  19   1    1.79    0.95
   1  19   1   -0.02    0.96
  -1 -19  -1    1.23    0.99
   1 -19   1    0.62    0.67
  -1 -19  -1    0.31    0.79
   1 -19   1    2.98    1.19
   1  19   2    2.85    1.14
  -1  19  -2    3.98    1.58
  -1  19  -2    2.56    0.95
   1  19   2    1.77    0.94
  -1 -19  -2    2.80    1.16
   1 -19   2    3.84    0.91
  -1 -19  -2    2.15    0.94
   1 -19   2    2.49    1.17
   1  19   3    7.45    1.55
  -1  19  -3    9.13    1.17
  -1  19  -3    6.09    1.90
   1  19   3    5.85    1.23
  -1 -19  -3    4.18    1.19
   1 -19   3    7.42    1.18
   1 -19   3    2.23    1.28
  -1 -19  -3    6.79    1.54
   1  19   4   16.36    2.03
  -1  19  -4   20.23    2.78
  -1 -19  -4   27.41    2.55
   1 -19   4   22.71    2.46
   1 -19   4   23.21    1.96
  -1 -19  -4   28.51    2.35
   1  19   5   16.22    1.99
  -1  19  -5   15.49    2.66
  -1 -19  -5   20.81    2.17
  -1 -19  -5   17.53    2.24
   1 -19   5   18.63    1.87
   1 -19   5   16.25    2.13
  -1  19  -6    1.55    1.60
   1  19   6    1.38    1.22
   1 -19   6    2.30    1.34
   1 -19   6    4.75    1.24
  -1 -19  -6    1.17    1.22
  -1 -19  -6    1.97    1.38
  -1  19  -7    0.24    1.62
   1  19   7    0.60    1.13
  -1 -19  -7    2.44    1.56
   1 -19   7    0.22    1.01
   1 -19   7    1.25    1.16
   1  19   8    6.33    1.77
  -1  19  -8    7.26    2.37
  -1 -19  -8    7.69    2.08
   1 -19   8   10.38    1.86
   1 -19   8    4.77    1.54
   1  19   9    0.11    1.06
  -1  19  -9    1.49    1.99
   1 -19   9    0.80    1.15
  -1 -19  -9    0.89    1.63
   1 -19   9    1.09    1.31
  -1  19 -10   19.21    3.56
   1  19  10   15.56    2.63
   1 -19  10   16.55    2.64
  -1 -19 -10   17.37    3.01
   1  19  11    1.84    1.51
  -1  19 -11    3.12    2.28
   1 -19  11    0.81    1.43
   1  19  12   -1.13    1.40
  -1  19 -12   -1.81    1.86
   1 -19  12   -2.36    1.30
   1  19  13   -1.18    1.46
  -1  19 -13    2.31    2.46
   1 -19  13   -0.90    1.59
  -1 -20  14   -0.18    1.80
   1  20 -13    0.24    2.43
  -1  20  13    2.11    1.80
  -1 -20  13    0.59    1.70
  -1  20  12    5.27    1.98
   1  20 -12    6.91    2.69
  -1 -20  12    3.40    1.83
  -1  20  11    0.05    1.34
   1  20 -11    2.57    2.30
  -1 -20  11    0.41    1.31
  -1 -20  11   -0.54    1.34
  -1  20  10    0.31    1.34
   1  20 -10   -0.92    1.86
  -1 -20  10   -0.66    1.16
  -1 -20  10   -1.42    0.96
   1  20  -9    2.58    2.09
  -1  20   9    1.81    1.44
  -1 -20   9   -0.43    1.08
  -1 -20   9    0.32    1.17
   1 -20  -9    0.65    1.33
   1  20  -8   -1.06    1.44
  -1  20   8    4.23    1.57
  -1 -20   8    2.90    1.31
  -1 -20   8    0.24    1.17
   1 -20  -8    1.57    1.53
   1  20  -7    4.54    2.20
  -1  20   7    5.19    1.65
  -1 -20   7    4.35    1.34
  -1 -20   7    5.03    1.61
   1 -20  -7    4.63    1.69
   1  20  -6    0.19    1.46
  -1  20   6    0.51    1.08
  -1 -20   6   -0.37    1.06
   1 -20  -6    0.87    1.24
  -1 -20   6   -1.06    0.81
   1  20  -5   20.22    2.76
  -1  20   5   23.70    2.37
   1 -20  -5   21.33    2.52
  -1 -20   5   22.52    2.11
  -1 -20   5   21.72    2.40
   1  20  -4   13.67    2.52
  -1  20   4   17.24    2.07
  -1 -20   4   14.66    2.03
  -1 -20   4   15.28    1.71
   1 -20  -4   16.87    2.23
   1  20  -3    1.92    1.52
  -1  20   3    0.00    0.90
  -1  20   3   -0.70    0.89
   1  20  -3   -1.18    0.65
   1 -20  -3    0.28    1.07
  -1 -20   3    1.55    1.10
  -1 -20   3    0.62    0.79
   1  20  -2   25.20    2.85
   1  20  -2   30.10    2.27
  -1  20   2   29.49    2.53
  -1  20   2   29.76    2.51
  -1 -20   2   26.23    2.51
  -1 -20   2   28.20    2.24
   1 -20  -2   29.59    2.66
  -1  20   1   14.61    1.78
  -1  20   1   18.05    2.05
   1  20  -1   17.18    2.24
   1  20  -1   14.98    1.68
  -1 -20   1   15.74    1.97
   1 -20  -1   15.17    1.97
  -1 -20   1   17.72    1.69
   1  20   0    8.22    1.47
  -1  20   0    4.46    1.47
   1  20   0    5.85    1.52
  -1  20   0    5.06    1.25
  -1 -20   0    4.56    1.33
  -1 -20   0    5.75    1.16
   1 -20   0    5.92    1.51
   1  20   1   24.17    2.29
   1  20   1   23.52    2.17
  -1  20  -1   23.63    2.61
  -1  20  -1   21.76    1.95
   1 -20   1   22.68    2.42
  -1 -20  -1   17.23    2.09
  -1 -20  -1   23.24    1.95
   1  20   2    8.97    1.58
   1  20   2   11.44    1.72
  -1  20  -2    9.34    2.03
  -1  20  -2    9.11    1.43
   1 -20   2   10.80    1.89
   1 -20   2    8.10    1.22
  -1 -20  -2    5.80    1.56
  -1 -20  -2    6.89    1.32
   1  20   3    3.71    1.27
  -1  20  -3    4.63    1.07
  -1  20  -3    4.09    1.67
   1 -20   3    6.25    1.16
  -1 -20  -3    7.72    1.50
  -1 -20  -3    3.09    1.30
   1 -20   3   10.97    1.92
   1  20   4    7.57    1.68
  -1  20  -4    7.34    2.14
  -1 -20  -4    4.65    1.55
  -1 -20  -4   11.38    1.81
   1 -20   4    7.56    1.77
   1 -20   4    7.81    1.33
   1  20   5    1.67    1.15
  -1  20  -5    3.28    1.68
   1 -20   5    0.04    1.24
  -1 -20  -5    1.11    1.17
  -1 -20  -5    4.46    1.59
   1 -20   5    1.30    0.97
   1  20   6    6.95    1.74
  -1  20  -6    5.21    2.12
  -1 -20  -6    8.27    1.89
  -1 -20  -6    6.41    1.82
   1 -20   6    4.97    1.63
   1 -20   6    9.71    1.60
  -1  20  -7    2.17    1.96
   1  20   7    2.13    1.25
  -1 -20  -7    2.30    1.55
   1 -20   7    1.27    1.23
   1 -20   7    3.30    1.25
  -1 -20  -7    3.18    1.49
  -1  20  -8    2.92    1.96
   1  20   8    1.81    1.31
   1 -20   8    0.87    1.21
   1 -20   8   -1.16    0.94
  -1  20  -9   -1.51    1.44
   1  20   9    1.23    1.35
   1 -20   9   -0.07    1.11
   1 -20   9    0.15    1.16
   1  20  10    1.79    1.61
  -1  20 -10    2.47    2.19
   1 -20  10   -0.59    1.22
   1  20  11   -0.10    1.29
  -1  20 -11    1.55    2.26
   1 -20  11    0.48    1.47
  -1  20 -12    7.36    2.83
   1  20  12   10.75    2.48
   1 -20  12    9.55    2.31
   1  20  13   -0.86    1.44
  -1  20 -13    0.76    2.39
   1 -20  13    0.89    1.84
  -1  21  13    1.89    1.88
   1  21 -13    2.69    2.74
  -1 -21  13    3.06    2.00
   1  21 -12    1.41    2.41
  -1  21  12    2.64    1.78
  -1 -21  12    1.07    1.65
   1  21 -11    9.00    2.92
  -1  21  11    7.20    2.15
   1 -21 -11    2.26    1.77
  -1 -21  11    5.65    1.95
  -1 -21  11    6.39    1.96
  -1  21  10   -0.67    1.30
   1  21 -10   -1.40    1.60
   1 -21 -10    2.12    1.66
  -1 -21  10    2.12    1.53
  -1 -21  10    0.36    1.36
   1  21  -9   -1.16    1.57
  -1  21   9   -0.41    1.10
  -1 -21   9    0.86    1.35
   1 -21  -9   -1.06    1.29
  -1 -21   9    1.78    1.39
  -1  21   8    0.90    1.31
   1  21  -8    0.72    1.81
  -1 -21   8    0.47    1.09
  -1 -21   8    0.95    1.25
   1 -21  -8    4.59    1.77
  -1  21   7    7.63    1.90
   1  21  -7   11.38    2.65
  -1 -21   7    8.29    1.69
   1 -21  -7    6.85    1.98
  -1 -21   7    8.37    1.88
  -1  21   6    1.45    1.28
   1  21  -6    0.04    1.52
  -1 -21   6    0.12    0.93
   1 -21  -6   -0.44    1.39
  -1 -21   6    0.47    1.15
  -1  21   5   -0.51    1.06
   1  21  -5   -1.35    1.29
  -1 -21   5    1.08    1.02
   1 -21  -5    1.47    1.26
  -1 -21   5    0.84    1.23
   1  21  -4    1.95    1.64
  -1  21   4    0.67    1.06
   1 -21  -4    3.98    1.44
  -1 -21   4    4.80    1.23
  -1 -21   4    1.69    1.27
  -1  21   3  100.85    6.03
   1  21  -3  106.36    5.69
  -1  21   3  108.98    6.25
   1  21  -3  105.46    6.83
  -1 -21   3  105.38    5.90
  -1 -21   3  108.26    6.31
   1 -21  -3  100.42    6.29
  -1  21   2    8.75    1.63
   1  21  -2    3.84    1.67
  -1  21   2    5.24    1.45
   1  21  -2    3.71    1.14
  -1 -21   2    4.30    1.12
   1 -21  -2    5.14    1.56
  -1 -21   2    7.12    1.70
  -1  21   1   11.92    2.04
   1  21  -1   13.42    2.30
  -1  21   1   17.80    1.97
   1  21  -1   20.16    1.89
   1 -21  -1   15.48    2.31
  -1 -21   1   18.86    1.80
  -1 -21   1   14.73    2.03
   1  21   0    1.48    1.02
   1  21   0    0.55    1.11
  -1  21   0    0.69    0.98
  -1  21   0    0.90    1.22
   1 -21   0   -0.15    0.96
  -1 -21   0    0.57    0.82
  -1 -21   0    1.74    1.15
  -1  21  -1    8.49    1.89
   1  21   1   11.09    1.88
   1  21   1    9.66    1.68
  -1  21  -1   10.15    1.61
  -1 -21  -1    8.40    1.73
   1 -21   1   10.44    1.92
  -1 -21  -1    9.80    1.51
  -1  21  -2    2.96    1.06
  -1  21  -2    1.00    1.48
   1  21   2    1.66    1.10
   1  21   2   -0.39    0.95
  -1 -21  -2    1.59    0.96
   1 -21   2    1.04    1.25
  -1 -21  -2    0.78    1.02
  -1  21  -3    7.16    1.29
  -1  21  -3    6.76    1.98
   1  21   3    5.57    1.54
   1 -21   3   10.11    1.87
  -1 -21  -3   10.44    1.61
  -1 -21  -3    5.72    1.60
  -1  21  -4    6.87    2.03
   1  21   4    7.20    1.63
   1 -21   4    4.64    1.52
   1 -21   4    4.57    1.16
  -1 -21  -4    5.30    1.59
  -1  21  -5   -0.46    1.50
   1  21   5    1.50    1.21
  -1 -21  -5    1.68    1.35
   1 -21   5   -0.36    0.87
   1 -21   5   -0.79    1.02
  -1  21  -6    0.36    1.63
   1  21   6   -0.20    1.04
  -1 -21  -6    0.31    1.19
   1 -21   6   -0.05    1.13
   1 -21   6    0.61    0.92
  -1  21  -7    6.27    2.38
   1  21   7   12.71    2.29
  -1 -21  -7    8.61    2.13
   1 -21   7   10.19    1.80
   1 -21   7    9.12    2.03
  -1  21  -8    1.75    1.95
   1  21   8    1.61    1.41
  -1 -21  -8    0.12    1.37
   1 -21   8    1.00    1.20
   1 -21   8    2.79    1.47
   1  21   9    1.70    1.41
  -1  21  -9    1.70    2.13
   1 -21   9   -1.72    1.06
  -1 -21  -9    0.10    1.38
   1 -21   9    3.37    1.54
   1  21  10    0.60    1.44
  -1  21 -10   -0.21    1.91
   1 -21  10   -1.51    1.19
  -1  21 -11    7.46    2.63
   1  21  11    6.93    2.06
   1 -21  11    2.77    1.77
   1  21  12    1.06    1.67
  -1  21 -12   -0.92    2.15
   1 -21  12    0.76    1.74
   1  21  13    6.86    2.35
  -1  21 -13    7.35    3.10
   1 -21  13    3.46    2.08
  -1  22  13    1.28    1.88
   1  22 -13   -0.06    2.41
  -1 -22  13    0.65    1.95
   1  22 -12   -0.36    2.19
  -1  22  12    0.27    1.58
  -1 -22  12   -2.18    1.42
   1 -22 -12    1.86    1.90
  -1  22  11    0.06    1.49
   1  22 -11    0.87    2.16
  -1 -22  11    0.34    1.42
  -1 -22  11    3.38    1.79
   1 -22 -11    3.71    2.03
  -1  22  10   -1.22    1.23
   1  22 -10   -0.59    1.95
   1 -22 -10   -0.52    1.47
  -1 -22  10    0.05    1.34
  -1 -22  10    0.24    1.36
   1  22  -9    7.23    2.53
  -1  22   9    7.56    2.02
   1 -22  -9    4.36    1.93
  -1 -22   9    3.98    1.61
  -1 -22   9    4.05    1.83
   1  22  -8    3.48    2.05
  -1  22   8    5.65    1.71
  -1 -22   8    3.60    1.64
   1 -22  -8    3.89    1.82
  -1 -22   8    7.34    1.75
  -1  22   7   -0.61    1.10
   1  22  -7   -1.57    1.54
  -1 -22   7    0.50    1.33
  -1 -22   7    1.87    1.19
   1 -22  -7    0.58    1.35
  -1  22   6    0.81    1.26
   1  22  -6   -0.77    1.50
  -1 -22   6    0.26    0.96
   1 -22  -6    0.11    1.29
  -1 -22   6    1.84    1.33
  -1  22   5    4.91    1.53
   1  22  -5    3.61    2.03
  -1 -22   5    4.34    1.27
  -1 -22   5    4.54    1.59
   1 -22  -5    6.59    1.74
   1  22  -4    5.98    2.07
  -1  22   4    4.32    1.50
  -1 -22   4    5.77    1.35
   1 -22  -4    1.92    1.40
  -1 -22   4    6.07    1.62
  -1  22   3    7.97    1.77
  -1  22   3   13.78    1.75
   1  22  -3   12.12    2.35
   1  22  -3    8.72    1.48
   1 -22  -3   12.16    2.12
  -1 -22   3   11.80    1.59
  -1 -22   3    9.42    1.93
   1  22  -2   27.28    2.23
  -1  22   2   26.05    2.43
  -1  22   2   21.76    2.35
   1  22  -2   22.63    2.67
  -1 -22   2   28.93    2.69
  -1 -22   2   24.34    2.16
   1 -22  -2   20.38    2.44
  -1  22   1   21.04    2.18
   1  22  -1   19.97    2.03
   1  22  -1   21.37    2.57
  -1  22   1   17.76    2.24
  -1 -22   1   20.12    2.27
   1 -22  -1   22.54    2.44
  -1 -22   1   21.19    1.93
  -1  22   0    1.36    1.02
   1  22   0    2.65    1.19
  -1  22   0    2.07    1.32
   1  22   0    2.29    1.41
  -1 -22   0    2.60    1.06
   1 -22   0    1.00    1.20
  -1 -22   0    1.40    1.15
  -1  22  -1    1.07    1.39
   1  22   1    5.19    1.40
   1  22   1    5.65    1.53
  -1  22  -1    2.14    1.05
   1 -22   1    4.13    1.45
  -1 -22  -1    4.57    1.46
  -1  22  -2    2.81    1.09
   1  22   2    5.00    1.42
  -1  22  -2    2.80    1.59
   1  22   2    1.40    1.15
   1 -22   2    2.10    1.36
  -1 -22  -2    2.01    1.32
   1  22   3    1.04    1.18
  -1  22  -3   -0.93    1.39
  -1 -22  -3    0.70    1.27
   1 -22   3    0.56    1.19
   1  22   4    1.28    1.19
  -1  22  -4    0.36    1.53
  -1 -22  -4   -1.36    0.94
   1 -22   4    1.12    1.27
   1  22   5    2.46    1.27
  -1  22  -5   -2.16    1.21
   1 -22   5    1.91    1.38
  -1 -22  -5    1.58    1.46
  -1  22  -6    5.97    2.23
   1  22   6   12.23    2.23
  -1 -22  -6   11.43    2.31
   1 -22   6    5.30    1.78
   1  22   7    1.31    1.39
  -1  22  -7    2.33    1.99
  -1 -22  -7    1.48    1.52
   1 -22   7    2.76    1.58
   1 -22   7    1.46    1.21
   1  22   8    6.21    1.89
  -1  22  -8   12.65    2.89
   1 -22   8    9.40    1.89
  -1 -22  -8   11.25    2.41
   1 -22   8   10.98    2.22
  -1  22  -9    7.29    2.67
   1  22   9    9.78    2.21
  -1 -22  -9    6.83    2.22
   1 -22   9   10.57    2.33
  -1  22 -10    2.19    2.10
   1  22  10    1.04    1.59
   1 -22  10    1.61    1.42
  -1 -22 -10    0.32    1.49
  -1  22 -11    0.81    2.26
   1  22  11    2.54    1.73
  -1 -22 -11   -0.17    1.76
   1 -22  11   -1.56    1.41
  -1  22 -12    0.18    2.34
   1  22  12    1.01    1.64
   1 -22  12    1.75    1.81
   1  22  13   -1.32    1.49
   1  23 -12   -1.17    2.16
  -1  23  12    0.57    1.67
   1 -23 -12    0.70    1.88
  -1 -23  12    0.56    1.75
  -1  23  11    2.63    1.80
   1  23 -11    1.91    2.42
  -1 -23  11    4.24    1.89
   1 -23 -11    5.78    2.32
  -1 -23  11    6.10    1.97
   1  23 -10    6.18    2.59
  -1  23  10    5.04    2.02
  -1 -23  10    5.69    2.00
  -1 -23  10    8.25    2.02
   1 -23 -10    3.18    1.85
   1  23  -9    4.54    2.36
  -1  23   9    5.14    1.85
  -1 -23   9    1.84    1.62
   1 -23  -9    7.25    2.23
  -1 -23   9    4.03    1.59
  -1  23   8    2.03    1.52
   1  23  -8    1.38    1.93
  -1 -23   8    4.13    1.70
   1 -23  -8    2.70    1.73
  -1 -23   8    2.12    1.41
  -1  23   7    2.96    1.43
   1  23  -7    0.80    1.96
   1 -23  -7    0.75    1.49
  -1 -23   7    1.26    1.28
  -1 -23   7    1.14    1.46
  -1  23   6   12.59    2.29
   1  23  -6   14.25    2.84
  -1 -23   6   11.93    2.00
  -1 -23   6   15.93    2.43
   1 -23  -6   14.32    2.60
  -1  23   5    1.87    1.34
   1  23  -5    3.15    1.90
  -1 -23   5    2.52    1.39
  -1 -23   5    1.32    1.12
   1 -23  -5    0.21    1.42
   1  23  -4   22.23    2.99
  -1  23   4   24.71    2.69
  -1 -23   4   29.22    2.43
   1 -23  -4   30.00    3.01
  -1 -23   4   23.04    2.68
  -1  23   3    0.16    1.15
   1  23  -3    4.01    1.90
  -1 -23   3    1.58    1.07
  -1 -23   3    1.64    1.18
   1 -23  -3    1.13    1.30
  -1  23   2    7.16    1.68
   1  23  -2    8.58    1.58
   1  23  -2    5.46    1.89
  -1  23   2   14.19    2.12
   1 -23  -2    6.97    1.82
  -1 -23   2   10.60    1.99
   1  23  -1    2.35    1.12
   1  23  -1    4.19    1.63
  -1  23   1    1.75    1.29
  -1  23   1    2.75    1.22
   1 -23  -1    0.67    1.15
  -1 -23   1    2.52    1.32
   1  23   0   11.18    1.81
   1  23   0   12.99    2.20
  -1  23   0    7.75    1.63
  -1  23   0   10.64    2.12
   1 -23   0    8.18    1.82
  -1 -23   0   11.37    2.04
   1  23   1    1.54    1.29
  -1  23  -1    0.23    0.91
   1  23   1    0.86    1.09
  -1  23  -1   -0.91    1.20
  -1 -23  -1    0.37    1.05
   1 -23   1   -1.77    0.94
  -1  23  -2    1.00    0.99
   1  23   2    2.15    1.26
  -1  23  -2    1.02    1.50
   1  23   2    0.75    1.14
  -1 -23  -2   -0.17    1.11
   1 -23   2    0.54    1.13
   1  23   3    9.16    1.86
  -1  23  -3    8.75    2.25
  -1 -23  -3    6.99    1.83
   1 -23   3   11.15    2.04
   1  23   4   10.03    1.99
  -1  23  -4    1.82    1.89
   1 -23   4    7.99    1.93
  -1 -23  -4    7.26    1.93
  -1  23  -5    2.05    1.81
   1  23   5    3.24    1.43
   1 -23   5    4.73    1.67
  -1 -23  -5    2.24    1.57
  -1  23  -6    3.16    1.99
   1  23   6    4.15    1.64
  -1 -23  -6    1.30    1.45
   1 -23   6    1.34    1.39
   1  23   7    0.91    1.23
  -1  23  -7   -1.46    1.59
   1 -23   7    0.23    1.23
  -1 -23  -7    1.73    1.51
   1  23   8   10.23    2.25
  -1  23  -8    3.74    2.42
  -1 -23  -8    8.13    2.20
   1 -23   8    8.04    2.10
   1  23   9   -0.45    1.31
  -1  23  -9    1.92    2.05
  -1 -23  -9   -0.05    1.53
   1 -23   9    1.01    1.44
   1  23  10   18.17    3.00
  -1  23 -10   19.04    3.73
   1 -23  10   15.15    2.77
  -1 -23 -10   13.42    2.91
   1  23  11   -0.23    1.55
  -1  23 -11    0.69    2.40
  -1 -23 -11   -1.30    1.64
   1 -23  11    0.28    1.68
   1  23  12    1.00    1.75
  -1  23 -12    4.14    2.74
   1 -23  12    0.61    1.80
  -1 -23 -12    1.20    2.00
  -1  24  12    2.33    2.04
   1  24 -12    3.41    2.83
   1 -24 -12    0.74    1.96
  -1 -24  12   -0.15    1.75
  -1  24  11    0.11    1.59
   1  24 -11   -0.62    2.02
   1 -24 -11   -0.27    1.72
  -1 -24  11   -1.71    1.44
   1  24 -10    0.25    1.86
  -1  24  10   -0.89    1.36
  -1 -24  10   -0.29    1.44
   1 -24 -10   -0.32    1.47
   1  24  -9    3.05    2.33
  -1  24   9   -0.08    1.38
   1 -24  -9   -0.51    1.61
  -1 -24   9    1.97    1.60
  -1 -24   9    2.04    1.51
  -1  24   8    5.22    1.92
   1  24  -8    3.74    2.28
   1 -24  -8    2.85    1.76
  -1 -24   8    4.40    1.61
  -1 -24   8    3.06    1.73
   1  24  -7    4.17    2.18
  -1  24   7    3.14    1.55
   1 -24  -7    4.21    1.79
  -1 -24   7    2.99    1.35
  -1 -24   7    0.12    1.27
  -1  24   6    0.03    1.24
   1  24  -6   -1.90    1.62
   1 -24  -6    0.53    1.44
  -1 -24   6   -0.95    1.05
  -1  24   5   12.88    2.37
   1  24  -5   15.93    3.04
  -1 -24   5   18.60    2.44
   1 -24  -5   17.76    2.85
  -1  24   4   -0.59    1.06
   1  24  -4   -2.48    1.40
   1 -24  -4    1.36    1.37
  -1 -24   4    0.30    1.15
  -1  24   3    4.69    1.59
   1  24  -3    1.19    1.69
   1 -24  -3    1.14    1.30
  -1 -24   3    1.03    1.19
  -1  24   2    6.95    1.73
   1  24  -2    4.88    1.45
  -1  24   2    5.21    1.61
   1  24  -2    8.88    2.22
  -1 -24   2    8.55    1.87
   1 -24  -2    5.95    1.75
   1  24  -1    9.92    2.17
  -1  24   1   11.44    2.20
  -1  24   1   11.65    2.03
   1  24  -1    9.70    1.76
  -1 -24   1   10.38    1.99
   1 -24  -1   12.80    2.24
  -1  24   0    0.30    1.27
  -1  24   0    0.73    1.09
   1  24   0    0.67    1.33
   1  24   0    0.70    1.02
   1 -24   0    1.84    1.34
  -1 -24   0    0.20    1.09
   1  24   1    2.39    1.39
   1  24   1    1.00    1.17
  -1  24  -1    1.01    1.45
  -1  24  -1    1.41    1.14
   1 -24   1    0.37    1.14
  -1 -24  -1    1.25    1.30
  -1  24  -2   16.98    1.90
  -1  24  -2   14.81    2.72
   1  24   2   15.39    2.11
   1 -24   2    9.18    2.08
  -1 -24  -2   16.82    2.28
  -1  24  -3    3.57    1.95
   1  24   3    2.67    1.39
  -1 -24  -3    4.17    1.62
   1 -24   3    3.49    1.51
  -1  24  -4    0.05    1.52
   1  24   4    1.65    1.32
   1 -24   4    0.49    1.46
  -1 -24  -4    0.12    1.34
   1  24   5    1.93    1.43
  -1  24  -5   -0.42    1.68
   1 -24   5    4.88    1.82
  -1 -24  -5    5.04    1.85
  -1  24  -6    6.71    2.45
   1  24   6    7.15    1.91
   1 -24   6    4.05    1.69
  -1 -24  -6    5.92    1.91
  -1  24  -7    1.66    1.94
   1  24   7    2.94    1.56
   1 -24   7    2.03    1.59
  -1 -24  -7    3.11    1.85
  -1  24  -8    1.68    1.95
   1  24   8    4.58    1.78
  -1 -24  -8   -0.14    1.47
   1 -24   8   -1.43    1.21
  -1  24  -9    9.13    2.79
   1  24   9    7.39    2.28
  -1 -24  -9    5.93    2.13
   1 -24   9    8.65    2.15
  -1  24 -10    5.11    2.82
   1  24  10    4.05    2.02
  -1 -24 -10    8.70    2.49
   1 -24  10    1.78    1.78
  -1  24 -11    1.73    2.44
   1  24  11    3.33    1.96
   1 -24  11   -1.21    1.62
  -1 -24 -11    1.70    1.79
   1  24  12    0.74    1.89
   1 -24  12    0.51    1.85
  -1 -25  12   -0.35    1.77
   1  25 -11    3.38    2.69
  -1  25  11    2.14    1.84
  -1 -25  11    4.71    2.06
   1 -25 -11    3.32    2.18
   1  25 -10   -0.12    2.16
  -1  25  10   -0.50    1.51
   1 -25 -10   -0.58    1.55
  -1 -25  10   -2.39    1.34
  -1  25   9    8.41    2.35
   1  25  -9    4.37    2.62
   1 -25  -9   11.45    2.71
  -1 -25   9    6.29    2.11
   1  25  -8    1.70    2.23
  -1  25   8   -0.59    1.19
   1 -25  -8    2.23    1.84
  -1 -25   8   -1.41    1.37
   1  25  -7   -2.18    1.68
  -1  25   7    1.01    1.51
   1 -25  -7    2.28    1.67
  -1 -25   7    1.86    1.60
   1  25  -6    0.73    1.85
  -1  25   6    1.45    1.35
  -1 -25   6    0.19    1.25
   1 -25  -6   -0.06    1.54
   1  25  -5    3.63    2.10
  -1  25   5    1.15    1.35
   1 -25  -5    0.73    1.38
  -1 -25   5   -0.09    1.28
  -1  25   4    5.17    1.71
   1  25  -4    2.19    1.85
  -1 -25   4   -0.16    1.27
   1 -25  -4    3.19    1.63
  -1  25   3   25.48    2.78
   1  25  -3   20.56    2.93
   1 -25  -3   26.84    2.98
  -1 -25   3   29.42    2.97
  -1  25   2    1.61    1.24
   1  25  -2   -0.69    0.92
  -1  25   2   -0.49    1.16
   1  25  -2   -0.65    1.46
   1 -25  -2    1.91    1.44
  -1 -25   2    1.57    1.31
  -1  25   1   21.35    2.31
   1  25  -1   10.60    1.96
   1  25  -1   12.46    2.46
  -1  25   1   14.06    2.38
  -1 -25   1   14.05    2.31
   1 -25  -1   16.32    2.51
   1  25   0   -0.24    1.41
  -1  25   0    1.49    1.20
  -1  25   0   -0.39    1.25
   1  25   0   -0.82    0.94
   1 -25   0   -1.49    1.06
  -1 -25   0   -0.48    1.09
  -1  25  -1   11.46    2.49
  -1  25  -1   16.29    1.92
   1  25   1   11.45    2.20
   1  25   1   15.69    2.11
  -1 -25  -1   17.45    2.33
   1 -25   1   12.66    2.27
  -1  25  -2   -1.62    0.91
  -1  25  -2    1.99    1.73
   1  25   2    0.15    1.03
   1 -25   2   -0.02    1.22
  -1 -25  -2   -0.81    1.04
  -1  25  -3   29.28    3.40
   1  25   3   32.17    2.96
  -1 -25  -3   25.75    2.95
   1 -25   3   19.43    2.62
  -1  25  -4    6.14    2.31
   1  25   4    5.05    1.72
   1 -25   4    3.68    1.63
  -1 -25  -4    3.08    1.68
  -1  25  -5    0.07    1.85
   1  25   5   -0.90    0.99
  -1 -25  -5   -0.78    1.19
   1 -25   5   -0.35    1.40
   1  25   6   -0.18    1.26
  -1  25  -6    1.74    1.95
  -1 -25  -6    3.10    1.63
   1 -25   6    1.55    1.55
   1  25   7   18.72    2.55
  -1  25  -7   19.53    3.52
  -1 -25  -7   17.52    3.00
   1 -25   7   15.97    2.76
  -1  25  -8   -2.55    1.67
   1  25   8    2.07    1.47
  -1 -25  -8   -0.83    1.45
   1 -25   8    0.52    1.56
  -1  25  -9    4.02    2.33
   1  25   9   -1.09    1.39
   1 -25   9    3.42    1.88
  -1 -25  -9    2.74    1.97
  -1  25 -10    0.19    2.16
   1  25  10   -2.30    1.33
   1 -25  10   -1.81    1.49
  -1 -25 -10   -3.03    1.55
  -1  25 -11   -0.07    2.21
   1  25  11    0.41    1.74
  -1 -25 -11    2.09    1.99
   1 -25  11    0.67    1.92
  -1  26  11    1.73    1.85
   1  26 -11    5.01    2.70
   1 -26 -11    0.82    1.93
  -1 -26  11   -1.24    1.72
  -1  26  10   -0.35    1.53
   1  26 -10    0.35    2.36
   1 -26 -10    0.22    1.69
  -1 -26  10   -1.43    1.55
   1  26  -9    4.24    2.50
  -1  26   9    4.04    1.94
   1 -26  -9    8.81    2.64
  -1 -26   9    4.16    1.95
  -1  26   8   -1.30    1.43
   1  26  -8   -0.42    2.07
   1 -26  -8    1.52    1.67
  -1 -26   8   -0.78    1.39
   1  26  -7    2.28    2.21
  -1  26   7    1.81    1.69
   1 -26  -7   -1.25    1.44
  -1 -26   7    1.81    1.54
  -1  26   6    1.27    1.42
   1  26  -6   -0.22    1.79
   1 -26  -6    0.99    1.54
  -1 -26   6    1.79    1.58
   1  26  -5    3.51    1.97
  -1  26   5    7.88    2.01
  -1 -26   5    1.86    1.56
   1 -26  -5    4.71    2.03
   1  26  -4    1.22    1.90
  -1  26   4    4.43    1.77
   1 -26  -4    3.91    1.78
  -1 -26   4    2.29    1.51
   1  26  -3    0.72    1.73
  -1  26   3    2.18    1.44
  -1 -26   3    1.34    1.47
   1 -26  -3    4.07    1.78
  -1  26   2   18.07    2.42
   1  26  -2   22.08    2.94
   1 -26  -2   14.65    2.59
  -1 -26   2   23.69    2.69
   1  26  -1    3.34    1.81
  -1  26   1    1.74    1.48
   1  26  -1    7.83    1.79
  -1  26   1    6.17    1.71
   1 -26  -1    5.92    1.83
  -1 -26   1    6.21    1.82
   1  26   0    7.26    1.73
   1  26   0    0.41    1.53
  -1  26   0    1.66    1.32
  -1  26   0    0.53    1.43
  -1 -26   0    2.99    1.35
   1 -26   0    3.92    1.63
  -1  26  -1    5.52    1.52
   1  26   1    7.19    1.75
  -1  26  -1    3.80    1.91
   1 -26   1    4.37    1.71
  -1 -26  -1    0.39    1.21
   1  26   2    7.29    1.90
  -1  26  -2   12.02    2.55
   1 -26   2    9.59    2.12
  -1 -26  -2    5.37    1.83
   1  26   3    4.06    1.63
  -1  26  -3    4.09    2.11
   1 -26   3    7.10    1.96
  -1 -26  -3    3.26    1.56
   1  26   4   -0.33    1.26
  -1  26  -4    0.38    1.75
  -1 -26  -4    0.89    1.51
   1 -26   4    0.50    1.36
  -1  26  -5    3.78    2.03
   1  26   5    1.07    1.40
   1 -26   5    0.56    1.48
  -1 -26  -5    2.15    1.69
  -1  26  -6    2.57    2.17
   1  26   6    6.98    2.03
   1 -26   6    7.84    2.16
  -1 -26  -6    6.70    2.16
   1  26   7   -0.41    1.33
  -1  26  -7    0.52    1.90
   1 -26   7    0.20    1.50
  -1 -26  -7    1.75    1.63
   1  26   8    3.50    1.90
  -1  26  -8    7.13    2.51
  -1 -26  -8    1.31    1.83
   1 -26   8    6.20    2.08
   1  26   9    4.89    2.11
  -1  26  -9    4.00    2.54
   1 -26   9    2.58    1.85
  -1 -26  -9    5.34    2.18
   1  26  10   -0.83    1.44
  -1  26 -10   -2.31    1.99
   1 -26  10   -1.43    1.57
  -1 -26 -10    1.11    2.13
   1 -26  11   -0.45    1.88
  -1 -27  11    1.11    2.00
  -1  27  10    2.73    1.93
   1  27 -10   -0.19    2.28
  -1 -27  10    2.86    1.94
   1 -27 -10    6.11    2.47
  -1  27   9    0.96    1.58
   1  27  -9   -0.91    1.88
  -1 -27   9   -0.71    1.61
   1 -27  -9   -1.37    1.69
  -1  27   8   -1.11    1.26
   1  27  -8    1.05    2.26
   1 -27  -8   -0.74    1.65
  -1 -27   8    0.05    1.52
   1  27  -7   -0.97    1.78
  -1  27   7    0.08    1.59
  -1 -27   7   -0.83    1.42
   1 -27  -7    2.44    1.82
  -1  27   6   12.29    2.49
   1  27  -6    7.54    2.70
  -1 -27   6    6.70    2.07
   1 -27  -6   11.60    2.71
   1  27  -5   -0.12    1.80
  -1  27   5   -0.58    1.28
   1 -27  -5    0.44    1.50
  -1 -27   5    0.45    1.47
  -1  27   4   10.30    2.18
   1  27  -4   10.52    2.72
   1 -27  -4    8.30    2.24
  -1 -27   4   12.23    2.47
  -1  27   3    0.29    1.38
   1  27  -3    0.08    1.72
  -1 -27   3   -1.21    1.22
   1 -27  -3   -0.37    1.35
   1  27  -2    0.89    1.67
  -1  27   2    0.66    1.30
  -1 -27   2    1.00    1.39
   1 -27  -2    1.88    1.55
  -1  27   1    1.72    1.36
  -1  27   1    0.55    1.46
   1  27  -1    1.11    1.30
   1  27  -1    0.77    1.67
  -1 -27   1   -0.03    1.32
   1 -27  -1    0.54    1.29
  -1  27   0   14.45    2.68
   1  27   0   13.55    2.55
   1  27   0   12.54    2.22
  -1  27   0    8.09    1.93
   1 -27   0    9.85    2.23
  -1 -27   0   15.75    2.54
   1  27   1    6.38    1.79
  -1  27  -1   11.94    2.53
  -1  27  -1    8.72    1.88
   1 -27   1    4.13    1.75
  -1 -27  -1    5.97    1.85
  -1  27  -2    1.88    1.95
   1  27   2    5.73    1.81
  -1 -27  -2    4.16    1.75
   1 -27   2    8.05    2.15
  -1  27  -3    2.88    1.92
   1  27   3    1.66    1.38
  -1 -27  -3   -0.15    1.34
   1 -27   3    2.44    1.67
  -1  27  -4    2.89    2.09
   1  27   4    0.83    1.38
   1 -27   4    1.42    1.56
  -1 -27  -4    2.45    1.70
   1  27   5    0.44    1.35
  -1  27  -5   -0.01    1.87
  -1 -27  -5   -0.28    1.45
   1 -27   5    0.26    1.48
   1  27   6    0.69    1.50
  -1  27  -6   -0.21    1.74
  -1 -27  -6    1.93    1.77
   1 -27   6    4.92    1.86
  -1  27  -7    1.40    1.99
   1  27   7    0.69    1.48
   1 -27   7    0.13    1.51
  -1 -27  -7   -0.32    1.57
   1  27   8    1.81    1.67
  -1  27  -8   -1.24    1.94
   1 -27   8    2.05    1.81
  -1 -27  -8    0.14    1.71
  -1  27  -9    3.13    2.41
   1  27   9    4.19    2.01
  -1 -27  -9    0.75    1.85
   1 -27   9   -1.28    1.51
   1  27  10    4.43    2.17
  -1  27 -10    5.04    2.78
  -1 -27 -10    7.88    2.67
   1 -27  10    3.51    2.05
  -1 -28  10    0.04    1.76
   1  28  -9    4.70    2.71
  -1  28   9    2.27    1.85
  -1 -28   9    1.19    1.70
   1 -28  -9   -1.67    1.68
   1  28  -8    2.76    2.54
  -1  28   8   -0.63    1.52
   1 -28  -8   -0.71    1.81
  -1 -28   8   -0.68    1.48
   1  28  -7   12.20    3.15
  -1  28   7    7.60    2.27
   1 -28  -7    8.25    2.52
  -1 -28   7    4.85    2.04
  -1  28   6   -0.29    1.48
   1  28  -6    2.26    2.31
   1 -28  -6    0.77    1.80
  -1 -28   6    1.90    1.63
  -1  28   5   16.26    2.78
   1  28  -5   10.00    2.76
   1 -28  -5   10.05    2.55
  -1 -28   5    7.91    2.27
  -1  28   4    3.96    1.77
   1  28  -4   -2.47    1.53
   1 -28  -4    4.11    1.89
  -1 -28   4    1.32    1.59
   1  28  -3    4.33    2.17
  -1  28   3    6.70    1.98
   1 -28  -3    2.64    1.76
  -1 -28   3    5.01    1.94
  -1  28   2    0.30    1.39
   1  28  -2    0.38    1.70
   1 -28  -2   -0.57    1.42
  -1 -28   2    0.15    1.31
   1  28  -1    5.90    1.72
   1  28  -1    0.25    1.63
  -1  28   1    7.32    1.92
  -1 -28   1    6.57    2.01
   1 -28  -1    3.00    1.63
   1  28   0   -0.48    1.48
  -1  28   0    0.12    1.57
   1  28   0    1.52    1.36
  -1  28   0   -1.52    1.10
  -1 -28   0    2.19    1.54
   1 -28   0    1.85    1.46
   1  28   1    3.60    1.67
  -1  28  -1    4.20    1.98
  -1  28  -1    1.14    1.34
   1 -28   1    3.86    1.73
  -1 -28  -1    5.92    1.83
   1  28   2    0.32    1.35
  -1  28  -2   -0.19    1.65
  -1 -28  -2   -0.39    1.37
   1 -28   2    1.47    1.39
  -1  28  -3    2.47    2.01
   1  28   3    6.79    1.93
   1 -28   3    5.48    1.80
  -1 -28  -3    4.38    1.87
   1  28   4   -0.23    1.44
  -1  28  -4    0.45    1.92
   1 -28   4    0.08    1.54
  -1 -28  -4   -0.11    1.55
   1  28   5    9.67    2.29
  -1  28  -5    2.68    2.23
   1 -28   5    6.64    2.12
  -1 -28  -5    8.47    2.44
   1  28   6    2.57    1.63
  -1  28  -6    1.01    2.07
  -1 -28  -6   -0.56    1.61
   1 -28   6   -0.99    1.44
  -1  28  -7    6.60    2.72
   1  28   7    3.91    1.84
  -1 -28  -7    3.50    2.00
   1 -28   7    1.10    1.76
   1  28   8    2.65    1.89
  -1  28  -8    3.38    2.53
   1 -28   8    1.29    1.74
  -1 -28  -8    2.34    2.12
  -1  28  -9    3.72    2.66
   1  28   9    9.22    2.52
  -1 -28  -9   10.62    2.79
   1 -28   9    8.09    2.47
   1 -28  10    2.21    2.00
   1  29  -9    6.18    2.96
  -1  29   9    3.45    2.09
   1 -29  -9    6.86    2.58
  -1 -29   9    2.91    2.10
   1  29  -8   -0.82    2.31
  -1  29   8    0.86    1.72
   1 -29  -8   -1.51    1.84
  -1 -29   8   -1.04    1.53
  -1  29   7    0.16    1.64
   1  29  -7    3.06    2.47
  -1 -29   7    2.17    1.84
   1 -29  -7    2.56    2.08
  -1  29   6    1.56    1.71
   1  29  -6    0.17    1.96
   1 -29  -6   -0.63    1.58
  -1 -29   6    2.00    1.79
   1  29  -5    1.22    1.93
  -1  29   5    1.86    1.75
  -1 -29   5    1.89    1.68
   1 -29  -5   -0.10    1.71
  -1  29   4    0.86    1.54
   1  29  -4    0.95    1.97
   1 -29  -4   -1.68    1.56
  -1 -29   4   -0.63    1.37
   1  29  -3   11.14    2.78
  -1  29   3    7.84    2.18
  -1 -29   3    5.80    1.96
   1 -29  -3    5.80    2.04
   1  29  -2    1.79    1.99
  -1  29   2   -0.15    1.44
  -1 -29   2    0.12    1.43
   1 -29  -2    0.89    1.48
   1  29  -1    6.31    2.34
  -1  29   1    4.45    1.73
  -1 -29   1    9.00    2.25
   1 -29  -1    5.99    2.11
  -1  29   0   -0.98    1.20
   1  29   0    0.37    1.37
  -1  29   0    2.77    1.84
  -1 -29   0    0.98    1.57
   1 -29   0   -0.32    1.32
   1  29   1    4.36    1.79
  -1  29  -1    2.81    1.92
  -1 -29  -1    3.33    1.76
   1 -29   1    1.86    1.63
   1  29   2   -2.00    1.20
  -1  29  -2   -1.20    1.65
  -1 -29  -2    0.04    1.55
   1 -29   2   -1.33    1.36
  -1  29  -3   16.33    3.32
   1  29   3   18.66    2.94
  -1 -29  -3   17.90    3.00
   1 -29   3   21.95    2.96
  -1  29  -4   -0.79    1.82
   1  29   4    0.21    1.53
  -1 -29  -4    0.39    1.50
   1 -29   4   -1.73    1.29
  -1  29  -5    0.17    2.14
   1  29   5    1.41    1.52
   1 -29   5   -1.65    1.43
  -1 -29  -5    2.98    1.91
  -1  29  -6    0.75    2.15
   1  29   6    1.77    1.62
  -1 -29  -6    2.97    2.05
   1 -29   6   -0.20    1.49
   1  29   7   10.21    2.52
  -1  29  -7   11.85    3.29
   1 -29   7    7.12    2.23
  -1 -29  -7    7.90    2.67
  -1  29  -8    0.98    2.23
   1  29   8    1.09    1.77
  -1 -29  -8    0.70    1.91
   1 -29   8   -0.49    1.70
   1  29   9    1.11    1.85
  -1  29  -9   -2.94    2.16
  -1 -29  -9    1.45    2.12
   1 -29   9    0.98    1.93
  -1 -30   9    1.35    1.95
  -1  30   8    7.10    2.35
   1  30  -8    2.66    2.56
  -1 -30   8    4.39    2.08
   1 -30  -8    6.23    2.55
   1  30  -7    0.22    2.22
  -1  30   7    6.08    2.14
   1 -30  -7    3.86    2.15
  -1 -30   7    1.63    1.90
  -1  30   6    2.83    1.88
   1  30  -6    2.32    2.42
  -1 -30   6    6.25    2.16
   1 -30  -6    0.70    1.86
   1  30  -5    4.99    2.45
  -1  30   5    0.78    1.61
   1 -30  -5    0.12    1.75
  -1 -30   5    1.61    1.75
  -1  30   4    0.52    1.48
   1  30  -4    1.88    2.13
   1 -30  -4    1.66    1.88
  -1 -30   4    2.02    1.71
  -1  30   3    0.02    1.33
   1  30  -3    1.59    2.08
   1 -30  -3    0.93    1.62
  -1 -30   3   -0.26    1.56
  -1  30   2    6.83    1.98
   1  30  -2    8.58    2.58
   1 -30  -2    5.19    2.08
  -1 -30   2    2.33    1.83
   1  30  -1   -0.76    1.62
  -1  30   1    1.01    1.43
  -1 -30   1    1.03    1.49
   1 -30  -1    0.77    1.61
  -1  30   0   -0.26    1.41
   1  30   0    1.98    1.56
   1 -30   0   -0.47    1.45
  -1 -30   0    0.74    1.43
  -1  30  -1   10.14    2.62
   1  30   1    5.63    1.99
  -1 -30  -1   10.23    2.49
   1 -30   1    7.06    2.06
   1  30   2   -0.06    1.38
  -1  30  -2    1.41    1.94
   1 -30   2    0.86    1.57
  -1 -30  -2    1.70    1.76
  -1  30  -3    1.62    2.02
   1  30   3   -0.23    1.42
  -1 -30  -3    1.07    1.63
   1 -30   3    0.58    1.53
   1  30   4   -1.28    1.40
  -1  30  -4   -1.69    1.58
  -1 -30  -4    1.14    1.94
   1 -30   4   -0.22    1.57
   1  30   5    2.96    1.71
  -1  30  -5    0.42    2.10
  -1 -30  -5   -1.77    1.63
   1 -30   5    0.91    1.81
   1  30   6    0.40    1.73
  -1  30  -6    0.67    2.26
   1 -30   6    1.11    1.82
  -1 -30  -6    3.45    2.18
   1  30   7    1.39    1.73
  -1  30  -7    0.47    2.33
  -1 -30  -7   -0.60    1.83
   1 -30   7    1.69    1.92
  -1  30  -8    6.37    2.98
   1  30   8    4.07    2.16
  -1 -30  -8    3.85    2.39
   1 -30   8    2.06    1.97
  -1 -31   8    1.19    1.91
   1  31  -7   -1.06    2.12
  -1  31   7   -0.91    1.56
  -1 -31   7    0.68    1.85
   1 -31  -7    1.33    2.25
   1  31  -6    5.86    2.64
  -1  31   6    7.86    2.32
  -1 -31   6    4.05    2.05
   1 -31  -6    5.30    2.35
   1  31  -5    2.62    2.35
  -1  31   5    0.49    1.65
   1 -31  -5    2.54    2.05
  -1 -31   5   -1.29    1.62
   1  31  -4    5.59    2.59
  -1  31   4    1.55    1.74
   1 -31  -4    5.70    2.25
  -1 -31   4    6.14    2.06
  -1  31   3    2.12    1.68
   1  31  -3    0.80    2.09
  -1 -31   3    0.97    1.73
   1 -31  -3    1.78    1.88
   1  31  -2    4.26    2.21
  -1  31   2   -1.07    1.44
  -1 -31   2    0.72    1.68
   1 -31  -2    0.23    1.64
  -1  31   1    0.56    1.60
  -1 -31   1    0.68    1.50
   1 -31  -1   -0.05    1.63
   1 -31   0   12.20    2.68
  -1 -31   0    7.72    2.29
   1  31   1    4.66    1.91
  -1  31  -1    4.48    2.26
  -1 -31  -1    1.60    1.80
   1 -31   1    1.57    1.66
  -1  31  -2    4.22    2.21
   1  31   2    3.32    1.84
  -1 -31  -2    7.46    2.29
   1 -31   2    0.64    1.72
  -1  31  -3    2.31    2.05
   1  31   3    0.25    1.63
  -1 -31  -3   -2.19    1.51
   1 -31   3   -0.80    1.56
   1  31   4   10.63    2.55
  -1  31  -4    4.27    2.56
   1 -31   4    1.03    1.82
  -1 -31  -4    5.20    2.25
   1  31   5    1.04    1.69
  -1  31  -5    2.44    2.48
  -1 -31  -5    0.37    1.80
   1 -31   5    4.02    2.09
   1  31   6    5.71    2.26
  -1  31  -6    2.06    2.37
  -1 -31  -6    0.96    2.01
   1 -31   6    5.21    2.30
  -1  31  -7    3.46    2.66
   1  31   7    1.72    1.80
  -1 -31  -7   -0.13    1.97
   1 -31   7    3.34    2.14
  -1 -32   7    2.91    2.10
  -1  32   6    0.44    1.76
   1  32  -6   -0.80    2.25
  -1 -32   6   -1.56    1.62
   1 -32  -6    0.77    2.07
   1  32  -5    2.41    2.54
  -1  32   5    1.96    1.98
   1 -32  -5    2.95    2.31
  -1 -32   5    1.48    1.98
  -1  32   4    0.99    1.76
   1  32  -4    1.67    2.24
   1 -32  -4    2.48    1.86
  -1 -32   4    3.62    2.09
  -1  32   3   -0.42    1.48
   1  32  -3   -0.40    1.96
   1 -32  -3   -1.56    1.64
  -1 -32   3   -0.24    1.78
  -1  32   2    0.45    1.69
   1 -32  -2    2.33    1.84
  -1 -32   2   -0.14    1.74
  -1  32   1    6.38    2.07
   1 -32  -1    2.48    1.92
  -1 -32   1    2.62    1.92
  -1 -32   0    0.34    1.79
   1 -32   0    0.98    1.68
   1  32   1    1.52    1.82
  -1 -32  -1    2.99    1.96
   1 -32   1    1.63    1.87
   1  32   2    1.47    1.73
  -1  32  -2    1.26    2.02
   1 -32   2    1.46    1.86
  -1 -32  -2   -0.06    1.70
   1  32   3    1.89    1.78
  -1  32  -3    0.71    2.08
   1 -32   3    2.60    1.97
  -1 -32  -3   -0.64    1.76
   1  32   4    1.06    1.71
  -1  32  -4    5.01    2.66
   1 -32   4    0.23    1.70
  -1 -32  -4    0.67    1.70
   1  32   5    9.57    2.57
  -1  32  -5    3.06    2.45
  -1 -32  -5    9.26    2.79
   1 -32   5    8.66    2.65
  -1  32  -6    0.86    2.28
   1  32   6   -1.00    1.67
  -1 -32  -6    1.48    2.12
   1 -32   6    3.77    2.09
   1  33  -6    0.59    2.54
  -1 -33   6   -1.02    1.90
  -1  33   5   -1.99    1.59
   1  33  -5    1.14    2.42
   1 -33  -5    3.36    2.22
  -1 -33   5   -1.26    1.69
   1  33  -4    0.14    2.31
  -1  33   4    1.65    1.88
  -1 -33   4    1.33    1.88
   1 -33  -4    4.76    2.33
   1  33  -3    4.54    2.55
  -1  33   3    3.41    2.02
   1 -33  -3    0.42    1.91
  -1 -33   3   -2.55    1.68
  -1  33   2    4.97    2.07
  -1 -33   2    2.19    1.95
   1 -33  -2    0.60    1.72
  -1 -33   1    0.89    1.81
   1 -33  -1    0.89    1.76
  -1 -33   0    6.84    2.36
   1 -33   0    2.42    1.98
   1  33   1    6.04    2.28
  -1 -33  -1    8.26    2.49
   1 -33   1    5.43    2.33
  -1  33  -2    3.02    2.24
   1  33   2   -1.18    1.53
  -1 -33  -2    0.01    1.82
   1 -33   2   -0.75    1.73
  -1  33  -3    3.90    2.47
   1  33   3    5.65    2.16
   1 -33   3    2.00    2.03
  -1 -33  -3    5.50    2.27
   1  33   4    1.28    1.87
  -1  33  -4   -1.95    2.08
  -1 -33  -4    3.27    2.18
   1 -33   4    0.09    1.90
   1  33   5    3.44    2.17
  -1  33  -5    1.51    2.43
  -1 -33  -5    3.65    2.33
   1 -33   5    1.44    2.05
  -1  34   4    0.71    1.80
   1  34  -4   -0.76    2.17
   1 -34  -4    0.74    2.05
  -1 -34   4   -0.34    1.94
  -1  34   3    2.32    1.95
  -1 -34   3    1.87    2.10
   1 -34  -3   -0.18    2.01
  -1  34   2   -0.91    1.54
  -1 -34   2    2.44    2.03
   1 -34  -2   -0.56    1.75
  -1 -34   1    0.52    1.86
   1 -34  -1    4.14    2.14
  -1 -34   0    1.43    1.99
   1 -34   0    1.06    1.84
   1 -34   1   -0.18    1.77
  -1 -34  -1    0.03    1.67
   1  34   2   10.13    2.62
  -1 -34  -2   12.12    2.97
   1 -34   2    4.93    2.42
   1  34   3    2.08    1.93
  -1  34  -3   -2.87    2.10
   1 -34   3    0.10    2.00
  -1 -34  -3    0.85    1.98
  -1  34  -4    2.76    2.53
   1  34   4    2.13    2.01
   1 -34   4    1.41    2.15
  -1 -34  -4   -1.30    1.91
  -1 -35   2   -2.09    1.76
  -1 -35   1   -2.02    1.87
   1 -35  -1   -0.05    1.96
   1 -35   0    4.45    2.27
  -1 -35   0    6.88    2.53
  -1 -35  -1   -0.20    2.02
   1 -35   1    0.96    2.07
   1  35   2    1.79    2.00
   2   0 -16    1.07    2.50
  -2   0  16    0.23    1.73
  -2   0  15   -0.82    1.37
   2   0 -15   -1.32    2.07
  -2   0  14    3.84    1.56
  -2   0  13   -0.98    1.01
  -2   0  12    0.15    1.09
  -2   0  11   -0.99    0.90
   2   0 -11    1.60    1.25
   2   0 -10   54.68    3.82
  -2   0  10   53.88    3.66
  -2   0   9   -0.81    0.48
   2   0  -9   -0.45    1.06
  -2   0   9   -0.31    0.71
  -2   0   8    3.16    0.70
  -2   0   8    2.15    0.95
   2   0  -8    1.64    1.15
  -2   0   8    1.86    0.97
  -2   0   7   -0.39    0.63
   2   0  -7   -0.03    0.95
  -2   0   7    0.20    0.45
  -2   0   7   -0.09    0.59
  -2   0   6  206.24    9.41
  -2   0   6  196.89    9.95
  -2   0   6  192.76    9.60
  -2   0   5    0.18    0.53
  -2   0   5    0.16    0.35
  -2   0   5   -0.45    0.41
  -2   0   4   48.00    2.67
  -2   0   4   51.29    2.59
  -2   0   4   49.62    2.82
  -2   0   3   -0.03    0.41
  -2   0   3    0.36    0.41
  -2   0   3   -0.50    0.35
  -2   0   3    0.47    0.36
  -2   0   2   32.99    1.95
  -2   0   2   36.02    1.80
  -2   0   2   35.88    1.83
  -2   0   1   -0.12    0.16
  -2   0   1   -0.22    0.29
  -2   0   1    0.01    0.24
   2   0   0  719.22   32.45
   2   0   0  746.99   32.15
  -2   0   0  675.04   33.82
  -2   0   0  722.81   33.23
   2   0   1   -0.08    0.28
   2   0   1   -0.76    0.23
  -2   0  -1    0.02    0.31
  -2   0  -1   -0.26    0.40
   2   0   2    4.24    0.54
   2   0   2    4.73    0.61
  -2   0  -2    4.21    0.62
  -2   0  -2    3.55    0.80
  -2   0  -3    0.28    0.49
   2   0   3    0.24    0.41
   2   0   3    0.10    0.35
  -2   0  -3    0.22    0.68
   2   0   4   87.93    4.61
   2   0   4   91.03    4.40
  -2   0  -4   90.78    4.69
  -2   0  -5    0.13    0.68
   2   0   5   -0.15    0.38
   2   0   5   -0.18    0.57
  -2   0  -6   81.80    4.53
   2   0   6   83.79    4.15
   2   0   6   80.23    4.53
   2   0   7   -0.98    0.56
  -2   0  -7    0.63    0.85
   2   0   7    0.38    0.49
  -2   0  -8   45.55    3.07
   2   0   8   46.90    2.63
   2   0   8   44.09    3.13
  -2   0  -9    0.48    1.52
   2   0   9    0.69    0.90
  -2   0  -9    0.06    0.94
   2   0  10   12.95    2.09
  -2   0 -10   18.58    3.06
  -2   0 -11    0.57    1.58
   2   0  11   -0.16    1.10
   2   0  12    0.39    1.28
  -2   0 -12    0.87    1.88
   2   0  13    0.37    1.31
  -2   0 -13   -2.10    1.78
  -2   0 -14   -1.64    1.99
   2   0  14    1.17    1.46
  -2   0 -15    4.26    2.82
   2   0  15    0.69    1.66
  -2   0 -16    2.09    2.60
   2   0  16    3.02    2.03
  -2   1  16    4.89    2.02
   2   1 -16    0.76    2.36
   2  -1 -16    4.43    2.81
  -2  -1  16   -1.42    1.46
   2   1 -15   -0.92    2.04
  -2   1  15    0.91    1.59
  -2  -1  15    2.08    1.66
   2  -1 -15    2.00    2.34
  -2   1  14    0.35    1.34
   2  -1 -14    0.35    2.20
  -2  -1  14   -0.78    1.25
  -2   1  13    0.47    1.19
  -2  -1  13    1.73    1.38
  -2   1  12    3.53    1.40
   2   1 -12    7.10    1.83
  -2  -1  12    4.64    1.50
   2   1 -11    4.23    1.61
  -2   1  11    6.63    1.53
   2  -1 -11    6.14    1.57
  -2  -1  11    2.71    1.27
  -2   1  10    6.50    1.44
   2   1 -10    4.72    1.50
  -2  -1  10    3.39    1.23
   2  -1 -10    5.72    1.49
  -2   1   9    5.78    1.26
   2   1  -9    3.57    1.37
  -2   1   9    7.47    1.10
  -2  -1   9    8.87    1.51
   2  -1  -9    7.19    1.58
   2   1  -8   12.22    1.76
  -2   1   8   12.95    1.51
  -2   1   8   13.35    1.19
  -2  -1   8   11.32    1.60
  -2  -1   8   12.80    1.09
  -2  -1   8   10.24    1.45
   2  -1  -8   13.52    1.67
  -2   1   7   43.69    2.95
  -2   1   7   40.92    2.78
  -2   1   7   41.14    2.53
   2   1  -7   48.39    3.15
  -2  -1   7   43.33    2.93
   2  -1  -7   45.68    3.02
  -2  -1   7   45.99    2.85
  -2  -1   7   48.44    2.49
  -2   1   6    1.98    0.71
  -2   1   6    1.76    0.67
   2   1  -6    2.63    0.98
  -2   1   6    1.24    0.57
  -2  -1   6    1.74    0.49
  -2  -1   6    0.45    0.57
  -2  -1   6    0.60    0.67
  -2   1   5   66.25    3.59
  -2   1   5   64.06    3.63
  -2   1   5   61.43    3.29
  -2  -1   5   63.54    3.42
  -2  -1   5   65.54    3.22
  -2  -1   5   62.18    3.60
  -2   1   4   40.69    2.38
  -2   1   4   41.25    2.26
  -2   1   4   41.87    2.42
  -2   1   4   41.56    2.34
  -2  -1   4   42.88    2.18
  -2  -1   4   38.07    2.42
  -2  -1   4   44.99    2.34
  -2   1   3    1.95    0.52
  -2   1   3    2.79    0.57
  -2   1   3    2.16    0.49
  -2   1   3    3.04    0.51
  -2  -1   3    1.89    0.55
  -2  -1   3    2.92    0.51
  -2  -1   3    2.48    0.43
  -2   1   2  168.77    7.83
  -2   1   2  162.75    7.65
  -2   1   2  167.46    7.58
  -2   1   2  166.28    8.01
  -2  -1   2  162.14    7.53
  -2  -1   2  163.04    8.01
  -2  -1   2  157.80    7.87
   2   1  -1  155.21    6.96
  -2   1   1  152.67    7.06
  -2   1   1  148.28    7.27
  -2  -1   1  145.37    7.14
  -2  -1   1  145.80    7.24
   2   1   0    3.99    0.44
  -2   1   0    3.07    0.43
   2   1   0    2.73    0.25
  -2   1   0    3.29    0.41
  -2  -1   0    3.43    0.48
  -2  -1   0    2.72    0.38
   2  -1   0    2.36    0.34
  -2   1  -1  127.30    6.04
  -2   1  -1  126.20    6.10
   2   1   1  120.76    5.75
   2   1   1  119.66    5.83
   2  -1   1  124.58    5.80
  -2  -1  -1  124.33    6.11
  -2  -1  -1  122.41    5.98
   2  -1   1  128.27    5.82
   2   1   2   90.19    4.37
   2   1   2   89.86    4.39
  -2   1  -2   92.29    4.69
  -2   1  -2   91.56    4.60
   2  -1   2   89.25    4.41
   2  -1   2   87.47    4.31
  -2  -1  -2   92.54    4.46
  -2  -1  -2   92.71    4.71
  -2   1  -3    3.90    0.76
   2   1   3    3.05    0.54
   2   1   3    3.09    0.63
  -2  -1  -3    2.94    0.86
   2  -1   3    2.42    0.48
  -2  -1  -3    3.42    0.60
   2  -1   3    2.44    0.59
   2   1   4    0.33    0.41
   2   1   4    0.23    0.46
  -2   1  -4    0.29    0.56
  -2  -1  -4    1.24    0.83
   2  -1   4   -0.42    0.46
  -2  -1  -4    0.48    0.48
   2  -1   4    0.45    0.35
   2   1   5   35.61    2.23
   2   1   5   32.98    1.94
  -2   1  -5   31.44    2.20
   2  -1   5   36.34    1.88
   2  -1   5   30.76    2.17
  -2  -1  -5   31.07    2.50
  -2  -1  -5   32.25    2.08
  -2   1  -6   38.34    2.48
   2   1   6   34.85    2.41
   2   1   6   33.95    2.09
  -2  -1  -6   34.25    2.81
   2  -1   6   35.75    2.02
  -2  -1  -6   37.28    2.33
   2  -1   6   36.14    2.44
  -2   1  -7   -1.66    0.81
   2   1   7   -0.40    0.68
   2   1   7    0.40    0.52
  -2  -1  -7    0.24    0.85
   2  -1   7    0.05    0.43
  -2  -1  -7   -0.12    1.13
   2  -1   7    0.35    0.74
   2   1   8    5.37    0.88
   2   1   8    4.81    1.22
  -2   1  -8    3.58    1.22
  -2  -1  -8    2.93    1.62
   2  -1   8    5.83    0.83
   2  -1   8    3.43    1.13
  -2  -1  -8    5.55    1.17
  -2   1  -9   21.89    2.18
   2   1   9   21.92    2.22
   2   1   9   26.54    1.79
   2  -1   9   21.65    2.18
  -2  -1  -9   21.43    2.72
  -2  -1  -9   22.53    2.09
  -2   1 -10   14.17    2.10
  -2   1 -10   12.34    2.65
   2   1  10   15.88    1.98
   2  -1  10   12.76    2.07
  -2  -1 -10    9.34    2.44
  -2   1 -11    3.68    2.02
   2   1  11    4.15    1.44
   2  -1  11    6.00    1.72
  -2  -1 -11    5.88    2.15
  -2   1 -12   15.30    3.18
   2   1  12   24.95    2.60
   2  -1  12   20.32    2.59
  -2  -1 -12   15.98    3.21
  -2   1 -13    6.66    2.50
   2   1  13    4.27    1.75
   2  -1  13    4.80    1.69
  -2  -1 -13    2.48    2.13
   2   1  14    0.62    1.49
  -2   1 -14    0.50    2.28
   2  -1  14    0.28    1.39
  -2  -1 -14   -0.15    1.96
   2   1  15    3.85    1.93
  -2   1 -15    8.79    2.91
  -2  -1 -15    2.06    2.53
   2  -1  15    2.94    1.88
  -2   1 -16    6.56    3.16
   2   1  16    1.99    1.87
  -2  -1 -16    0.07    2.31
   2  -1  16    2.80    2.09
   2   2 -16   -0.51    2.52
  -2   2  16   -2.13    1.52
  -2  -2  16    0.82    1.68
   2  -2 -16    1.29    2.46
  -2   2  15    0.20    1.52
   2   2 -15   -0.29    2.09
  -2  -2  15    0.12    1.34
   2  -2 -15    3.84    2.54
  -2   2  14    1.08    1.46
   2  -2 -14   -1.87    2.01
  -2  -2  14   -0.89    1.32
  -2   2  13   10.62    2.21
  -2  -2  13   17.57    2.32
  -2   2  12    0.61    1.17
   2   2 -12    4.41    1.69
  -2  -2  12    1.43    1.14
  -2   2  11    4.38    1.39
   2   2 -11    7.09    1.85
  -2  -2  11    5.76    1.50
   2   2 -10   -0.75    1.17
  -2   2  10   -0.06    0.87
  -2   2  10    0.22    0.67
  -2  -2  10    0.23    0.89
   2  -2 -10   -0.29    1.03
  -2   2   9   30.24    2.41
   2   2  -9   21.85    2.48
  -2   2   9   29.85    2.06
  -2  -2   9   29.22    2.42
  -2  -2   9   31.53    2.61
   2  -2  -9   34.51    2.58
  -2   2   8   12.56    1.47
   2   2  -8   12.83    1.81
  -2   2   8   14.34    1.31
   2  -2  -8   12.03    1.61
  -2  -2   8   13.80    1.08
  -2  -2   8   15.95    1.57
  -2  -2   8   14.21    1.68
  -2   2   7  112.69    5.79
  -2   2   7  110.10    5.99
   2   2  -7  116.54    6.47
  -2  -2   7  119.87    6.03
  -2  -2   7  119.19    5.59
  -2  -2   7  112.68    6.27
  -2   2   6    6.52    0.88
  -2   2   6    4.88    0.93
  -2   2   6    5.54    0.99
   2   2  -6    3.63    1.17
  -2  -2   6    4.57    0.59
  -2  -2   6    4.59    0.98
  -2  -2   6    4.93    0.92
  -2   2   5    4.72    0.84
  -2   2   5    4.78    0.75
   2   2  -5    5.41    1.16
  -2   2   5    3.93    0.86
  -2  -2   5    3.70    0.78
  -2  -2   5    5.95    0.84
  -2  -2   5    3.69    0.51
  -2   2   4    0.38    0.45
  -2   2   4    0.75    0.45
  -2   2   4    0.40    0.46
  -2   2   4    0.67    0.44
  -2  -2   4   -0.23    0.41
  -2  -2   4    0.43    0.44
  -2   2   3   70.46    3.57
  -2   2   3   70.50    3.59
  -2   2   3   71.96    3.65
  -2   2   3   75.33    3.72
  -2  -2   3   69.77    3.52
  -2  -2   3   69.30    3.73
  -2   2   2   75.85    3.69
  -2   2   2   77.09    3.89
  -2   2   2   76.73    3.74
   2   2  -2   73.78    3.66
  -2   2   2   76.95    3.75
  -2  -2   2   77.13    3.87
  -2   2   1   95.44    4.78
   2   2  -1   99.57    4.55
  -2   2   1   98.68    4.59
  -2   2   1   94.83    4.55
  -2  -2   1   92.26    4.74
  -2  -2   1   93.68    4.72
  -2  -2   1   96.08    4.39
   2   2   0   -0.28    0.16
  -2   2   0    0.21    0.26
   2   2   0    0.00    0.29
  -2   2   0   -0.04    0.35
  -2  -2   0   -0.49    0.29
  -2  -2   0    0.11    0.24
   2  -2   0    0.18    0.26
   2   2   1  114.04    5.33
   2   2   1  108.46    5.40
  -2   2  -1  116.76    5.70
  -2   2  -1  115.95    5.55
   2  -2   1  117.72    5.37
  -2  -2  -1  115.35    5.68
  -2  -2  -1  112.05    5.47
   2  -2   1  112.08    5.38
   2   2   2   -0.31    0.37
   2   2   2    0.01    0.38
  -2   2  -2    0.52    0.57
  -2  -2  -2   -0.05    0.26
  -2  -2  -2   -0.83    0.65
   2  -2   2   -0.48    0.35
   2  -2   2    0.05    0.31
  -2   2  -3   89.56    4.71
   2   2   3   92.06    4.42
   2   2   3   86.59    4.47
  -2  -2  -3   87.61    4.80
   2  -2   3   88.11    4.26
   2  -2   3   89.59    4.51
  -2  -2  -3   92.29    4.42
   2   2   4   10.94    1.08
   2   2   4   10.99    0.95
  -2   2  -4   11.78    1.20
   2  -2   4   11.95    0.83
  -2  -2  -4   13.90    0.98
  -2  -2  -4    9.89    1.33
   2  -2   4   11.55    1.11
   2   2   5    7.12    1.06
  -2   2  -5    4.13    1.02
   2   2   5    5.49    0.80
   2  -2   5    6.62    0.63
  -2  -2  -5    6.64    0.84
   2  -2   5    5.21    0.97
  -2  -2  -5    7.58    1.38
   2   2   6   19.46    1.65
  -2   2  -6   19.14    1.71
   2   2   6   17.26    1.38
  -2  -2  -6   17.26    2.05
  -2  -2  -6   19.83    1.48
   2  -2   6   19.75    1.20
   2  -2   6   14.36    1.54
  -2   2  -7   55.74    3.59
   2   2   7   56.18    3.19
   2   2   7   58.89    3.58
  -2  -2  -7   56.55    3.35
   2  -2   7   55.90    3.57
  -2  -2  -7   54.23    4.06
   2  -2   7   60.51    2.99
   2   2   8    0.50    0.90
  -2   2  -8    2.01    1.15
   2   2   8    3.15    0.76
   2  -2   8    1.87    0.99
  -2  -2  -8    2.01    0.95
   2  -2   8    2.00    0.59
  -2  -2  -8    2.03    1.53
   2   2   9    1.97    0.77
  -2   2  -9    0.60    1.13
   2   2   9    0.72    0.96
  -2  -2  -9    2.72    1.70
   2  -2   9    1.92    1.09
  -2   2 -10   -0.69    1.15
   2   2  10    1.88    1.13
  -2  -2 -10    2.33    1.66
   2  -2  10   -1.20    0.86
  -2   2 -11   32.81    3.72
   2   2  11   25.75    2.58
  -2  -2 -11   20.75    3.31
   2  -2  11   19.53    2.50
   2   2  12    2.31    1.41
  -2   2 -12    0.30    1.90
  -2  -2 -12    3.23    2.05
   2  -2  12    3.82    1.56
  -2   2 -13   -0.02    1.82
   2   2  13   -0.41    1.21
  -2  -2 -13    0.51    2.07
   2  -2  13   -0.81    1.12
   2   2  14    0.21    1.32
  -2   2 -14   -1.06    2.14
  -2  -2 -14   -0.22    2.10
   2  -2  14    0.48    1.40
   2   2  15   -1.02    1.36
  -2   2 -15    0.83    2.15
  -2  -2 -15    4.41    2.70
   2  -2  15    0.65    1.71
  -2   2 -16    3.08    2.83
   2   2  16   -0.13    1.68
   2  -2  16   -1.75    1.55
  -2  -2 -16   -1.96    2.11
   2   3 -16    0.70    2.47
  -2   3  16    0.85    1.74
   2  -3 -16    4.49    2.70
  -2  -3  16    1.34    1.78
  -2   3  15    1.57    1.54
   2  -3 -15    0.06    2.07
  -2  -3  15    0.34    1.55
  -2   3  14    1.27    1.45
   2  -3 -14    4.46    2.45
  -2  -3  14    0.04    1.22
  -2   3  13   -2.46    0.99
   2  -3 -13    0.19    1.90
  -2  -3  13   -1.02    1.06
  -2   3  12    1.39    1.23
   2   3 -12    0.65    1.43
  -2  -3  12   -0.68    1.03
   2   3 -11   16.22    2.32
  -2   3  11   17.99    2.04
  -2  -3  11   17.24    2.11
   2   3 -10   -0.68    1.18
  -2   3  10    0.72    0.95
  -2   3  10   -0.40    0.63
  -2  -3  10    0.49    0.94
   2  -3 -10    0.30    0.99
   2   3  -9    2.43    1.27
  -2   3   9    3.88    1.13
  -2   3   9    4.23    0.95
  -2  -3   9    3.76    1.12
  -2  -3   9    2.93    1.09
   2  -3  -9    2.38    1.20
   2   3  -8   84.42    5.19
  -2   3   8   84.65    4.82
  -2   3   8   86.51    4.58
  -2  -3   8   82.96    4.79
  -2  -3   8   94.53    5.15
   2  -3  -8   80.88    4.90
   2   3  -7   -0.42    0.96
  -2   3   7   -0.94    0.46
  -2   3   7    0.82    0.71
  -2  -3   7   -0.63    0.64
  -2  -3   7   -0.56    0.58
  -2   3   6    2.72    0.67
  -2   3   6    1.07    0.66
   2   3  -6    1.90    1.07
  -2  -3   6    3.20    0.83
  -2  -3   6    2.59    0.68
   2   3  -5  137.70    7.19
  -2   3   5  134.66    6.68
  -2   3   5  139.29    6.63
  -2   3   5  138.31    6.82
  -2   3   5  134.16    6.83
  -2  -3   5  132.02    6.62
  -2  -3   5  129.82    6.91
   2   3  -4    8.17    0.69
   2   3  -4    9.27    1.27
  -2   3   4    9.81    0.86
  -2   3   4    7.86    0.88
  -2   3   4    8.90    0.82
  -2   3   4    9.22    0.90
  -2  -3   4    8.23    0.97
  -2  -3   4    7.33    0.83
   2   3  -3   21.30    1.24
  -2   3   3   20.22    1.37
  -2   3   3   22.13    1.42
  -2   3   3   23.17    1.42
  -2   3   3   20.58    1.40
  -2  -3   3   22.21    1.51
  -2  -3   3   23.23    1.37
  -2   3   2   16.55    1.13
  -2   3   2   18.15    1.17
   2   3  -2   18.77    1.06
  -2   3   2   18.13    1.19
  -2   3   2   16.41    1.03
  -2  -3   2   16.98    1.05
  -2  -3   2   16.23    1.20
  -2   3   1    2.59    0.28
  -2   3   1    2.01    0.51
   2   3  -1    2.19    0.43
  -2   3   1    2.13    0.46
   2  -3  -1    2.99    0.48
  -2  -3   1    3.20    0.53
  -2  -3   1    2.51    0.35
   2   3   0  339.70   15.34
  -2   3   0  329.11   15.32
  -2   3   0  348.02   16.08
  -2  -3   0  331.45   15.77
   2  -3   0  325.82   15.26
   2   3   1   33.83    1.72
  -2   3  -1   34.98    1.95
   2   3   1   30.49    1.76
   2  -3   1   33.24    1.80
  -2  -3  -1   24.44    1.88
  -2  -3  -1   33.21    1.63
   2   3   2    4.68    0.65
  -2   3  -2    3.97    0.79
   2   3   2    5.28    0.69
  -2  -3  -2    4.26    0.87
   2  -3   2    4.05    0.51
   2  -3   2    3.51    0.65
  -2   3  -3    5.93    0.98
   2   3   3    5.21    0.79
   2   3   3    5.56    0.76
   2  -3   3    4.71    0.76
   2  -3   3    4.76    0.50
  -2  -3  -3    4.78    0.43
  -2  -3  -3    3.48    0.99
   2   3   4    0.98    0.47
  -2   3  -4   -0.74    0.57
   2   3   4    0.64    0.52
  -2  -3  -4    0.23    0.37
  -2  -3  -4    0.63    0.75
   2  -3   4    1.34    0.57
   2  -3   4    0.08    0.28
  -2   3  -5   27.70    2.18
   2   3   5   30.47    1.91
   2   3   5   32.41    2.11
  -2  -3  -5   33.98    2.47
   2  -3   5   30.34    2.10
   2  -3   5   30.01    1.64
  -2  -3  -5   31.65    1.82
   2   3   6   46.05    2.76
   2   3   6   46.75    2.98
  -2   3  -6   52.76    3.23
  -2  -3  -6   43.33    3.32
  -2  -3  -6   48.88    2.72
   2  -3   6   49.81    2.46
   2  -3   6   46.14    3.01
   2   3   7   23.32    1.71
   2   3   7   25.19    2.05
  -2   3  -7   24.20    2.21
   2  -3   7   24.23    1.42
  -2  -3  -7   25.84    1.76
   2  -3   7   20.98    1.97
  -2  -3  -7   21.17    2.50
   2   3   8   99.02    5.25
  -2   3  -8  103.28    5.84
   2   3   8   97.84    5.62
  -2  -3  -8   98.06    6.20
   2  -3   8  102.17    5.69
  -2  -3  -8  100.41    5.37
  -2   3  -9   31.94    2.80
   2   3   9   34.97    2.77
   2   3   9   31.89    2.26
  -2  -3  -9   34.41    3.38
   2  -3   9   33.61    2.79
  -2   3 -10    0.57    1.27
   2   3  10    0.11    0.94
   2   3  10   -0.57    0.67
  -2  -3 -10   -2.76    1.31
   2  -3  10    1.07    1.05
  -2   3 -11    5.51    2.20
   2   3  11    1.49    1.29
   2  -3  11    3.61    1.44
  -2  -3 -11    1.52    1.75
   2   3  12    6.38    1.82
  -2   3 -12    9.95    2.79
  -2  -3 -12   10.78    2.70
   2  -3  12   15.03    2.40
  -2   3 -13   16.60    3.43
   2   3  13   17.67    2.71
  -2  -3 -13    8.37    2.92
   2  -3  13   18.02    2.78
   2   3  14    0.31    1.42
  -2   3 -14    2.70    2.37
   2  -3  14    0.04    1.46
  -2  -3 -14    1.18    2.21
   2   3  15   -0.71    1.54
  -2   3 -15   -0.69    2.37
   2  -3  15   -1.33    1.43
  -2  -3 -15    0.27    2.25
  -2   3 -16    0.00    2.50
   2   3  16    3.73    2.18
   2  -3  16    8.49    2.51
  -2  -3 -16    5.77    3.06
   2   4 -16    3.30    2.97
  -2   4  16    1.08    1.69
   2  -4 -16    3.67    2.64
  -2  -4  16    3.35    1.97
  -2   4  15   -1.39    1.42
   2  -4 -15    0.64    2.19
  -2  -4  15    0.58    1.56
  -2   4  14   10.15    2.19
  -2  -4  14    6.52    1.90
   2  -4 -14    4.75    2.65
  -2   4  13    2.26    1.43
  -2  -4  13    3.72    1.57
   2  -4 -13    1.82    2.14
  -2   4  12    1.46    1.30
   2   4 -12   -0.09    1.46
  -2  -4  12    5.37    1.52
   2  -4 -12    2.75    2.03
   2   4 -11    7.33    1.92
  -2   4  11    7.85    1.66
  -2  -4  11    8.21    1.67
   2   4 -10   21.56    2.68
  -2   4  10   27.29    2.46
  -2   4  10   29.30    2.19
  -2  -4  10   26.30    2.42
  -2  -4  10   27.60    2.63
   2  -4 -10   29.12    2.38
   2   4  -9   11.64    2.08
  -2   4   9   12.10    1.36
  -2   4   9   13.14    1.58
   2  -4  -9   10.91    1.66
  -2  -4   9   12.47    1.64
  -2  -4   9   11.59    1.52
   2   4  -8   14.42    1.99
  -2   4   8   15.79    1.48
  -2   4   8   18.08    1.73
  -2  -4   8   18.12    1.74
  -2  -4   8   13.08    1.70
  -2   4   7    8.79    1.06
   2   4  -7   13.39    1.84
  -2   4   7    7.87    1.29
   2   4  -7   10.27    0.80
  -2  -4   7    8.51    1.14
  -2  -4   7    7.01    1.26
  -2   4   6   86.21    4.80
   2   4  -6   91.83    5.28
  -2   4   6   89.75    4.72
   2   4  -6   96.68    4.34
  -2  -4   6   85.47    4.98
  -2  -4   6   89.18    4.77
  -2   4   5   28.32    1.81
   2   4  -5   27.35    2.27
   2   4  -5   29.62    1.53
  -2   4   5   26.09    1.91
  -2   4   5   29.00    1.87
  -2  -4   5   28.64    1.90
  -2  -4   5   28.48    2.00
  -2   4   4  191.06    9.18
  -2   4   4  204.20    9.47
  -2   4   4  191.43    9.18
   2   4  -4  199.35    8.88
   2   4  -4  201.35    9.82
  -2  -4   4  191.70    9.48
  -2  -4   4  168.77    9.08
   2   4  -3    1.54    0.80
   2   4  -3    1.06    0.36
  -2   4   3    1.62    0.54
  -2   4   3    0.78    0.47
  -2   4   3    0.76    0.48
  -2  -4   3    0.87    0.45
  -2  -4   3    1.08    0.52
  -2   4   2  193.99    9.53
   2   4  -2  198.36    9.04
  -2   4   2  203.82    9.22
  -2  -4   2  187.65    9.43
  -2  -4   2  194.99    9.04
   2   4  -1   21.67    1.21
  -2   4   1   22.29    1.39
  -2   4   1   17.61    1.23
  -2  -4   1   18.30    1.14
  -2  -4   1   18.41    1.34
   2  -4  -1   22.06    1.30
  -2   4   0    0.92    0.36
  -2   4   0    1.87    0.61
   2   4   0    1.12    0.42
  -2  -4   0    1.32    0.53
   2  -4   0    0.65    0.45
  -2  -4   0    0.72    0.32
   2   4   1  139.84    6.73
   2   4   1  140.82    6.62
  -2   4  -1  142.89    6.63
  -2   4  -1  151.24    7.13
  -2  -4  -1  135.22    6.99
   2  -4   1  140.57    6.73
   2   4   2   -0.03    0.46
  -2   4  -2    0.91    0.72
   2   4   2    0.57    0.43
   2  -4   2    0.79    0.37
   2  -4   2    0.27    0.48
  -2  -4  -2    0.58    0.70
   2   4   3    0.66    0.46
  -2   4  -3    0.99    0.69
   2   4   3   -0.67    0.41
  -2  -4  -3   -0.16    0.73
   2  -4   3    0.55    0.51
   2  -4   3    0.05    0.29
   2   4   4   35.08    2.19
   2   4   4   32.73    2.24
  -2   4  -4   40.96    2.56
   2  -4   4   37.90    1.89
  -2  -4  -4   40.61    1.90
  -2  -4  -4   35.72    2.63
   2  -4   4   34.98    2.30
   2   4   5    6.20    0.87
  -2   4  -5    7.05    1.25
   2   4   5    7.25    1.11
  -2  -4  -5    9.13    1.51
   2  -4   5    7.63    0.59
  -2  -4  -5    7.86    0.71
   2   4   6   37.49    2.48
  -2   4  -6   35.44    2.66
   2   4   6   34.84    2.26
  -2  -4  -6   35.91    2.08
   2  -4   6   34.36    2.47
   2  -4   6   37.46    1.87
  -2  -4  -6   34.55    2.88
  -2   4  -7    9.56    1.61
   2   4   7    7.67    1.14
   2   4   7    6.81    1.28
   2  -4   7    7.53    0.65
   2  -4   7    8.32    1.38
  -2  -4  -7    6.56    1.70
  -2  -4  -7    7.77    1.02
   2   4   8    0.36    0.63
   2   4   8    1.39    0.93
  -2   4  -8    0.69    1.07
  -2  -4  -8    2.14    1.39
   2  -4   8    2.07    1.01
   2   4   9    2.42    1.04
  -2   4  -9    3.51    1.46
   2   4   9    1.80    0.84
  -2  -4  -9    0.51    1.54
   2  -4   9    1.12    1.04
   2   4  10   21.80    2.26
  -2   4 -10   14.29    2.39
   2   4  10   22.90    1.90
   2  -4  10   21.81    2.35
  -2  -4 -10   19.08    2.69
   2   4  11    2.32    1.27
  -2   4 -11   -0.48    1.39
   2  -4  11   -0.72    1.01
  -2  -4 -11    3.92    2.02
  -2   4 -12    0.53    1.97
   2   4  12   -0.62    1.05
   2  -4  12   -0.81    1.19
  -2  -4 -12    0.92    2.03
   2   4  13    2.07    1.56
  -2   4 -13    2.86    2.32
  -2  -4 -13    3.84    2.43
   2  -4  13    3.36    1.60
   2   4  14   15.92    2.77
  -2   4 -14   25.86    4.23
  -2  -4 -14   15.70    3.45
   2  -4  14   16.67    2.86
   2   4  15   -0.16    1.61
  -2   4 -15   -1.00    2.31
  -2  -4 -15   -0.56    2.06
   2  -4  15    1.47    1.64
   2   4  16   -0.56    1.88
  -2   4 -16    1.77    2.76
  -2  -4 -16   -2.08    2.25
   2  -4  16   -2.31    1.60
   2   5 -16   -1.07    2.34
  -2   5  16   -0.97    1.63
  -2  -5  16    0.88    1.74
   2  -5 -16    1.03    2.60
  -2   5  15    6.25    2.02
  -2  -5  15    6.04    2.04
   2  -5 -15    3.46    2.55
  -2   5  14   -0.02    1.30
  -2  -5  14    0.68    1.37
   2  -5 -14    3.69    2.26
   2   5 -13   -0.84    1.70
  -2   5  13   -1.07    1.14
   2  -5 -13   -0.07    1.93
  -2  -5  13    0.86    1.27
  -2   5  12    5.40    1.56
   2   5 -12    5.92    2.02
  -2  -5  12    5.46    1.56
   2  -5 -12    4.39    2.17
  -2   5  11    3.07    1.34
   2   5 -11    7.86    2.01
  -2   5  11    6.60    1.29
   2  -5 -11    2.07    1.88
  -2  -5  11    1.40    1.18
   2   5 -10   -2.62    1.07
  -2   5  10    0.73    0.77
  -2   5  10    0.94    1.01
  -2  -5  10    0.27    0.88
  -2  -5  10    0.01    0.82
   2   5  -9   27.99    2.72
  -2   5   9   29.69    2.41
  -2   5   9   27.44    2.15
   2  -5  -9   24.31    2.19
  -2  -5   9   29.82    2.36
  -2  -5   9   28.37    2.53
  -2   5   8    8.60    1.27
   2   5  -8    7.03    1.73
  -2   5   8    7.35    1.38
  -2  -5   8    9.97    1.60
  -2  -5   8    8.22    1.37
  -2   5   7    1.13    0.72
  -2   5   7    1.54    0.81
   2   5  -7    0.81    1.01
  -2  -5   7    2.18    0.83
  -2  -5   7    0.59    0.77
   2   5  -6    3.57    0.44
  -2   5   6    5.23    0.92
  -2   5   6    4.71    0.98
  -2   5   6    4.12    0.73
   2   5  -6    2.69    1.16
  -2  -5   6    3.05    0.79
  -2  -5   6    1.98    0.82
  -2   5   5   74.58    4.07
   2   5  -5   74.13    4.51
  -2   5   5   76.22    4.16
  -2   5   5   78.86    4.07
   2   5  -5   80.53    3.64
  -2  -5   5   75.02    4.08
  -2  -5   5   75.43    4.29
  -2   5   4   38.59    2.11
   2   5  -4   35.05    2.53
   2   5  -4   34.47    1.78
  -2   5   4   36.82    2.20
  -2   5   4   35.73    2.14
  -2  -5   4   32.53    2.24
  -2  -5   4   34.10    2.09
  -2   5   3    5.75    0.84
  -2   5   3    4.21    0.71
  -2   5   3    6.24    0.69
   2   5  -3    4.27    0.50
   2   5  -3    4.67    0.99
  -2  -5   3    5.08    0.73
  -2  -5   3    4.24    0.76
  -2   5   2   29.55    1.85
  -2   5   2   32.12    1.84
   2   5  -2   29.45    2.11
   2   5  -2   30.95    1.67
  -2  -5   2   31.18    1.74
  -2  -5   2   31.34    1.90
   2   5  -1   19.17    1.18
  -2   5   1   19.17    1.37
  -2   5   1   18.50    1.25
   2   5  -1   20.41    1.44
  -2  -5   1   19.19    1.18
  -2  -5   1   18.28    1.31
   2  -5  -1   18.32    1.29
   2   5   0    6.28    0.70
   2   5   0    5.00    0.79
  -2   5   0    5.41    0.85
  -2   5   0    6.62    0.68
  -2  -5   0    6.39    0.85
  -2  -5   0    5.78    0.65
   2  -5   0    5.42    0.79
   2   5   1   51.22    2.53
  -2   5  -1   47.55    2.47
   2   5   1   49.92    2.61
  -2   5  -1   49.59    2.84
   2  -5   1   45.23    2.61
   2  -5   1   46.91    2.44
  -2  -5  -1   48.95    2.79
   2   5   2  177.57    8.39
   2   5   2  176.13    8.33
  -2   5  -2  179.93    8.90
   2  -5   2  181.23    8.47
   2  -5   2  164.38    8.38
  -2  -5  -2  178.42    8.78
   2   5   3  165.89    8.09
  -2   5  -3  161.41    8.58
   2   5   3  172.62    8.10
   2  -5   3  173.20    7.80
   2  -5   3  167.99    8.14
   2  -5   3  166.70    8.22
  -2  -5  -3  169.35    8.52
  -2   5  -4    1.24    0.82
   2   5   4    1.22    0.56
   2   5   4    0.43    0.52
   2  -5   4   -0.21    0.48
  -2  -5  -4   -0.29    0.72
   2  -5   4    0.56    0.50
   2  -5   4    0.39    0.25
   2   5   5   52.04    3.07
   2   5   5   50.39    2.96
  -2   5  -5   53.75    3.37
  -2  -5  -5   46.25    3.33
   2  -5   5   52.72    2.47
   2  -5   5   51.06    3.08
  -2   5  -6   15.68    1.86
   2   5   6   15.33    1.42
   2   5   6   16.67    1.59
  -2  -5  -6   16.62    2.02
   2  -5   6   15.30    1.61
  -2  -5  -6   17.92    1.12
   2  -5   6   17.90    0.95
  -2   5  -7   11.86    1.90
   2   5   7   11.95    1.46
   2   5   7   12.32    1.30
   2  -5   7   12.19    1.47
  -2  -5  -7   13.85    2.19
   2   5   8    1.55    0.95
   2   5   8    1.24    0.69
  -2   5  -8   -0.43    1.13
  -2  -5  -8    0.50    1.23
   2  -5   8    2.41    1.09
   2   5   9    9.59    1.67
   2   5   9    9.19    1.38
  -2   5  -9   12.62    2.06
   2  -5   9    6.66    1.51
  -2  -5  -9    9.06    2.16
  -2   5 -10    1.31    1.40
   2   5  10    3.31    1.25
   2   5  10    5.22    1.15
   2  -5  10    0.33    1.04
  -2  -5 -10    3.15    1.69
   2   5  11    0.87    1.13
  -2   5 -11    3.29    1.73
  -2  -5 -11    1.45    1.63
   2  -5  11    0.95    1.17
   2   5  12   -1.06    1.04
  -2   5 -12    1.80    2.09
  -2  -5 -12    0.87    1.91
   2  -5  12   -0.01    1.20
  -2   5 -13    2.09    2.28
   2   5  13    4.71    1.70
   2  -5  13    3.73    1.72
  -2  -5 -13    3.23    2.20
  -2   5 -14    0.93    2.39
   2   5  14   -1.39    1.36
  -2  -5 -14    2.44    2.24
   2  -5  14    1.07    1.48
   2   5  15    2.33    1.91
  -2   5 -15    3.92    2.80
  -2  -5 -15    4.68    2.72
   2  -5  15    1.77    1.80
  -2   5 -16    1.59    2.89
   2   5  16    0.31    1.76
   2  -5  16   -0.56    1.52
  -2  -5 -16    1.46    2.69
  -2   6  16    0.06    1.82
   2  -6 -16   -4.11    1.96
  -2  -6  16    0.59    1.70
  -2   6  15   -0.65    1.37
   2  -6 -15    0.42    2.14
  -2  -6  15   -0.95    1.43
  -2   6  14   -0.13    1.35
  -2  -6  14    1.52    1.51
   2  -6 -14   -1.88    1.84
   2   6 -13   14.34    2.82
  -2   6  13   11.27    2.19
   2  -6 -13   18.73    3.29
  -2  -6  13   17.29    2.33
   2   6 -12   -0.55    1.51
  -2   6  12    0.03    1.13
  -2  -6  12    2.41    1.28
   2  -6 -12    2.16    1.85
  -2   6  11   11.28    1.96
   2   6 -11    7.81    2.07
  -2   6  11    7.59    1.48
   2  -6 -11   11.23    2.51
  -2  -6  11    7.61    1.68
  -2   6  10    2.55    0.98
   2   6 -10    2.64    1.53
  -2   6  10    4.49    1.33
   2  -6 -10    4.48    1.80
  -2  -6  10    4.92    1.52
  -2  -6  10    2.66    1.19
  -2   6   9    3.29    1.03
   2   6  -9    4.84    1.65
  -2   6   9    5.56    1.32
  -2  -6   9    6.33    1.40
   2  -6  -9    8.62    1.41
  -2  -6   9    5.47    1.35
  -2   6   8    5.42    1.12
   2   6  -8    4.60    1.43
  -2   6   8    5.09    1.21
  -2  -6   8    5.69    1.23
  -2  -6   8    4.15    1.14
  -2   6   7    5.58    1.15
  -2   6   7    8.35    1.24
   2   6  -7    6.00    1.51
  -2  -6   7    6.93    1.19
  -2  -6   7    6.58    1.27
  -2   6   6    4.13    1.03
   2   6  -6    5.17    1.42
  -2   6   6    5.73    0.84
  -2   6   6    6.64    1.05
  -2  -6   6    3.46    0.90
  -2  -6   6    6.05    1.10
  -2   6   5   23.61    1.79
   2   6  -5   27.59    1.31
  -2   6   5   27.31    1.93
   2   6  -5   22.26    2.15
  -2   6   5   25.31    1.67
  -2  -6   5   25.24    1.81
  -2  -6   5   27.94    1.97
  -2   6   4   10.80    1.13
  -2   6   4   10.29    1.02
  -2   6   4    9.77    1.00
   2   6  -4    9.77    1.31
   2   6  -4    9.07    0.66
  -2  -6   4    9.73    0.96
  -2  -6   4   11.08    1.09
  -2   6   3  235.54   11.27
   2   6  -3  251.35   10.96
   2   6  -3  235.48   11.92
  -2   6   3  238.76   11.60
  -2  -6   3  226.72   11.54
  -2  -6   3  239.34   11.13
   2   6  -2   83.27    4.70
   2   6  -2   87.15    4.20
  -2   6   2   87.54    4.52
  -2   6   2   87.46    4.40
  -2  -6   2   87.94    4.29
   2  -6  -2   89.63    4.32
  -2  -6   2   84.95    4.53
  -2   6   1    8.19    0.99
  -2   6   1    9.22    0.90
   2   6  -1   10.34    0.80
   2   6  -1    9.04    1.02
   2  -6  -1    6.62    0.51
   2  -6  -1    7.67    0.89
  -2  -6   1    7.33    0.90
  -2  -6   1    7.09    0.80
   2   6   0    0.12    0.44
  -2   6   0    0.11    0.58
   2   6   0   -0.28    0.55
  -2   6   0   -0.18    0.39
   2  -6   0    0.26    0.20
  -2  -6   0    0.54    0.50
   2  -6   0    1.03    0.55
  -2  -6   0   -0.90    0.37
   2   6   1   53.92    2.88
   2   6   1   55.66    2.86
  -2   6  -1   53.41    2.78
  -2   6  -1   52.76    3.14
  -2  -6  -1   52.22    3.08
   2  -6   1   55.83    2.73
   2  -6   1   54.49    2.96
   2   6   2   61.74    2.99
   2   6   2   58.11    3.17
   2   6   2   61.81    3.23
  -2   6  -2   56.40    3.50
   2  -6   2   60.29    3.28
  -2  -6  -2   57.79    3.46
   2  -6   2   62.98    3.14
   2   6   3  175.15    8.44
   2   6   3  174.46    8.43
  -2   6  -3  181.27    9.02
  -2  -6  -3  167.01    8.87
   2  -6   3  171.19    8.47
   2  -6   3  179.37    8.13
   2  -6   3  176.35    8.56
   2   6   4   17.52    1.47
   2   6   4   21.16    1.59
  -2   6  -4   17.05    1.72
  -2  -6  -4   16.94    1.84
   2  -6   4   20.71    1.08
   2  -6   4   18.03    1.55
   2  -6   4   20.90    1.51
  -2   6  -5   17.58    1.85
   2   6   5   19.51    1.65
   2   6   5   19.66    1.58
   2  -6   5   21.68    1.03
   2  -6   5   22.04    1.70
  -2  -6  -5   17.68    1.91
   2  -6   5   17.63    1.64
   2   6   6   14.54    1.40
   2   6   6   15.29    1.53
  -2   6  -6   15.05    1.85
  -2  -6  -6   16.16    1.90
   2  -6   6   13.67    1.49
   2   6   7   37.18    2.51
   2   6   7   39.34    2.70
  -2   6  -7   35.81    2.98
   2  -6   7   38.32    2.71
  -2  -6  -7   33.15    3.09
  -2   6  -8    1.50    1.30
   2   6   8    1.69    0.95
   2   6   8    2.59    0.88
  -2  -6  -8    1.34    1.46
   2  -6   8    2.61    1.05
   2   6   9    0.97    0.92
   2   6   9   -0.92    0.62
  -2   6  -9   -0.76    1.12
   2  -6   9    0.54    0.94
  -2  -6  -9   -1.47    1.14
   2   6  10   -0.13    0.95
   2   6  10    0.83    0.92
  -2   6 -10   -2.16    1.18
  -2  -6 -10    1.21    1.61
   2  -6  10    0.60    1.00
   2   6  11    3.62    1.47
  -2   6 -11    8.74    2.14
  -2  -6 -11    5.87    2.24
   2  -6  11   10.03    1.89
   2   6  12    2.13    1.38
  -2  -6 -12    6.58    2.35
   2  -6  12    3.77    1.59
  -2   6 -13   13.44    3.22
   2   6  13   11.54    2.37
  -2  -6 -13    4.06    2.43
   2  -6  13    8.20    2.11
  -2   6 -14   -0.34    2.11
   2   6  14   -0.18    1.55
  -2  -6 -14    5.68    2.65
   2  -6  14    0.28    1.45
  -2   6 -15    3.05    2.65
   2   6  15    2.28    1.91
  -2  -6 -15    0.52    2.36
   2  -6  15    2.83    1.92
  -2   6 -16   -1.05    2.43
  -2  -6 -16    3.66    2.85
   2  -6  16   -0.95    1.78
  -2   7  16    2.81    2.14
  -2  -7  16    5.00    2.08
   2  -7 -16    1.13    2.39
  -2   7  15   -0.63    1.54
  -2  -7  15    3.16    1.83
   2  -7 -15   -0.21    2.20
  -2   7  14    1.10    1.51
  -2  -7  14    0.44    1.38
   2  -7 -14   -1.40    1.76
  -2   7  13    0.93    1.27
   2   7 -13    1.31    1.90
   2  -7 -13   -0.19    1.86
  -2  -7  13    2.00    1.40
  -2   7  12    8.11    1.81
   2   7 -12    9.09    2.33
  -2  -7  12    5.84    1.60
   2  -7 -12   11.00    2.59
  -2   7  11    7.33    1.45
   2   7 -11    4.32    1.83
  -2   7  11    3.45    1.37
   2  -7 -11    1.11    1.77
  -2  -7  11    0.13    0.96
  -2  -7  11    6.70    1.60
  -2   7  10   11.11    1.89
  -2   7  10    9.95    1.60
   2   7 -10   11.37    2.23
  -2  -7  10    7.18    1.65
   2  -7 -10    4.35    1.79
  -2  -7  10    7.60    1.60
  -2   7   9    0.32    0.81
  -2   7   9    0.58    0.92
   2   7  -9   -0.82    1.20
  -2  -7   9    0.29    0.88
  -2  -7   9    1.07    0.95
   2  -7  -9   -1.67    1.19
  -2   7   8   20.27    1.85
  -2   7   8   21.36    2.00
   2   7  -8   24.21    2.52
  -2  -7   8   22.47    2.14
  -2  -7   8   18.56    1.84
   2  -7  -8   24.55    2.52
  -2   7   7   15.98    1.67
   2   7  -7   16.72    2.00
  -2   7   7   17.51    1.58
  -2  -7   7   14.03    1.51
  -2  -7   7   18.44    1.76
   2   7  -6    2.68    1.22
  -2   7   6    0.86    0.65
  -2   7   6    2.19    0.59
  -2   7   6    3.04    0.94
  -2  -7   6    1.41    0.79
  -2  -7   6    1.57    0.74
   2   7  -5   24.69    2.15
  -2   7   5   23.65    1.80
  -2   7   5   22.91    1.86
  -2   7   5   27.33    1.68
  -2  -7   5   22.91    1.75
  -2  -7   5   24.93    1.88
   2   7  -4  198.02   10.05
  -2   7   4  199.37    9.59
  -2   7   4  192.10    9.41
   2   7  -4  201.97    8.94
  -2  -7   4  188.11    9.28
  -2  -7   4  194.74    9.67
   2  -7  -4  184.40    9.58
  -2   7   3   11.81    0.98
  -2   7   3    9.74    1.03
   2   7  -3   12.85    1.33
   2   7  -3   10.98    0.78
  -2  -7   3    8.75    1.01
  -2  -7   3    9.86    1.00
   2  -7  -3    8.80    1.01
   2   7  -2  132.29    5.98
  -2   7   2  130.22    6.39
  -2   7   2  123.77    6.18
   2   7  -2  128.00    6.59
   2  -7  -2  120.37    6.09
  -2  -7   2  123.79    6.34
  -2  -7   2  122.41    6.07
   2   7  -1   82.01    4.24
  -2   7   1   73.00    4.17
   2   7  -1   82.02    3.89
  -2   7   1   73.44    3.95
   2  -7  -1   80.38    3.71
  -2  -7   1   77.03    4.09
   2  -7  -1   75.84    4.01
  -2  -7   1   76.36    3.92
  -2   7   0   17.16    1.48
  -2   7   0   18.86    1.28
   2   7   0   20.36    1.32
   2   7   0   20.65    1.46
   2  -7   0   19.82    1.46
  -2  -7   0   17.77    1.43
  -2  -7   0   19.00    1.33
   2  -7   0   19.65    1.04
  -2   7  -1   73.33    4.08
  -2   7  -1   75.73    3.64
   2   7   1   75.77    3.76
   2   7   1   70.61    3.73
   2  -7   1   68.28    3.80
  -2  -7  -1   72.05    3.93
   2  -7   1   70.77    3.58
  -2   7  -2   62.72    3.19
  -2   7  -2   67.17    3.78
   2   7   2   63.33    3.43
   2   7   2   66.16    3.41
   2   7   2   67.47    3.24
   2  -7   2   62.28    3.31
  -2  -7  -2   62.30    3.66
   2  -7   2   61.56    3.48
  -2   7  -3   82.40    4.99
   2   7   3   93.57    4.64
   2   7   3   90.06    4.63
   2  -7   3   89.90    4.60
   2  -7   3   91.77    4.70
  -2  -7  -3   85.52    4.93
   2   7   4   20.46    1.71
   2   7   4   26.69    1.85
  -2   7  -4   23.48    2.12
   2  -7   4   24.99    1.30
   2  -7   4   25.85    1.77
  -2  -7  -4   25.92    2.16
   2  -7   4   23.78    1.84
   2   7   5   33.07    2.32
   2   7   5   32.68    2.20
  -2   7  -5   38.11    2.76
   2  -7   5   32.42    2.25
   2  -7   5   35.55    2.36
  -2  -7  -5   30.08    2.62
   2   7   6   87.84    4.62
   2   7   6   81.23    4.68
  -2   7  -6   84.54    5.13
  -2  -7  -6   76.75    5.03
   2  -7   6   86.56    4.74
   2   7   7   28.48    2.17
   2   7   7   29.45    2.38
  -2   7  -7   31.74    2.70
   2  -7   7   31.91    2.45
  -2  -7  -7   32.72    2.83
   2   7   8   39.59    2.74
   2   7   8   43.39    3.02
  -2   7  -8   42.96    3.36
   2  -7   8   40.41    2.99
  -2  -7  -8   36.51    3.41
   2   7   9   34.28    2.51
  -2   7  -9   38.73    3.22
   2   7   9   31.55    2.74
   2  -7   9   31.32    2.80
  -2  -7  -9   33.15    3.37
   2   7  10    7.29    1.42
  -2   7 -10    3.70    1.76
   2   7  10    6.43    1.54
   2  -7  10    6.68    1.57
  -2  -7 -10    6.11    2.00
   2   7  11    1.64    1.26
  -2   7 -11    3.21    1.78
   2   7  11    5.00    1.30
   2  -7  11    4.11    1.53
  -2  -7 -11    5.58    2.12
   2   7  12    2.90    1.54
  -2   7 -12    4.00    1.96
  -2  -7 -12    4.74    2.25
   2  -7  12    5.09    1.65
   2   7  13    4.01    1.68
  -2   7 -13    7.88    2.84
   2  -7  13    5.93    1.87
  -2  -7 -13    1.30    2.15
  -2   7 -14    1.56    2.22
   2   7  14    1.20    1.62
   2  -7  14   -1.32    1.26
  -2  -7 -14   -1.49    1.98
   2   7  15   -3.02    1.31
  -2   7 -15    1.55    2.54
   2  -7  15    0.84    1.55
  -2  -7 -15   -2.41    2.19
  -2   8  16   17.19    3.23
  -2  -8  16   14.99    2.86
   2  -8 -16   17.06    3.83
  -2   8  15    0.36    1.65
  -2  -8  15    0.90    1.52
   2  -8 -15    1.30    2.38
   2   8 -14    8.66    2.53
  -2   8  14    5.17    1.95
   2  -8 -14    2.16    2.29
  -2  -8  14    3.07    1.62
   2   8 -13    3.40    2.09
  -2   8  13   -0.38    1.13
   2  -8 -13    4.39    2.22
  -2  -8  13    0.00    1.22
   2   8 -12    4.34    2.00
  -2   8  12    3.22    1.49
  -2  -8  12    2.11    1.35
   2  -8 -12    4.31    2.27
   2   8 -11    1.32    1.62
  -2   8  11    2.37    1.35
  -2   8  11    0.46    0.98
  -2  -8  11    0.86    1.18
  -2  -8  11    2.15    1.28
   2  -8 -11    1.70    1.76
  -2   8  10   20.65    2.09
   2   8 -10   22.58    2.73
  -2   8  10   21.49    2.32
   2  -8 -10   22.16    2.73
  -2  -8  10   22.45    2.36
  -2  -8  10   23.27    2.28
  -2   8   9   14.73    1.77
   2   8  -9   12.93    2.30
  -2   8   9   14.49    1.62
  -2  -8   9   12.11    1.92
  -2  -8   9   11.37    1.72
   2  -8  -9   10.08    2.10
   2   8  -8    0.16    1.12
  -2   8   8   -1.22    0.71
  -2   8   8    0.28    0.74
   2  -8  -8    0.61    1.18
  -2  -8   8    0.39    0.85
  -2  -8   8    1.27    0.86
  -2   8   7    9.80    1.51
   2   8  -7    6.18    1.63
  -2   8   7    5.98    1.15
  -2   8   7    6.36    0.86
  -2  -8   7    8.93    1.20
   2  -8  -7   11.89    1.86
  -2  -8   7    8.39    1.41
   2   8  -6   18.72    2.15
  -2   8   6   18.51    1.68
  -2   8   6   19.82    1.41
  -2   8   6   19.04    1.77
   2  -8  -6   19.59    1.94
  -2  -8   6   17.74    1.59
  -2  -8   6   20.14    1.76
  -2   8   5    0.68    0.65
   2   8  -5    1.48    0.94
  -2   8   5    0.23    0.52
  -2   8   5    0.46    0.44
   2  -8  -5    0.51    0.79
  -2  -8   5    0.35    0.63
  -2  -8   5    0.53    0.55
  -2   8   4   84.66    4.21
  -2   8   4   75.05    4.22
   2   8  -4   74.04    4.61
   2   8  -4   84.42    3.77
  -2  -8   4   82.74    4.19
   2  -8  -4   75.71    4.27
  -2  -8   4   69.43    4.29
  -2   8   3   64.31    3.26
  -2   8   3   49.49    3.18
   2   8  -3   61.28    2.93
   2   8  -3   52.89    3.52
  -2  -8   3   57.31    3.33
   2  -8  -3   63.84    3.24
  -2  -8   3   55.96    3.16
   2   8  -2   28.45    1.67
   2   8  -2   28.78    2.10
  -2   8   2   28.43    1.86
  -2   8   2   31.33    1.94
   2  -8  -2   28.59    1.92
  -2  -8   2   30.47    1.84
   2  -8  -2   30.21    1.71
  -2  -8   2   26.18    1.87
  -2   8   1    0.16    0.62
  -2   8   1    0.35    0.46
   2   8  -1    0.67    0.46
   2   8  -1    0.71    0.68
   2  -8  -1    0.43    0.26
   2  -8  -1    0.67    0.53
  -2  -8   1    0.11    0.50
  -2  -8   1    1.35    0.54
  -2   8   0  249.91   13.12
  -2   8   0  267.80   12.47
   2   8   0  263.30   12.46
   2   8   0  284.83   13.06
   2  -8   0  276.98   12.58
  -2  -8   0  272.05   12.85
   2  -8   0  268.46   12.44
  -2  -8   0  249.40   12.38
   2   8   1   15.51    1.19
  -2   8  -1   15.63    1.12
   2   8   1   14.96    1.24
  -2   8  -1   15.14    1.43
   2  -8   1   16.71    1.01
   2  -8   1   16.22    1.35
  -2  -8  -1   13.17    1.29
  -2   8  -2    2.31    0.85
  -2   8  -2    2.64    0.53
   2   8   2    2.73    0.53
   2   8   2    2.37    0.67
   2  -8   2    3.26    0.57
   2  -8   2    3.36    0.79
  -2  -8  -2    2.41    0.87
   2   8   3   11.31    1.15
   2   8   3   10.79    1.08
  -2   8  -3    9.41    1.36
   2  -8   3    9.82    0.97
  -2  -8  -3   11.12    1.42
   2  -8   3   11.83    1.20
   2   8   4   69.32    3.86
  -2   8  -4   60.32    4.16
   2   8   4   69.75    3.89
   2  -8   4   71.89    3.34
   2  -8   4   70.23    3.83
   2  -8   4   70.77    3.95
  -2  -8  -4   69.13    4.23
   2   8   5    0.17    0.66
   2   8   5   -1.12    0.49
  -2   8  -5   -0.44    0.90
   2  -8   5    0.90    0.69
  -2  -8  -5    1.47    1.09
   2  -8   5    1.03    0.70
  -2   8  -6   -0.31    0.97
   2   8   6   -0.86    0.58
   2   8   6   -1.67    0.61
   2  -8   6    0.65    0.72
   2  -8   6   -0.07    0.70
  -2  -8  -6   -1.41    0.99
   2   8   7   14.98    1.67
   2   8   7   13.47    1.49
  -2   8  -7   12.61    2.11
   2  -8   7   11.85    1.75
  -2  -8  -7   12.85    2.20
   2   8   8   43.96    2.93
   2   8   8   41.85    3.09
  -2   8  -8   37.12    3.37
  -2  -8  -8   40.63    3.55
   2  -8   8   47.86    3.21
   2   8   9    1.18    1.03
  -2   8  -9    0.78    1.35
   2   8   9    0.41    0.82
  -2  -8  -9   -1.98    1.13
   2  -8   9   -0.77    0.91
  -2   8 -10   18.81    2.51
   2   8  10   14.47    1.99
   2   8  10   12.47    1.65
  -2  -8 -10   11.43    2.51
   2  -8  10   17.72    2.10
   2   8  11    1.34    1.34
  -2   8 -11   -0.16    1.48
   2   8  11    1.44    1.01
  -2  -8 -11    1.07    1.86
   2  -8  11   -1.09    0.96
  -2   8 -12    5.51    2.19
   2   8  12    1.99    1.38
  -2  -8 -12    3.58    2.27
   2  -8  12   -0.53    1.08
  -2   8 -13   -0.53    2.00
   2   8  13    0.38    1.43
  -2  -8 -13   -2.75    1.72
   2  -8  13   -0.49    1.24
   2   8  14    9.51    2.40
  -2   8 -14    1.03    2.36
   2  -8  14    8.53    2.26
  -2  -8 -14   12.19    3.20
  -2   8 -15    3.25    2.55
   2   8  15   -0.66    1.59
  -2  -8 -15    2.73    2.57
   2  -8  15    0.33    1.65
  -2   9  16    2.45    2.12
  -2  -9  16   -1.20    1.61
   2  -9 -16    3.01    2.62
  -2   9  15    2.24    1.71
   2  -9 -15    3.76    2.54
  -2  -9  15    4.27    1.89
   2   9 -14    6.31    2.46
  -2   9  14    1.63    1.73
   2  -9 -14    1.77    2.27
  -2  -9  14    0.20    1.49
   2   9 -13    3.41    2.11
  -2   9  13    3.32    1.67
   2  -9 -13    6.12    2.49
  -2  -9  13    4.36    1.62
  -2   9  12    3.86    1.51
   2   9 -12    2.38    1.93
  -2   9  12    3.16    1.33
  -2  -9  12    3.53    1.49
   2  -9 -12    4.70    2.13
   2   9 -11    8.71    2.17
  -2   9  11   13.25    2.14
  -2   9  11   11.48    1.87
  -2  -9  11   11.85    2.14
  -2  -9  11   13.06    2.09
   2  -9 -11   10.53    2.41
  -2   9  10    1.41    1.16
  -2   9  10    2.47    1.10
   2   9 -10    2.06    1.53
  -2  -9  10    0.63    1.03
  -2  -9  10    2.87    1.22
   2  -9 -10    1.64    1.50
  -2   9   9   13.28    1.64
   2   9  -9   14.14    2.37
  -2   9   9   13.22    1.95
  -2  -9   9   12.46    1.83
  -2  -9   9   12.19    1.72
   2  -9  -9   11.75    2.18
  -2   9   8    9.80    1.28
  -2   9   8    5.53    1.34
   2   9  -8    4.93    1.71
   2  -9  -8    4.85    1.57
  -2  -9   8    7.49    1.50
  -2  -9   8    7.48    1.37
  -2   9   7    3.51    0.73
   2   9  -7    0.60    1.37
  -2   9   7    5.16    1.11
  -2   9   7    5.72    1.27
  -2  -9   7    4.29    1.09
  -2  -9   7    1.64    0.85
   2  -9  -7    2.41    1.26
  -2   9   6    0.12    0.78
  -2   9   6    0.50    0.71
  -2   9   6    0.04    0.47
   2   9  -6   -0.11    0.98
  -2  -9   6    0.85    0.69
  -2  -9   6   -0.26    0.59
   2  -9  -6    1.67    1.02
  -2   9   5   64.88    3.95
   2   9  -5   70.92    3.29
   2   9  -5   64.45    4.42
  -2   9   5   74.34    3.84
  -2  -9   5   71.60    3.95
   2  -9  -5   72.55    4.13
  -2  -9   5   73.99    4.14
   2   9  -4    8.46    0.70
  -2   9   4    9.60    1.09
   2   9  -4    9.49    1.60
  -2   9   4   10.31    1.00
  -2  -9   4   10.27    1.12
   2  -9  -4    9.41    1.25
  -2  -9   4    7.93    1.09
   2   9  -3   24.67    2.08
  -2   9   3   28.55    1.81
  -2   9   3   25.42    1.81
   2   9  -3   26.53    1.51
   2  -9  -3   23.77    1.75
  -2  -9   3   24.18    1.76
  -2  -9   3   24.74    1.83
   2   9  -2   53.74    3.45
   2   9  -2   57.60    2.98
  -2   9   2   59.35    3.29
  -2   9   2   58.84    3.21
   2  -9  -2   56.91    3.24
  -2  -9   2   54.34    3.13
  -2  -9   2   59.43    3.29
   2  -9  -2   57.95    2.98
   2   9  -1    8.18    0.84
  -2   9   1    6.57    0.90
  -2   9   1    9.38    1.12
   2   9  -1    9.36    1.21
  -2  -9   1    8.53    0.93
  -2  -9   1    7.55    0.96
   2  -9  -1    7.69    0.60
   2  -9  -1    8.81    1.04
  -2   9   0   19.58    1.60
   2   9   0   17.93    1.47
  -2   9   0   14.94    1.19
   2   9   0   15.17    1.24
   2  -9   0   15.41    1.39
  -2  -9   0   17.11    1.33
  -2  -9   0   14.03    1.27
   2  -9   0   14.95    0.94
   2   9   1   20.82    1.46
  -2   9  -1   20.58    1.72
   2   9   1   18.36    1.42
  -2   9  -1   18.10    1.31
   2  -9   1   19.25    1.20
  -2  -9  -1   20.36    1.46
  -2  -9  -1   20.30    1.55
   2  -9   1   19.93    1.61
  -2   9  -2   80.51    3.98
   2   9   2   82.92    4.09
   2   9   2   76.97    4.19
  -2   9  -2   72.47    4.54
  -2  -9  -2   79.38    4.43
   2  -9   2   85.61    4.09
   2  -9   2   72.93    4.26
  -2   9  -3   93.38    5.64
   2   9   3  103.28    4.87
  -2   9  -3  100.06    4.81
   2   9   3  103.55    5.21
   2  -9   3   95.53    5.09
   2  -9   3   96.00    5.25
  -2  -9  -3  100.77    5.51
   2   9   4    0.84    0.70
  -2   9  -4    2.26    1.10
   2   9   4   -0.03    0.53
   2  -9   4    1.99    0.67
   2  -9   4   -0.35    0.53
  -2  -9  -4    0.57    0.85
   2  -9   4    1.17    0.38
  -2   9  -5   34.23    2.71
   2   9   5   31.87    2.34
   2   9   5   31.91    2.26
   2  -9   5   30.98    2.22
   2  -9   5   31.67    2.37
  -2  -9  -5   32.06    2.63
   2   9   6    2.65    0.94
  -2   9  -6    3.30    1.40
   2   9   6    3.48    1.04
  -2  -9  -6    3.42    1.44
   2  -9   6    3.97    1.07
   2  -9   6    2.79    0.91
   2   9   7    3.37    1.01
  -2   9  -7    2.23    1.34
   2   9   7    1.75    0.97
   2  -9   7    1.52    0.98
  -2  -9  -7    1.56    1.32
   2   9   8    1.88    1.08
  -2   9  -8    0.70    1.27
   2   9   8    0.44    0.86
  -2  -9  -8    0.91    1.31
   2  -9   8    0.58    0.88
   2   9   9   27.67    2.34
  -2   9  -9   29.02    2.98
   2   9   9   27.62    2.55
   2  -9   9   32.35    2.72
  -2  -9  -9   22.97    2.95
   2   9  10    1.56    1.15
   2   9  10    2.66    1.08
  -2   9 -10    0.09    1.51
  -2  -9 -10    2.32    1.74
   2  -9  10    1.81    1.25
   2   9  11    3.99    1.58
   2   9  11    3.25    1.25
  -2   9 -11    1.81    1.67
   2  -9  11    1.51    1.19
  -2  -9 -11    6.57    2.33
   2   9  12    0.41    1.23
  -2   9 -12   -1.60    1.53
  -2  -9 -12    0.37    1.87
   2  -9  12    0.28    1.25
   2   9  13    0.67    1.48
   2  -9  13   -0.88    1.14
  -2  -9 -13   -1.93    1.81
   2   9  14   -0.23    1.57
  -2   9 -14    3.69    2.58
  -2  -9 -14    1.12    2.21
   2  -9  14    1.52    1.57
   2   9  15    6.09    2.24
  -2   9 -15   -1.71    2.23
  -2  -9 -15    7.79    2.98
   2  -9  15    3.09    1.82
   2 -10 -16    1.33    2.85
  -2 -10  16    0.87    1.78
  -2  10  15   -1.27    1.61
  -2 -10  15    0.80    1.63
   2 -10 -15    1.01    2.34
   2  10 -14   -1.78    1.84
  -2  10  14   -1.67    1.37
  -2 -10  14    0.14    1.39
   2 -10 -14   -3.26    1.90
  -2  10  13    5.16    1.92
   2  10 -13    7.35    2.40
  -2 -10  13    6.70    1.80
   2 -10 -13    4.95    2.48
   2  10 -12    1.51    1.93
  -2  10  12   -1.12    1.08
  -2  10  12    0.89    1.08
   2 -10 -12    2.77    1.97
  -2 -10  12   -0.30    1.13
   2  10 -11    6.90    2.24
  -2  10  11   11.66    1.91
  -2  10  11    9.53    1.95
  -2 -10  11    9.20    2.01
   2 -10 -11    5.02    2.14
  -2 -10  11   11.47    1.89
  -2  10  10    4.80    1.35
  -2  10  10    6.49    1.61
   2  10 -10    3.07    1.79
   2 -10 -10    4.62    1.76
  -2 -10  10    2.65    1.29
  -2 -10  10    8.54    1.80
  -2  10   9   13.95    1.71
   2  10  -9   13.84    2.45
  -2  10   9   12.92    2.01
  -2 -10   9   13.94    1.76
  -2 -10   9   11.01    1.90
   2 -10  -9   10.36    2.15
   2  10  -8    2.97    1.57
  -2  10   8    4.55    1.21
  -2  10   8    1.95    1.08
  -2 -10   8    4.42    1.20
   2 -10  -8    1.83    1.30
  -2 -10   8    4.80    1.14
  -2  10   7    5.52    0.84
   2  10  -7    5.16    1.70
  -2  10   7    5.79    1.25
  -2  10   7    5.67    1.30
   2 -10  -7    4.82    1.42
  -2 -10   7    5.88    1.29
  -2 -10   7    5.73    1.18
   2  10  -6   23.42    2.49
  -2  10   6   28.94    2.16
  -2  10   6   25.25    1.78
  -2 -10   6   33.66    2.36
  -2 -10   6   27.30    2.09
   2 -10  -6   26.89    2.29
   2  10  -5    7.88    1.60
   2  10  -5   10.48    0.68
  -2  10   5   12.28    1.07
  -2  10   5   11.34    1.32
  -2 -10   5   11.04    1.28
  -2 -10   5   10.84    1.27
   2 -10  -5   12.67    1.51
  -2  10   4    9.20    0.99
   2  10  -4    8.62    0.73
  -2  10   4    8.52    1.13
   2  10  -4    6.53    1.41
  -2 -10   4    8.56    1.28
  -2 -10   4    9.45    1.08
   2 -10  -4    8.69    1.18
  -2  10   3   34.49    2.43
  -2  10   3   40.46    2.46
   2  10  -3   36.31    2.81
   2  10  -3   39.73    2.14
  -2 -10   3   38.09    2.47
  -2 -10   3   39.61    2.42
   2 -10  -3   42.58    2.39
  -2  10   2   27.38    1.91
   2  10  -2   28.78    1.75
   2  10  -2   26.20    2.21
  -2  10   2   27.53    2.01
  -2 -10   2   29.74    1.95
  -2 -10   2   30.61    1.98
   2 -10  -2   29.97    2.05
   2 -10  -2   27.55    1.67
  -2  10   1    5.89    1.05
   2  10  -1    5.87    0.79
   2  10  -1    4.61    1.03
  -2  10   1    5.80    0.91
   2 -10  -1    6.10    0.56
  -2 -10   1    7.01    0.93
   2 -10  -1    4.07    0.90
  -2 -10   1    7.90    0.99
  -2  10   0    0.82    0.78
  -2  10   0   -0.17    0.44
   2  10   0    0.09    0.64
   2  10   0    0.22    0.55
  -2 -10   0    0.49    0.56
   2 -10   0   -0.15    0.55
  -2 -10   0    0.40    0.55
   2 -10   0    0.11    0.27
  -2  10  -1   34.66    2.54
   2  10   1   39.74    2.33
   2  10   1   39.46    2.32
  -2  10  -1   35.35    2.15
  -2 -10  -1   36.59    2.39
   2 -10   1   36.00    2.03
   2 -10   1   40.46    2.48
  -2 -10  -1   35.29    2.29
  -2  10  -2   31.05    1.89
  -2  10  -2   29.25    2.41
   2  10   2   35.82    2.19
   2  10   2   33.64    1.99
   2 -10   2   30.51    2.24
  -2 -10  -2   29.80    2.27
   2 -10   2   35.69    1.97
  -2  10  -3   44.63    3.25
   2  10   3   50.09    2.53
  -2  10  -3   46.80    2.52
   2  10   3   50.32    2.96
   2 -10   3   41.39    2.90
  -2 -10  -3   55.87    3.26
   2 -10   3   45.34    2.74
   2  10   4   26.79    1.98
   2  10   4   30.92    2.17
  -2  10  -4   25.45    2.45
   2 -10   4   26.49    2.09
  -2 -10  -4   25.34    2.29
   2 -10   4   25.78    1.88
  -2  10  -5   17.18    2.21
   2  10   5   21.30    1.84
   2  10   5   19.61    1.83
   2 -10   5   21.24    1.88
  -2 -10  -5   20.96    2.18
   2 -10   5   21.47    1.75
   2  10   6   19.57    1.91
   2  10   6   25.11    2.09
  -2  10  -6   25.97    2.60
  -2 -10  -6   22.84    2.45
   2 -10   6   17.92    1.94
   2 -10   6   25.62    2.05
   2  10   7   40.57    2.86
   2  10   7   38.58    2.66
  -2  10  -7   31.83    3.11
   2 -10   7   32.07    2.71
  -2 -10  -7   34.36    3.04
   2 -10   7   36.73    2.73
   2  10   8   -0.52    0.81
   2  10   8   -0.21    0.81
  -2  10  -8    1.11    1.39
   2 -10   8   -0.29    0.72
  -2 -10  -8    0.19    1.26
  -2  10  -9    2.02    1.59
   2  10   9    0.60    0.97
   2  10   9    0.38    0.88
  -2 -10  -9    0.35    1.40
   2 -10   9   -0.75    0.85
   2  10  10    1.63    1.05
  -2  10 -10   -0.67    1.41
   2  10  10    0.94    1.15
   2 -10  10    2.03    1.19
  -2 -10 -10    2.11    1.68
  -2  10 -11   14.61    2.77
   2  10  11   10.54    2.15
   2  10  11   13.51    1.80
  -2 -10 -11    9.94    2.62
   2 -10  11   11.09    2.13
   2  10  12    1.87    1.43
  -2  10 -12    0.69    1.74
   2 -10  12   -1.42    1.12
  -2 -10 -12    0.16    1.80
   2  10  13    3.49    1.71
  -2  10 -13    3.23    2.29
  -2 -10 -13    5.83    2.53
   2 -10  13   -0.77    1.38
   2  10  14    0.59    1.69
  -2  10 -14    4.54    2.90
  -2 -10 -14   -1.37    2.13
   2 -10  14    2.89    1.73
   2  10  15    1.61    1.93
  -2  10 -15    5.48    2.99
   2 -10  15    3.79    2.02
  -2 -10 -15    4.28    2.84
  -2 -11  16   -0.64    1.87
   2 -11 -16    0.96    2.76
   2 -11 -15    4.02    2.63
  -2 -11  15    2.67    1.79
  -2  11  14    2.93    1.81
   2  11 -14   -0.22    2.04
  -2 -11  14    5.11    1.88
   2 -11 -14    2.95    2.32
   2  11 -13    6.35    2.47
  -2  11  13    4.85    1.89
  -2 -11  13    3.19    1.59
   2 -11 -13   -0.78    1.92
  -2  11  12   17.16    2.22
   2  11 -12   14.72    2.91
  -2  11  12   14.17    2.56
  -2 -11  12   21.94    2.47
   2 -11 -12   15.07    3.00
  -2  11  11    0.24    1.14
  -2  11  11    0.65    1.06
   2  11 -11   -0.88    1.64
   2 -11 -11    1.01    1.66
  -2 -11  11    0.00    1.19
  -2 -11  11   -0.33    0.99
  -2  11  10    1.18    1.22
  -2  11  10    0.69    0.98
   2  11 -10   -2.16    1.44
  -2 -11  10    0.95    0.98
   2 -11 -10    0.62    1.47
  -2 -11  10    2.10    1.26
   2  11  -9    2.63    1.61
  -2  11   9    1.40    1.03
  -2  11   9    0.47    0.95
  -2 -11   9    1.49    1.03
   2 -11  -9   -0.25    1.23
  -2 -11   9    1.43    1.11
   2  11  -8   55.44    4.19
  -2  11   8   53.82    3.60
  -2  11   8   53.54    3.75
  -2 -11   8   52.92    3.55
  -2 -11   8   51.93    3.74
   2 -11  -8   56.93    3.94
   2  11  -7   16.15    2.14
  -2  11   7   14.16    1.59
  -2  11   7   12.10    1.13
   2 -11  -7   12.31    1.90
  -2 -11   7    9.71    1.63
  -2 -11   7   13.23    1.51
  -2  11   6   50.35    3.13
  -2  11   6   45.67    2.72
   2  11  -6   47.60    3.57
   2 -11  -6   43.71    3.13
  -2 -11   6   47.68    3.18
  -2 -11   6   43.39    2.94
   2  11  -5   30.29    2.75
   2  11  -5   33.71    1.75
  -2  11   5   35.95    2.21
  -2  11   5   34.80    2.48
  -2 -11   5   34.69    2.39
   2 -11  -5   39.77    2.58
  -2 -11   5   30.72    2.39
  -2  11   4   10.18    1.10
  -2  11   4    9.89    1.24
   2  11  -4   10.27    0.85
   2  11  -4   10.75    1.75
   2 -11  -4   11.97    1.33
  -2 -11   4    9.26    1.24
  -2 -11   4    9.42    1.19
   2  11  -3    8.52    0.81
  -2  11   3    6.17    1.04
   2  11  -3    6.97    1.35
  -2  11   3    7.08    1.15
  -2 -11   3    5.43    1.02
   2 -11  -3    8.07    1.07
  -2 -11   3    7.18    1.13
   2 -11  -3    7.51    1.21
  -2  11   2   71.07    4.13
  -2  11   2   67.26    3.97
   2  11  -2   74.78    3.79
   2  11  -2   69.72    4.31
  -2 -11   2   73.33    3.99
   2 -11  -2   78.12    3.73
   2 -11  -2   76.57    4.12
  -2 -11   2   71.43    4.06
  -2  11   1    0.66    0.67
  -2  11   1    2.16    0.71
   2  11  -1    1.66    0.85
   2  11  -1    1.04    0.58
  -2 -11   1    1.30    0.65
   2 -11  -1    1.26    0.74
  -2 -11   1    0.88    0.64
   2 -11  -1    1.74    0.39
  -2  11   0    1.46    0.84
  -2  11   0    0.93    0.54
   2  11   0    0.21    0.55
   2  11   0    0.13    0.77
  -2 -11   0    0.38    0.67
  -2 -11   0    0.37    0.59
   2 -11   0    2.03    0.40
   2 -11   0    1.46    0.79
   2  11   1   33.56    2.09
  -2  11  -1   24.93    2.29
  -2  11  -1   29.26    1.91
   2  11   1   31.99    2.04
   2 -11   1   30.78    1.74
  -2 -11  -1   31.16    2.14
   2 -11   1   26.96    2.13
  -2 -11  -1   31.15    2.07
   2  11   2  100.70    5.01
  -2  11  -2   94.93    4.80
   2  11   2   96.49    5.09
  -2  11  -2   94.27    5.52
  -2 -11  -2   91.09    5.22
   2 -11   2   97.24    5.21
   2 -11   2   97.29    4.89
  -2  11  -3   13.19    1.69
  -2  11  -3   14.67    1.09
   2  11   3   13.07    1.04
   2  11   3   16.93    1.44
  -2 -11  -3   14.01    1.60
   2 -11   3   13.06    1.46
   2 -11   3   13.93    1.23
   2  11   4   10.55    0.65
   2  11   4   11.08    1.34
  -2  11  -4    6.53    1.53
   2 -11   4    8.01    1.35
   2 -11   4    9.46    1.15
  -2 -11  -4   12.53    1.68
   2  11   5    0.76    0.82
   2  11   5    3.16    0.94
  -2  11  -5    0.19    1.25
  -2 -11  -5    0.98    1.14
   2 -11   5    1.67    0.78
   2 -11   5    1.75    0.87
   2  11   6   39.32    2.89
   2  11   6   40.52    2.83
  -2  11  -6   44.99    3.50
   2 -11   6   36.41    2.82
  -2 -11  -6   37.39    3.12
   2 -11   6   41.96    2.82
  -2  11  -7    2.05    1.42
   2  11   7   -0.84    0.73
   2  11   7   -0.73    0.80
   2 -11   7   -0.19    0.79
   2 -11   7   -0.99    0.69
  -2 -11  -7    1.27    1.29
   2  11   8   17.63    2.03
  -2  11  -8   19.57    2.57
   2  11   8   16.81    1.83
  -2 -11  -8   18.33    2.52
   2 -11   8   23.92    2.24
   2  11   9    0.08    0.86
   2  11   9    0.79    1.14
  -2  11  -9    1.10    1.46
  -2 -11  -9    2.96    1.63
   2 -11   9    1.90    1.19
   2  11  10    2.43    1.16
   2  11  10    4.90    1.55
  -2  11 -10    2.52    1.75
  -2 -11 -10    1.38    1.63
   2 -11  10    3.84    1.33
   2  11  11    6.55    1.80
   2  11  11    4.02    1.39
  -2  11 -11    6.72    2.25
   2 -11  11    2.87    1.45
  -2 -11 -11    4.78    2.11
  -2  11 -12    2.03    1.98
   2  11  12    3.12    1.57
   2  11  12    2.14    1.25
  -2 -11 -12   -1.34    1.71
   2 -11  12    1.36    1.42
  -2  11 -13   -1.78    1.85
   2  11  13    0.98    1.55
   2 -11  13    2.09    1.49
  -2 -11 -13    1.80    2.22
   2  11  14   -0.21    1.54
  -2  11 -14    1.03    2.40
  -2 -11 -14   -0.55    2.34
   2 -11  14   -1.10    1.47
   2  11  15   -1.13    1.57
  -2  11 -15    3.00    2.83
  -2 -11 -15    1.23    2.49
   2 -11  15   -0.09    1.64
  -2 -12  16    2.58    2.01
  -2 -12  15    1.70    1.72
   2 -12 -15   -0.49    2.37
   2  12 -14    0.20    2.01
  -2 -12  14    1.11    1.59
   2 -12 -14    0.83    2.26
   2  12 -13    2.24    2.17
   2 -12 -13    0.97    2.01
  -2 -12  13    0.25    1.35
  -2  12  12    1.49    1.37
   2  12 -12    2.49    1.99
   2 -12 -12   -0.02    1.72
  -2 -12  12   -0.36    1.19
  -2 -12  12    1.98    1.50
   2  12 -11    0.77    1.79
  -2  12  11    1.58    1.24
  -2 -12  11    1.23    1.17
   2 -12 -11    1.04    1.65
  -2 -12  11    2.50    1.40
  -2  12  10    1.42    1.10
   2  12 -10    2.58    1.72
  -2 -12  10    0.97    1.22
   2 -12 -10    1.52    1.52
  -2 -12  10    0.49    1.05
  -2  12   9    2.10    1.13
   2  12  -9    3.18    1.70
  -2 -12   9    2.33    1.23
  -2 -12   9    1.11    1.05
   2 -12  -9    3.14    1.53
   2  12  -8   -3.03    1.08
  -2  12   8   -0.38    0.80
  -2 -12   8   -0.36    0.90
   2 -12  -8    0.81    1.21
  -2 -12   8    1.67    1.33
  -2  12   7    5.49    1.30
   2  12  -7    3.91    1.64
  -2 -12   7    3.55    1.12
   2 -12  -7    3.02    1.36
  -2 -12   7    4.37    1.09
  -2  12   6   68.44    4.14
  -2  12   6   74.94    3.80
   2  12  -6   62.34    4.57
  -2 -12   6   67.16    4.19
  -2 -12   6   64.93    4.02
   2 -12  -6   65.20    4.18
   2  12  -5    8.13    1.68
  -2  12   5   10.16    1.09
  -2  12   5   10.84    1.55
   2  12  -5    8.18    0.72
   2 -12  -5    9.84    1.53
  -2 -12   5    8.92    1.37
  -2 -12   5    8.58    1.22
   2  12  -4    8.80    1.59
   2  12  -4    8.30    0.78
  -2  12   4    8.23    1.09
  -2  12   4    3.40    1.04
  -2 -12   4    9.93    1.19
  -2 -12   4    7.18    1.21
   2 -12  -4    7.46    1.20
  -2  12   3    0.85    0.68
  -2  12   3    0.91    0.72
   2  12  -3    2.45    0.62
   2  12  -3    0.44    0.95
   2 -12  -3    1.29    0.80
  -2 -12   3    1.57    0.78
   2 -12  -3    0.05    0.60
  -2 -12   3   -0.56    0.53
  -2  12   2   48.75    2.99
   2  12  -2   53.13    2.81
   2  12  -2   47.24    3.33
  -2  12   2   52.39    3.12
  -2 -12   2   50.28    3.02
   2 -12  -2   45.60    3.05
  -2 -12   2   46.55    2.99
   2 -12  -2   51.27    2.68
  -2  12   1    0.28    0.58
   2  12  -1    0.33    0.84
   2  12  -1   -1.25    0.39
  -2  12   1   -0.63    0.61
   2 -12  -1    0.11    0.32
  -2 -12   1    0.22    0.54
   2 -12  -1    0.72    0.68
  -2 -12   1    0.57    0.61
  -2  12   0   92.18    4.90
   2  12   0   90.36    4.91
  -2  12   0   98.18    5.36
   2  12   0  100.61    5.25
  -2 -12   0   91.77    5.04
   2 -12   0   93.09    5.13
   2 -12   0   94.22    4.64
  -2 -12   0   96.61    5.00
   2  12   1   38.25    2.45
  -2  12  -1   35.78    2.28
  -2  12  -1   35.84    2.77
   2  12   1   39.40    2.46
   2 -12   1   37.11    2.57
   2 -12   1   38.15    2.12
  -2 -12  -1   42.02    2.52
  -2 -12  -1   35.62    2.46
  -2  12  -2    1.83    0.96
   2  12   2    0.87    0.66
   2  12   2    0.72    0.62
  -2  12  -2    1.49    0.54
   2 -12   2    0.15    0.45
  -2 -12  -2    0.93    0.71
  -2 -12  -2    0.57    0.71
   2 -12   2   -0.19    0.67
   2  12   3    8.98    1.20
  -2  12  -3    7.42    1.66
   2  12   3    7.66    0.87
  -2  12  -3    9.84    0.91
   2 -12   3    7.65    0.99
   2 -12   3    7.08    1.28
  -2 -12  -3   10.14    1.57
  -2  12  -4   78.86    5.11
   2  12   4   77.88    4.59
   2  12   4   84.85    4.02
  -2 -12  -4   70.87    4.79
   2 -12   4   84.28    4.73
   2 -12   4   82.45    4.45
   2  12   5   10.35    1.44
  -2  12  -5   15.07    2.31
   2 -12   5   11.46    1.71
  -2 -12  -5   10.74    1.85
   2 -12   5   12.32    1.38
  -2  12  -6    1.46    1.30
   2  12   6    3.16    1.14
   2  12   6    3.13    1.12
   2 -12   6    2.17    0.99
   2 -12   6    1.38    0.96
  -2 -12  -6    3.42    1.42
   2  12   7    6.75    1.38
   2  12   7    8.13    1.55
  -2  12  -7    5.12    1.68
   2 -12   7    5.22    1.28
  -2 -12  -7    9.13    1.84
   2 -12   7    5.95    1.35
   2  12   8    3.07    1.21
  -2  12  -8    3.44    1.66
   2  12   8    0.49    1.03
  -2 -12  -8    3.19    1.53
   2 -12   8    3.79    1.23
   2  12   9   -0.48    0.87
  -2  12  -9    2.75    1.72
   2  12   9    1.83    1.20
  -2 -12  -9   -1.43    1.37
   2 -12   9   -0.62    0.98
  -2  12 -10   18.23    3.10
   2  12  10   20.36    2.23
   2  12  10   19.89    2.39
   2 -12  10   17.56    2.25
  -2 -12 -10   24.04    3.09
  -2  12 -11   -0.72    1.66
   2  12  11    0.37    1.08
   2  12  11    1.35    1.32
   2 -12  11    0.02    1.16
  -2 -12 -11    1.59    1.94
   2  12  12   13.58    2.52
   2  12  12   10.17    2.01
  -2  12 -12   11.59    2.74
   2 -12  12   10.84    2.18
  -2 -12 -12    7.91    2.59
  -2  12 -13   -0.98    1.92
   2  12  13    0.63    1.36
   2 -12  13    0.40    1.45
  -2 -12 -13    1.60    2.16
  -2  12 -14    4.44    2.91
   2  12  14    6.56    2.25
   2 -12  14    5.78    2.10
  -2 -12 -14    8.79    3.07
   2  12  15    1.57    1.86
  -2  12 -15   -0.11    2.62
  -2 -12 -15    1.08    2.48
   2 -12  15   -0.19    1.64
   2  13 -15   11.75    3.28
  -2 -13  15    7.68    2.33
   2  13 -14    8.03    2.82
   2 -13 -14    4.02    2.44
  -2 -13  14    6.11    1.95
   2  13 -13   -0.88    1.91
   2 -13 -13    1.87    2.01
  -2 -13  13   -1.00    1.16
  -2  13  12    0.20    1.17
   2  13 -12   -2.44    1.42
   2 -13 -12   -0.11    1.78
  -2 -13  12    0.34    1.18
  -2 -13  12    0.46    1.28
  -2  13  11    0.88    1.20
   2  13 -11   -0.02    1.76
  -2 -13  11    1.20    1.29
   2 -13 -11    1.55    1.65
  -2 -13  11   -0.79    1.00
  -2  13  10   -0.82    0.94
   2  13 -10    0.71    1.75
  -2 -13  10    0.96    1.19
   2 -13 -10    2.15    1.59
  -2 -13  10    2.09    1.13
   2  13  -9   29.42    3.37
  -2  13   9   38.08    3.06
  -2 -13   9   35.11    2.91
   2 -13  -9   41.63    3.35
  -2 -13   9   39.49    3.19
   2  13  -8   14.36    2.66
  -2  13   8   18.40    2.07
   2 -13  -8   22.82    2.31
  -2 -13   8   23.43    2.26
  -2 -13   8   17.18    1.91
   2  13  -7   -1.82    1.03
  -2  13   7   -0.22    0.73
  -2 -13   7    0.05    0.81
   2 -13  -7    1.00    1.12
  -2 -13   7    1.38    0.95
  -2  13   6    1.20    0.87
   2  13  -6    2.14    1.36
  -2  13   6    1.54    0.65
  -2 -13   6    3.10    1.09
   2 -13  -6    2.44    1.23
  -2 -13   6    2.22    0.94
   2  13  -5   38.32    3.27
  -2  13   5   42.31    2.63
   2  13  -5   41.79    2.21
  -2  13   5   45.07    2.97
   2 -13  -5   40.13    2.91
  -2 -13   5   42.76    2.87
  -2 -13   5   44.22    2.96
  -2  13   4    3.06    0.83
   2  13  -4    2.27    0.57
   2  13  -4    1.22    1.17
  -2  13   4    1.56    0.81
  -2 -13   4    3.07    1.00
   2 -13  -4    1.76    0.94
  -2 -13   4    2.62    0.91
   2 -13  -4    1.57    0.88
   2  13  -3    2.14    1.17
   2  13  -3    0.76    0.57
  -2  13   3    0.82    0.72
  -2  13   3    1.84    0.81
  -2 -13   3    2.67    0.86
   2 -13  -3    0.88    0.77
   2 -13  -3    1.48    0.68
  -2 -13   3    2.00    0.82
  -2  13   2    1.40    0.75
   2  13  -2    4.63    1.32
   2  13  -2    2.66    0.70
  -2  13   2    2.10    0.84
  -2 -13   2    2.56    0.80
   2 -13  -2    1.94    0.82
   2 -13  -2    2.08    0.56
  -2 -13   2    2.75    0.89
  -2  13   1   67.81    3.89
  -2  13   1   65.00    4.12
   2  13  -1   73.60    3.82
   2  13  -1   71.15    4.26
   2 -13  -1   71.44    4.07
  -2 -13   1   72.21    3.99
  -2 -13   1   61.45    3.87
   2 -13  -1   73.39    3.53
   2  13   0    2.01    0.95
  -2  13   0    2.86    1.04
  -2  13   0    0.68    0.64
   2  13   0    0.87    0.61
  -2 -13   0    1.35    0.70
  -2 -13   0    1.60    0.76
   2 -13   0    1.17    0.81
   2 -13   0    1.34    0.43
   2  13   1   80.38    4.26
   2  13   1   71.44    4.08
  -2  13  -1   77.90    4.00
  -2  13  -1   67.98    4.45
   2 -13   1   72.44    3.78
   2 -13   1   72.52    4.27
  -2 -13  -1   71.93    4.11
  -2 -13  -1   73.48    4.18
   2  13   2    0.85    0.68
   2  13   2    0.43    0.69
  -2  13  -2   -0.90    0.91
  -2  13  -2    0.86    0.56
  -2 -13  -2    0.68    0.74
  -2 -13  -2    0.43    0.74
   2 -13   2   -0.68    0.62
   2 -13   2    0.12    0.47
   2  13   3   47.57    2.54
  -2  13  -3   37.71    3.23
   2  13   3   43.37    2.84
  -2  13  -3   43.94    2.46
   2 -13   3   43.33    2.59
   2 -13   3   35.13    2.83
  -2 -13  -3   42.04    2.97
  -2  13  -4    3.16    1.38
   2  13   4    4.84    0.63
   2  13   4    2.85    1.03
   2 -13   4    6.49    1.04
   2 -13   4    2.67    1.13
  -2 -13  -4    4.98    1.38
  -2  13  -5    6.15    1.88
   2  13   5    6.42    1.36
  -2 -13  -5    6.14    1.59
   2 -13   5    5.20    1.29
   2 -13   5    7.06    1.22
   2  13   6    9.17    1.56
  -2  13  -6    9.90    2.02
   2 -13   6    4.95    1.18
   2 -13   6    6.96    1.48
  -2 -13  -6    7.18    1.71
  -2  13  -7   -0.37    1.26
   2  13   7    1.47    0.91
   2 -13   7    0.15    0.83
  -2 -13  -7   -0.73    1.21
   2 -13   7   -0.58    0.83
   2  13   8   25.26    2.55
  -2  13  -8   31.41    3.26
   2  13   8   25.49    2.39
   2 -13   8   25.92    2.46
  -2 -13  -8   20.46    2.71
   2  13   9    5.65    1.65
   2  13   9    8.98    1.71
  -2  13  -9    5.82    2.12
  -2 -13  -9    3.16    1.77
   2 -13   9    5.23    1.46
  -2  13 -10   -0.86    1.51
   2  13  10   -1.00    0.86
   2  13  10   -0.50    1.07
   2 -13  10    1.51    1.16
  -2 -13 -10   -1.25    1.47
   2  13  11    0.48    1.11
   2  13  11    0.69    1.20
  -2  13 -11   -0.54    1.69
  -2 -13 -11    1.78    1.92
   2 -13  11    0.00    1.21
   2  13  12    1.95    1.40
  -2  13 -12    1.42    2.01
   2  13  12    3.60    1.65
   2 -13  12    2.87    1.52
  -2 -13 -12    2.26    2.24
   2  13  13    3.66    1.94
  -2  13 -13    1.00    2.07
   2 -13  13    6.00    1.94
  -2 -13 -13    4.32    2.49
  -2  13 -14    0.59    2.57
   2  13  14    2.68    1.99
  -2 -13 -14    3.08    2.45
   2 -13  14   -1.48    1.55
  -2  13 -15    0.04    2.53
  -2 -13 -15    0.64    2.49
   2 -13  15    0.07    1.73
   2  14 -15   -0.67    2.23
  -2 -14  15    0.14    1.81
   2  14 -14   -1.99    2.01
  -2 -14  14    2.51    1.73
   2  14 -13    6.37    2.50
  -2  14  13   11.70    2.28
  -2 -14  13    8.29    2.06
   2 -14 -13    7.83    2.72
   2  14 -12    2.21    2.14
  -2  14  12    2.55    1.42
  -2 -14  12    0.15    1.26
  -2 -14  12    0.37    1.21
   2 -14 -12    2.78    2.01
   2  14 -11    2.59    1.91
  -2  14  11   -0.13    1.10
   2 -14 -11    0.85    1.59
  -2 -14  11    0.37    1.07
  -2 -14  11   -1.89    0.96
   2  14 -10    2.91    1.87
  -2  14  10    0.46    1.04
  -2 -14  10    4.10    1.52
  -2 -14  10    4.18    1.44
   2 -14 -10    2.35    1.61
   2  14  -9    4.56    1.92
  -2  14   9    6.43    1.62
   2 -14  -9    8.80    2.00
  -2 -14   9    5.62    1.51
  -2 -14   9    5.86    1.51
  -2  14   8    3.47    1.25
   2  14  -8    1.40    1.61
  -2 -14   8    3.42    1.22
   2 -14  -8    2.71    1.49
  -2 -14   8    5.30    1.28
   2  14  -7   14.92    2.54
  -2  14   7   10.74    1.76
   2 -14  -7   15.16    2.12
  -2 -14   7   11.69    1.74
  -2 -14   7   11.93    1.84
  -2  14   6   26.50    2.22
   2  14  -6   12.72    2.42
  -2  14   6   17.69    1.54
   2 -14  -6   20.78    2.06
  -2 -14   6   18.85    1.90
  -2 -14   6   20.83    1.99
   2  14  -5   -0.15    1.14
  -2  14   5   -0.02    0.58
  -2  14   5    0.14    0.75
  -2 -14   5   -0.38    0.73
   2 -14  -5   -0.54    0.91
  -2 -14   5   -0.04    0.71
   2  14  -4    0.82    1.18
  -2  14   4    0.24    0.78
   2  14  -4    0.12    0.51
  -2  14   4   -0.20    0.67
   2 -14  -4    0.00    0.81
  -2 -14   4    0.28    0.78
  -2 -14   4    0.37    0.67
   2 -14  -4    0.35    0.83
   2  14  -3   14.86    1.90
  -2  14   3   14.29    1.45
   2  14  -3   13.03    1.18
  -2  14   3   13.82    1.49
  -2 -14   3   14.40    1.50
  -2 -14   3   14.46    1.52
   2 -14  -3   14.95    1.27
   2 -14  -3   11.71    1.56
  -2  14   2   -0.04    0.62
   2  14  -2    0.40    0.62
   2  14  -2    0.80    0.99
  -2  14   2   -0.15    0.77
   2 -14  -2    0.52    0.77
  -2 -14   2   -0.92    0.63
   2 -14  -2    0.66    0.47
  -2 -14   2    0.15    0.61
  -2  14   1    1.29    0.89
   2  14  -1    0.04    0.59
  -2  14   1    0.64    0.71
   2  14  -1    0.55    1.02
  -2 -14   1    0.59    0.68
  -2 -14   1    0.81    0.64
   2 -14  -1    0.98    0.83
   2 -14  -1    0.03    0.39
  -2  14   0   21.37    2.06
  -2  14   0   22.96    1.72
   2  14   0   18.84    1.95
   2  14   0   20.20    1.70
  -2 -14   0   20.24    1.75
   2 -14   0   20.94    1.93
   2 -14   0   20.32    1.33
  -2 -14   0   21.11    1.82
   2  14   1   58.75    3.73
  -2  14  -1   64.83    3.55
  -2  14  -1   61.35    4.05
   2  14   1   63.86    3.67
  -2 -14  -1   65.42    3.74
   2 -14   1   59.69    3.82
   2 -14   1   63.96    3.33
  -2 -14  -1   60.98    3.71
  -2  14  -2    2.09    1.16
  -2  14  -2    1.89    0.69
   2  14   2    1.31    0.76
   2  14   2    2.50    0.92
  -2 -14  -2    3.75    1.01
   2 -14   2    2.81    1.05
   2 -14   2    1.38    0.61
  -2 -14  -2    3.75    1.00
  -2  14  -3   41.87    2.53
   2  14   3   41.41    2.91
   2  14   3   44.21    2.62
  -2  14  -3   45.99    3.51
  -2 -14  -3   41.52    2.99
  -2 -14  -3   48.95    3.17
   2 -14   3   48.99    3.19
   2 -14   3   41.98    2.62
  -2  14  -4   27.12    1.70
  -2  14  -4   25.11    2.59
   2  14   4   23.75    2.11
  -2 -14  -4   22.48    2.28
   2 -14   4   26.67    1.97
   2 -14   4   29.93    2.41
   2  14   5   83.72    4.82
  -2  14  -5   82.86    5.49
  -2 -14  -5   81.27    5.08
   2 -14   5   76.04    4.56
   2 -14   5   82.01    4.89
  -2  14  -6   -0.10    1.23
   2  14   6    0.57    0.93
   2 -14   6    0.12    0.75
  -2 -14  -6    1.53    1.32
   2 -14   6   -0.09    0.94
   2  14   7   38.02    2.86
  -2  14  -7   38.32    3.50
   2 -14   7   35.05    2.71
  -2 -14  -7   33.81    3.14
   2 -14   7   25.48    2.63
   2  14   8    2.14    1.11
  -2  14  -8    1.62    1.77
  -2 -14  -8    2.37    1.60
   2 -14   8    1.42    1.06
  -2  14  -9   -1.20    1.26
   2  14   9    1.47    1.13
  -2 -14  -9   -1.96    1.21
   2 -14   9    1.90    1.24
   2  14  10    9.89    1.89
   2  14  10    6.67    1.86
  -2  14 -10    8.21    2.39
   2 -14  10    4.23    1.59
  -2 -14 -10    8.53    2.40
   2  14  11    5.13    1.60
  -2  14 -11    1.90    1.98
   2  14  11    2.51    1.55
   2 -14  11    2.05    1.39
  -2 -14 -11    4.83    2.24
   2  14  12   -0.59    1.28
  -2  14 -12   -1.44    1.84
   2 -14  12   -0.78    1.29
  -2 -14 -12   -1.20    1.77
  -2  14 -13   -1.59    1.84
   2 -14  13   -0.11    1.38
  -2 -14 -13   -2.59    1.82
  -2  14 -14   -1.77    2.33
   2 -14  14    0.91    1.80
  -2 -14 -14    1.30    2.40
  -2  14 -15   -0.42    2.59
  -2 -14 -15    0.28    2.43
   2  15 -15    0.89    2.53
  -2 -15  15    0.41    1.74
   2  15 -14    9.91    3.13
  -2 -15  14    6.49    2.05
  -2  15  13    0.65    1.37
   2  15 -13   -2.80    1.77
  -2 -15  13    1.14    1.46
  -2  15  12    9.01    2.02
   2  15 -12   10.43    2.86
  -2 -15  12    5.65    1.84
  -2 -15  12    5.90    1.84
   2 -15 -12    5.13    2.40
  -2  15  11    1.72    1.29
   2  15 -11   -0.15    1.93
  -2 -15  11    1.82    1.47
   2 -15 -11    4.92    2.16
  -2 -15  11    0.54    1.17
  -2  15  10   -0.37    0.98
   2  15 -10    4.08    1.97
  -2 -15  10    0.78    1.07
  -2 -15  10   -0.40    1.10
   2 -15 -10   -0.20    1.61
   2  15  -9    5.74    2.10
  -2  15   9    3.61    1.39
  -2 -15   9    5.93    1.62
   2 -15  -9    6.88    1.89
  -2 -15   9    0.69    0.98
   2  15  -8   28.61    3.28
  -2  15   8   32.11    2.68
   2 -15  -8   24.99    2.69
  -2 -15   8   27.85    2.59
  -2 -15   8   26.31    2.44
  -2  15   7    3.54    1.29
   2  15  -7    6.44    1.91
  -2 -15   7    3.88    1.22
  -2 -15   7    4.13    1.31
   2 -15  -7    5.61    1.53
   2  15  -6    1.61    1.47
  -2  15   6    3.56    1.15
  -2 -15   6    1.87    0.92
  -2 -15   6    4.33    1.17
   2 -15  -6    3.40    1.24
  -2  15   5    5.88    1.33
  -2  15   5    5.71    1.04
   2  15  -5    3.09    1.54
  -2 -15   5    5.41    1.26
   2 -15  -5    4.48    1.16
   2 -15  -5    4.34    1.27
  -2 -15   5    4.37    1.18
   2  15  -4   23.37    1.60
  -2  15   4   21.59    1.86
   2  15  -4   22.98    2.48
  -2  15   4   23.70    2.14
  -2 -15   4   24.97    2.15
   2 -15  -4   29.38    1.97
  -2 -15   4   20.59    1.98
   2 -15  -4   21.75    2.20
   2  15  -3    8.17    1.01
  -2  15   3    8.04    1.35
   2  15  -3    8.85    1.84
  -2  15   3    5.02    1.18
  -2 -15   3    6.69    1.29
   2 -15  -3    6.05    1.36
  -2 -15   3    8.48    1.29
   2 -15  -3    6.10    0.97
  -2  15   2   65.56    3.87
   2  15  -2   66.64    3.63
   2  15  -2   66.10    4.30
  -2  15   2   62.67    3.95
   2 -15  -2   56.36    3.89
  -2 -15   2   64.63    3.96
  -2 -15   2   63.06    3.80
   2 -15  -2   68.52    3.42
  -2  15   1    2.40    0.90
   2  15  -1    3.63    1.23
   2  15  -1    3.83    0.93
  -2  15   1    2.96    1.08
   2 -15  -1    3.38    1.09
   2 -15  -1    3.69    0.63
  -2 -15   1    3.00    0.90
  -2 -15   1    3.06    1.06
   2  15   0    3.49    0.95
   2  15   0    2.87    1.10
  -2  15   0    4.15    1.31
  -2  15   0    3.19    0.88
  -2 -15   0    2.36    0.86
  -2 -15   0    3.13    0.98
   2 -15   0    3.36    0.63
   2 -15   0    3.58    1.12
  -2  15  -1   12.39    1.92
   2  15   1    8.08    1.37
  -2  15  -1   11.53    1.23
   2  15   1   10.11    1.52
   2 -15   1   10.87    1.00
  -2 -15  -1    9.11    1.30
   2 -15   1   11.15    1.49
  -2 -15  -1   12.37    1.50
  -2  15  -2  161.76    7.94
  -2  15  -2  151.44    8.84
   2  15   2  162.31    8.31
   2  15   2  158.73    8.26
  -2 -15  -2  165.14    8.32
   2 -15   2  153.97    7.95
   2 -15   2  171.16    8.49
  -2 -15  -2  168.03    8.42
  -2  15  -3    0.43    0.60
   2  15   3    0.08    0.73
  -2  15  -3   -0.05    1.22
   2  15   3    0.42    0.65
   2 -15   3    2.27    1.08
   2 -15   3    0.98    0.63
  -2 -15  -3    0.13    0.86
  -2 -15  -3   -0.43    0.79
  -2  15  -4   11.49    2.12
   2  15   4   14.48    1.61
  -2  15  -4   12.68    1.14
   2 -15   4   13.03    1.32
  -2 -15  -4    9.84    1.82
   2 -15   4    9.63    1.70
  -2  15  -5    3.95    1.64
   2  15   5    2.92    1.13
   2 -15   5    3.84    1.37
  -2 -15  -5    4.41    1.42
   2 -15   5    4.44    1.03
  -2  15  -6   37.94    3.51
   2  15   6   39.58    2.87
   2 -15   6   36.33    2.65
   2 -15   6   30.55    2.81
  -2 -15  -6   31.21    3.03
   2  15   7    0.39    1.04
  -2  15  -7    1.32    1.57
   2 -15   7    0.90    1.04
  -2 -15  -7    1.49    1.42
   2 -15   7    0.57    0.96
   2  15   8    7.20    1.61
  -2  15  -8    4.71    1.99
   2 -15   8    2.65    1.28
  -2 -15  -8    3.68    1.67
   2  15   9    0.10    1.04
  -2  15  -9   -0.89    1.50
  -2 -15  -9    0.14    1.45
   2 -15   9    0.55    1.18
  -2  15 -10   -2.24    1.71
   2  15  10   -0.41    1.06
   2 -15  10    0.38    1.21
  -2 -15 -10    1.88    1.72
   2  15  11    0.57    1.26
  -2  15 -11    0.31    1.92
  -2 -15 -11    2.71    2.00
   2 -15  11    3.45    1.58
   2  15  12   13.84    2.41
  -2  15 -12    8.34    2.70
   2 -15  12    8.16    2.16
  -2 -15 -12   13.38    3.08
  -2  15 -13   -0.78    2.15
  -2 -15 -13    0.12    2.06
   2 -15  13    2.35    1.64
  -2  15 -14    0.62    2.76
  -2  15 -14    1.35    2.31
  -2 -15 -14    3.69    2.64
   2 -15  14    6.75    2.21
   2  16 -15    0.65    2.59
  -2 -16  15    1.35    1.78
   2  16 -14    1.78    2.29
  -2 -16  14   -1.28    1.55
   2  16 -13    1.91    2.30
  -2  16  13    0.50    1.43
  -2 -16  13    1.67    1.55
   2  16 -12   -0.17    2.09
  -2  16  12    0.13    1.25
  -2 -16  12    0.90    1.43
  -2 -16  12    0.18    1.36
  -2  16  11   -0.68    1.02
   2  16 -11    1.42    1.87
  -2 -16  11   -0.20    1.20
  -2 -16  11    0.13    1.33
  -2  16  10   16.93    2.21
   2  16 -10   16.04    3.10
  -2 -16  10   13.72    2.35
   2 -16 -10   14.24    2.55
  -2 -16  10   13.25    2.18
  -2  16   9    0.71    1.07
   2  16  -9   -0.57    1.46
  -2 -16   9    2.86    1.29
  -2 -16   9   -0.38    1.03
   2 -16  -9    0.33    1.40
  -2  16   8    1.81    1.18
   2  16  -8    0.79    1.66
  -2 -16   8   -0.46    0.84
   2 -16  -8    0.62    1.32
  -2 -16   8    0.49    0.99
   2  16  -7   15.74    2.72
  -2  16   7   17.59    2.09
  -2 -16   7   19.21    1.97
   2 -16  -7   16.54    2.32
  -2 -16   7   17.88    2.05
   2  16  -6   15.89    2.65
  -2  16   6   11.93    1.95
   2 -16  -6   18.20    1.98
  -2 -16   6   14.87    1.78
  -2 -16   6   13.02    1.74
  -2  16   5    6.73    1.15
  -2  16   5    6.48    1.47
   2  16  -5    4.57    1.67
  -2 -16   5    6.83    1.34
   2 -16  -5    7.54    1.41
   2 -16  -5    5.95    1.45
  -2 -16   5    6.47    1.40
   2  16  -4    6.00    1.67
  -2  16   4    8.01    1.26
  -2  16   4    5.88    1.38
   2  16  -4    4.78    0.88
  -2 -16   4    4.02    1.13
  -2 -16   4    5.73    1.30
   2 -16  -4    7.22    1.17
   2 -16  -4    5.85    1.42
   2  16  -3    1.52    1.30
   2  16  -3    1.52    0.69
  -2  16   3    1.74    0.91
  -2  16   3    1.24    0.91
   2 -16  -3    1.82    0.70
   2 -16  -3    3.20    1.08
  -2 -16   3    1.54    0.83
  -2 -16   3    1.18    0.92
   2  16  -2   22.27    2.38
  -2  16   2   25.69    2.23
   2  16  -2   27.09    1.94
  -2  16   2   25.95    2.14
  -2 -16   2   27.49    2.09
   2 -16  -2   28.34    1.71
   2 -16  -2   25.72    2.30
  -2 -16   2   28.04    2.28
   2  16  -1   17.84    2.03
  -2  16   1   15.97    1.82
   2  16  -1   16.66    1.53
  -2  16   1   15.84    1.57
   2 -16  -1   14.82    1.15
   2 -16  -1   18.02    1.80
  -2 -16   1   15.15    1.55
  -2 -16   1   15.51    1.69
   2  16   0   95.16    5.53
   2  16   0   92.99    5.15
  -2  16   0   99.64    5.19
  -2  16   0   87.40    5.55
   2 -16   0   99.50    4.79
  -2 -16   0   96.59    5.30
  -2 -16   0   92.80    5.21
   2 -16   0   89.59    5.37
   2  16   1   17.06    1.75
  -2  16  -1   19.13    2.15
   2  16   1   15.91    1.66
  -2  16  -1   18.04    1.60
  -2 -16  -1   13.79    1.65
  -2 -16  -1   16.23    1.59
   2 -16   1   14.53    1.81
   2 -16   1   16.74    1.27
  -2  16  -2    2.42    1.28
   2  16   2    1.40    0.93
   2  16   2    2.19    0.89
  -2  16  -2    1.80    0.77
   2 -16   2    0.88    1.02
   2 -16   2    1.25    0.64
  -2 -16  -2    1.99    0.88
  -2 -16  -2   -0.36    0.85
   2  16   3    3.89    1.06
  -2  16  -3    2.58    0.78
   2  16   3    1.75    0.81
  -2  16  -3    2.15    1.46
  -2 -16  -3    2.46    1.03
   2 -16   3    1.48    0.70
  -2 -16  -3    1.54    1.03
   2 -16   3    1.31    1.07
  -2  16  -4   97.32    6.16
  -2  16  -4   97.12    4.85
   2  16   4   90.41    5.40
   2 -16   4  100.32    5.68
   2 -16   4   90.48    5.12
  -2 -16  -4   92.03    5.51
  -2 -16  -4   93.86    5.59
   2  16   5    9.88    1.70
  -2  16  -5   13.45    2.40
   2 -16   5    7.13    1.58
  -2 -16  -5   11.98    2.03
   2 -16   5   11.59    1.42
  -2  16  -6   31.90    3.35
   2  16   6   29.36    2.59
   2 -16   6   33.24    2.80
  -2 -16  -6   27.92    2.85
   2 -16   6   31.15    2.44
  -2  16  -7   15.14    2.73
   2  16   7   14.24    1.94
  -2 -16  -7   15.82    2.50
   2 -16   7   15.38    2.02
   2 -16   7   14.30    1.81
   2  16   8    8.81    1.76
  -2  16  -8    5.10    2.06
  -2 -16  -8    7.35    2.06
   2 -16   8    3.66    1.44
  -2  16  -9   -0.77    1.72
   2  16   9    1.38    1.23
   2 -16   9    0.72    1.18
  -2 -16  -9   -1.23    1.42
  -2  16 -10    3.70    2.14
   2  16  10    2.78    1.40
  -2 -16 -10    2.25    1.83
   2 -16  10    4.23    1.61
  -2  16 -11    8.96    2.69
   2  16  11   10.42    2.16
  -2 -16 -11   13.14    2.82
   2 -16  11   11.58    2.30
  -2  16 -12    4.62    2.46
   2  16  12    3.80    1.78
  -2 -16 -12    5.12    2.45
   2 -16  12    2.37    1.66
  -2  16 -13   -0.54    1.98
   2  16  13    0.06    1.45
  -2 -16 -13    2.37    2.40
   2 -16  13    2.51    1.66
  -2  16 -14    3.61    2.49
  -2  16 -14   -0.08    2.71
  -2 -16 -14    2.71    2.38
   2 -16  14    1.73    1.81
   2  17 -14    3.82    2.56
  -2 -17  14   -0.68    1.54
   2  17 -13    1.16    2.18
  -2  17  13   -1.04    1.25
  -2 -17  13   -0.49    1.42
   2  17 -12    4.46    2.47
  -2  17  12    4.68    1.80
  -2 -17  12    7.25    1.96
  -2 -17  12    6.37    1.99
  -2  17  11    7.54    1.99
   2  17 -11    8.85    2.77
  -2 -17  11   10.39    2.22
  -2 -17  11    7.41    1.83
   2  17 -10    0.32    1.85
  -2  17  10    1.73    1.27
  -2 -17  10   -0.10    1.17
  -2 -17  10    0.19    1.25
  -2  17   9   11.92    2.16
   2  17  -9   13.15    2.71
  -2 -17   9   14.05    1.89
  -2 -17   9   12.86    2.11
   2  17  -8    2.73    1.71
  -2  17   8    0.85    1.08
  -2 -17   8    0.24    1.03
  -2 -17   8    0.65    1.06
  -2  17   7    7.90    1.68
   2  17  -7    3.96    1.88
  -2 -17   7    4.31    1.40
  -2 -17   7    5.91    1.44
  -2  17   6    0.36    0.86
   2  17  -6    2.90    1.61
  -2 -17   6    2.11    1.05
   2 -17  -6    1.22    1.14
  -2 -17   6    1.14    1.04
  -2  17   5   22.04    1.90
  -2  17   5   21.28    2.25
   2  17  -5   20.58    2.72
  -2 -17   5   22.83    2.20
  -2 -17   5   25.06    2.19
   2 -17  -5   27.21    2.51
   2  17  -4    0.04    0.59
  -2  17   4   -0.06    0.74
   2  17  -4   -0.83    1.10
  -2  17   4    0.41    0.89
  -2 -17   4   -0.33    0.87
   2 -17  -4    1.68    1.08
  -2 -17   4    1.09    0.85
   2  17  -3   -0.81    1.22
   2  17  -3   -0.08    0.65
  -2  17   3   -0.98    0.71
  -2  17   3    0.44    0.81
  -2 -17   3   -0.01    0.67
  -2 -17   3   -0.26    0.79
   2 -17  -3    0.37    0.94
  -2  17   2    0.16    0.78
   2  17  -2    1.79    1.36
  -2  17   2   -0.71    0.80
   2  17  -2    0.14    0.68
   2 -17  -2    0.39    0.90
  -2 -17   2    1.45    0.91
  -2 -17   2    1.39    0.85
  -2  17   1   53.73    3.79
   2  17  -1   61.07    4.02
  -2  17   1   55.33    3.56
   2  17  -1   59.79    3.48
  -2 -17   1   58.93    3.69
   2 -17  -1   60.40    3.82
   2 -17  -1   55.08    3.05
  -2 -17   1   57.15    3.55
   2  17   0    7.48    1.53
  -2  17   0    8.06    1.63
   2  17   0    8.75    1.36
  -2  17   0    9.35    1.26
  -2 -17   0    9.47    1.29
   2 -17   0    7.35    0.88
   2 -17   0    7.39    1.49
  -2 -17   0    6.70    1.36
  -2  17  -1   15.83    2.01
   2  17   1   16.47    1.87
  -2  17  -1   15.56    1.57
   2  17   1   20.03    1.76
  -2 -17  -1   15.71    1.60
   2 -17   1   16.13    1.90
  -2 -17  -1   17.26    1.83
   2 -17   1   17.57    1.32
   2  17   2   -0.08    0.78
   2  17   2   -0.32    0.74
  -2  17  -2    0.09    1.12
  -2  17  -2    0.46    0.63
   2 -17   2   -0.12    0.90
   2 -17   2    0.28    0.58
  -2 -17  -2    0.18    0.77
  -2 -17  -2    0.28    0.84
  -2  17  -3    0.04    1.23
   2  17   3   -0.79    0.67
   2  17   3   -0.53    0.69
  -2  17  -3   -0.63    0.55
  -2 -17  -3    0.70    0.95
   2 -17   3   -0.71    0.91
   2 -17   3    0.23    0.60
  -2 -17  -3    0.00    0.90
   2  17   4   18.08    1.95
  -2  17  -4   16.99    2.66
  -2 -17  -4   15.60    1.93
   2 -17   4   15.18    1.54
  -2 -17  -4   15.04    1.94
   2 -17   4   16.29    2.00
  -2  17  -5   28.32    2.98
   2  17   5   28.23    2.50
   2 -17   5   28.00    2.56
   2 -17   5   25.07    2.12
  -2 -17  -5   23.66    2.50
  -2  17  -6   -0.38    1.46
   2  17   6    2.11    1.18
  -2 -17  -6   -0.90    1.15
   2 -17   6   -0.50    0.95
   2 -17   6   -0.51    0.79
  -2  17  -7   -0.70    1.40
   2  17   7    0.34    1.10
   2 -17   7    1.55    1.03
  -2 -17  -7    0.46    1.35
   2 -17   7    1.49    1.07
   2  17   8   -0.34    0.92
  -2  17  -8    2.94    1.97
   2 -17   8   -0.31    1.06
  -2 -17  -8    0.50    1.40
   2  17   9    0.95    1.12
  -2  17  -9    0.64    1.71
  -2 -17  -9    2.15    1.73
   2 -17   9    0.40    1.12
  -2  17 -10   -0.99    1.70
   2  17  10   -0.09    1.26
  -2 -17 -10    1.69    1.75
   2 -17  10    2.88    1.41
   2  17  11    0.66    1.34
  -2  17 -11    2.58    2.15
  -2 -17 -11   -0.53    1.79
   2 -17  11    1.31    1.41
  -2  17 -12    3.85    2.36
   2  17  12   -1.06    1.41
  -2 -17 -12    1.32    1.99
   2 -17  12   -1.46    1.34
   2  17  13   11.01    2.53
  -2  17 -13   10.60    3.13
   2 -17  13    9.84    2.51
  -2 -17 -13   19.90    3.74
  -2  17 -14    0.35    2.37
  -2  17 -14    0.96    2.88
   2 -17  14    0.20    1.69
   2  18 -14   -1.38    2.32
  -2 -18  14    1.34    1.76
  -2  18  13    3.47    1.78
   2  18 -13    2.75    2.46
  -2 -18  13    0.94    1.66
  -2  18  12    0.85    1.44
   2  18 -12    1.71    2.22
  -2 -18  12    0.86    1.48
  -2 -18  12    1.21    1.48
  -2  18  11    1.18    1.40
   2  18 -11    1.45    1.99
  -2 -18  11    0.97    1.43
  -2 -18  11    0.94    1.30
  -2  18  10    1.70    1.38
   2  18 -10    1.40    1.88
  -2 -18  10   -0.93    1.07
  -2 -18  10   -0.45    1.18
  -2  18   9    6.14    1.76
   2  18  -9    8.04    2.47
  -2 -18   9    1.55    1.20
  -2 -18   9    4.02    1.44
  -2  18   8    3.02    1.32
   2  18  -8   -0.11    1.58
  -2 -18   8    1.75    1.13
  -2 -18   8    1.38    1.14
   2  18  -7   32.38    3.43
  -2  18   7   33.75    2.97
  -2 -18   7   33.19    2.85
   2 -18  -7   33.74    3.17
  -2 -18   7   35.80    2.88
   2  18  -6   15.86    2.76
  -2  18   6   19.88    2.14
  -2 -18   6   17.23    1.92
  -2 -18   6   17.57    2.04
   2 -18  -6   13.65    2.26
  -2  18   5   13.66    2.10
   2  18  -5    6.30    2.00
  -2 -18   5   14.20    1.69
   2 -18  -5   11.94    2.05
  -2 -18   5   14.37    1.84
   2  18  -4   10.51    2.09
  -2  18   4   14.28    1.57
  -2  18   4   11.82    1.64
   2  18  -4   11.73    1.25
  -2 -18   4   11.62    1.54
   2 -18  -4   14.81    1.92
  -2 -18   4   10.62    1.74
   2  18  -3    8.17    1.12
  -2  18   3    7.32    1.50
   2  18  -3    4.79    1.69
  -2  18   3    9.01    1.47
   2 -18  -3    8.90    1.68
  -2 -18   3    7.69    1.46
  -2 -18   3    7.91    1.36
  -2  18   2    1.11    0.92
  -2  18   2    2.46    1.11
   2  18  -2    0.76    0.80
   2  18  -2   -1.01    1.06
  -2 -18   2    1.29    0.90
  -2 -18   2    1.40    0.94
   2 -18  -2   -0.47    0.87
   2  18  -1   -1.01    0.65
  -2  18   1    2.97    1.03
   2  18  -1    0.27    1.12
  -2  18   1    1.08    1.07
  -2 -18   1   -0.30    0.69
  -2 -18   1    2.07    1.02
   2 -18  -1    2.12    1.02
  -2  18   0   49.57    3.37
   2  18   0   52.64    3.74
   2  18   0   55.89    3.48
  -2  18   0   55.93    3.91
   2 -18   0   50.80    3.66
  -2 -18   0   54.56    3.63
  -2 -18   0   60.34    3.51
  -2  18  -1   34.75    3.02
   2  18   1   34.82    2.73
   2  18   1   36.94    2.72
  -2  18  -1   34.43    2.51
  -2 -18  -1   39.60    2.67
   2 -18   1   32.69    2.85
  -2 -18  -1   35.39    2.75
   2 -18   1   37.80    2.22
   2  18   2    1.56    0.95
   2  18   2    0.90    0.97
  -2  18  -2    0.74    0.76
  -2  18  -2    0.54    1.16
   2 -18   2    0.16    1.07
  -2 -18  -2    1.39    0.99
   2 -18   2    1.22    0.66
  -2 -18  -2    0.68    1.00
  -2  18  -3   -0.39    0.61
   2  18   3   -0.33    0.70
  -2  18  -3    0.13    1.16
   2  18   3   -1.00    0.68
  -2 -18  -3   -0.74    0.86
   2 -18   3    0.66    0.71
  -2 -18  -3   -0.38    0.84
   2 -18   3   -0.34    0.83
  -2  18  -4   10.52    2.23
   2  18   4   14.22    1.81
   2 -18   4   13.34    1.50
  -2 -18  -4   13.30    2.06
  -2 -18  -4   15.40    1.83
   2 -18   4   13.62    2.15
  -2  18  -5   -1.23    1.35
   2  18   5    1.37    1.04
   2 -18   5    3.13    1.27
  -2 -18  -5    1.17    1.27
  -2 -18  -5    0.80    1.13
   2 -18   5    2.61    0.97
   2  18   6   -0.42    1.03
  -2  18  -6   -0.36    1.43
  -2 -18  -6    0.83    1.35
   2 -18   6    0.71    0.87
   2 -18   6    0.28    1.00
  -2  18  -7    3.44    1.79
   2  18   7    8.03    1.75
   2 -18   7    6.08    1.64
  -2 -18  -7    6.18    1.89
   2 -18   7    3.38    1.35
  -2  18  -8    5.30    2.22
   2  18   8    2.07    1.33
  -2 -18  -8    5.92    2.02
   2 -18   8    6.84    1.74
   2  18   9    2.21    1.43
  -2  18  -9    2.09    2.11
   2 -18   9    1.94    1.36
  -2 -18  -9    4.70    2.00
   2  18  10    2.90    1.42
  -2  18 -10    3.77    2.22
   2 -18  10    1.94    1.10
  -2 -18 -10    0.85    1.73
   2  18  11    5.70    1.87
  -2  18 -11    3.90    2.32
   2 -18  11    3.00    1.62
  -2 -18 -11    8.73    2.58
  -2  18 -12    0.45    2.21
   2  18  12    1.41    1.55
   2 -18  12    2.19    1.67
  -2 -18 -12    1.87    2.13
  -2  18 -13    1.68    2.48
   2  18  13   -0.55    1.42
   2 -18  13   -0.80    1.42
  -2  18 -14    9.60    3.47
  -2  18 -14   -0.39    2.40
   2 -18  14    2.71    2.05
   2  19 -14    1.37    2.47
  -2  19  13    5.19    1.92
   2  19 -13   -0.30    2.22
  -2 -19  13    1.95    1.67
   2  19 -12    3.75    2.57
  -2  19  12    3.51    1.74
  -2 -19  12    7.38    2.11
  -2 -19  12    6.15    1.94
  -2  19  11    0.21    1.36
   2  19 -11   -0.23    2.06
  -2 -19  11    5.59    1.79
  -2 -19  11    2.06    1.58
   2  19 -10    5.80    2.47
  -2  19  10    9.78    2.15
  -2 -19  10    8.90    1.88
  -2 -19  10    8.88    2.03
  -2  19   9    2.35    1.33
   2  19  -9   -1.45    1.78
  -2 -19   9    0.47    1.21
  -2 -19   9    0.64    1.20
   2  19  -8   45.14    4.23
  -2  19   8   45.45    3.62
  -2 -19   8   36.12    3.26
  -2 -19   8   46.13    3.53
   2 -19  -8   43.57    3.79
   2  19  -7    7.09    2.28
  -2  19   7   14.78    1.98
  -2 -19   7   11.57    1.94
   2 -19  -7   15.22    2.44
  -2 -19   7   14.45    1.96
   2  19  -6    8.79    2.23
  -2  19   6    7.94    1.75
   2 -19  -6    6.43    1.75
  -2 -19   6    8.45    1.60
  -2 -19   6   10.06    1.75
  -2  19   5   -0.70    0.83
   2  19  -5    0.26    1.50
  -2 -19   5    0.60    0.98
  -2 -19   5    1.29    1.06
   2 -19  -5    0.19    1.15
  -2  19   4    5.22    1.21
   2  19  -4    6.90    1.99
  -2  19   4    1.94    1.18
  -2 -19   4    1.27    1.00
   2 -19  -4    6.02    1.47
  -2 -19   4    3.22    1.27
   2  19  -3    7.68    1.98
  -2  19   3   11.41    1.58
   2  19  -3    9.54    1.28
  -2  19   3   12.68    1.72
   2 -19  -3    6.46    1.58
  -2 -19   3   13.27    1.69
  -2 -19   3    9.91    1.54
  -2  19   2   11.53    1.82
   2  19  -2   14.12    1.48
  -2  19   2   10.65    1.70
   2  19  -2   10.44    2.06
  -2 -19   2   11.39    1.46
  -2 -19   2    9.56    1.68
   2 -19  -2   11.67    1.91
   2  19  -1    1.09    0.85
  -2  19   1    0.76    0.80
   2  19  -1    3.73    1.46
  -2  19   1   -0.48    0.99
   2 -19  -1    1.11    1.03
  -2 -19   1   -0.03    0.82
  -2 -19   1   -0.72    0.89
   2  19   0   17.52    2.07
  -2  19   0   16.90    1.79
   2  19   0   15.62    1.74
  -2  19   0   20.39    2.27
  -2 -19   0   15.87    1.89
  -2 -19   0   20.18    1.81
   2 -19   0   16.20    1.98
   2  19   1    1.48    1.10
  -2  19  -1    3.93    1.04
   2  19   1    6.91    1.35
  -2  19  -1    4.18    1.55
   2 -19   1    4.49    1.35
  -2 -19  -1    6.09    1.41
  -2 -19  -1    4.96    1.20
  -2  19  -2   55.34    3.31
   2  19   2   52.83    3.48
  -2  19  -2   51.82    4.04
   2  19   2   51.69    3.54
  -2 -19  -2   54.19    3.50
  -2 -19  -2   50.98    3.65
   2 -19   2   50.69    3.75
   2  19   3    0.23    0.88
  -2  19  -3    0.59    1.33
  -2  19  -3    1.91    0.84
  -2 -19  -3    4.88    1.28
   2 -19   3    2.85    0.89
  -2 -19  -3    1.35    1.20
   2 -19   3    1.31    1.14
   2  19   4    4.22    1.32
  -2  19  -4    5.80    1.85
   2 -19   4    6.63    1.17
  -2 -19  -4    8.11    1.67
   2 -19   4    4.11    1.54
  -2 -19  -4    4.27    1.48
   2  19   5    3.69    1.39
  -2  19  -5    5.04    1.94
   2 -19   5    6.61    1.71
  -2 -19  -5    6.60    1.72
   2 -19   5   10.16    1.49
  -2 -19  -5    9.50    1.82
   2  19   6   34.41    2.95
  -2  19  -6   27.87    3.30
   2 -19   6   29.90    2.55
  -2 -19  -6   27.74    2.93
   2 -19   6   32.62    3.01
  -2 -19  -6   42.45    3.34
  -2  19  -7    4.62    2.06
   2  19   7    0.97    1.24
  -2 -19  -7    5.62    1.91
   2 -19   7    0.08    1.18
   2 -19   7    3.05    1.22
   2  19   8    6.06    1.79
  -2  19  -8    5.31    2.31
  -2 -19  -8   12.07    2.37
   2 -19   8    9.45    1.98
   2  19   9   -0.36    1.19
  -2  19  -9   -1.93    1.70
   2 -19   9    1.15    1.38
  -2 -19  -9   -0.35    1.54
   2  19  10    1.41    1.41
  -2  19 -10    0.11    1.83
   2 -19  10    1.87    1.40
  -2 -19 -10   -0.06    1.82
  -2  19 -11    2.60    2.17
   2  19  11    1.82    1.43
   2 -19  11    0.83    1.43
  -2 -19 -11    1.76    2.02
  -2  19 -12   10.38    3.08
   2  19  12    9.77    2.38
   2 -19  12    5.08    2.00
   2  19  13    0.15    1.52
  -2  19 -13    2.67    2.50
   2 -19  13    1.44    1.84
  -2  19 -14    6.09    3.25
   2  20 -13    5.76    2.86
  -2  20  13    5.23    2.06
  -2 -20  13    2.51    1.89
   2  20 -12    0.25    2.29
  -2  20  12    2.70    1.73
  -2 -20  12    1.96    1.63
  -2 -20  12    0.19    1.46
  -2  20  11   10.51    2.23
   2  20 -11    3.50    2.30
  -2 -20  11    4.74    1.73
  -2 -20  11    7.88    2.14
  -2  20  10    6.03    1.88
   2  20 -10    6.98    2.63
   2 -20 -10    7.61    2.19
  -2 -20  10    5.41    1.81
  -2 -20  10    3.46    1.39
   2  20  -9    2.38    2.11
  -2  20   9    2.14    1.48
  -2 -20   9    2.47    1.39
   2 -20  -9    2.62    1.62
  -2 -20   9    4.46    1.56
  -2  20   8    1.33    1.17
   2  20  -8   -1.52    1.53
  -2 -20   8    0.77    1.21
  -2 -20   8   -0.45    1.07
   2 -20  -8    1.00    1.44
   2  20  -7   10.60    2.54
  -2  20   7    7.22    1.85
  -2 -20   7    6.31    1.66
  -2 -20   7    8.67    1.72
   2 -20  -7   10.63    2.25
   2  20  -6   14.10    2.79
  -2  20   6   19.77    2.31
  -2 -20   6   15.20    1.89
  -2 -20   6   13.98    1.92
   2 -20  -6   17.09    2.63
   2  20  -5    1.46    1.60
  -2  20   5    0.72    1.03
  -2 -20   5    3.05    1.21
   2 -20  -5    1.81    1.30
  -2 -20   5    1.52    1.14
  -2  20   4    2.60    1.06
   2  20  -4    6.02    1.97
  -2  20   4    3.65    1.37
  -2 -20   4    2.91    1.14
   2 -20  -4    3.09    1.37
  -2 -20   4    6.73    1.47
  -2  20   3    0.46    1.00
   2  20  -3    2.74    1.03
  -2  20   3    1.67    1.09
   2  20  -3    1.96    1.45
  -2 -20   3    1.87    1.13
  -2 -20   3    0.85    0.91
   2 -20  -3    4.06    1.41
   2  20  -2   26.49    2.11
   2  20  -2   23.62    2.69
  -2  20   2   20.94    2.29
  -2  20   2   29.58    2.49
  -2 -20   2   29.01    2.49
   2 -20  -2   27.63    2.59
  -2 -20   2   29.05    2.32
  -2  20   1    4.78    1.29
   2  20  -1    2.31    1.45
  -2  20   1    4.43    1.40
   2  20  -1    4.11    1.14
   2 -20  -1    4.46    1.40
  -2 -20   1    4.73    1.16
  -2 -20   1    4.50    1.28
   2  20   0   29.16    2.63
   2  20   0   24.24    2.18
  -2  20   0   23.28    2.16
  -2  20   0   24.89    2.57
   2 -20   0   27.21    2.49
  -2 -20   0   22.21    2.09
  -2 -20   0   24.40    2.39
  -2  20  -1    1.75    0.94
   2  20   1    3.00    1.24
  -2  20  -1   -0.31    1.14
   2  20   1    1.94    1.10
  -2 -20  -1    1.81    0.99
  -2 -20  -1    3.17    1.17
   2 -20   1    2.25    1.20
  -2  20  -2    0.32    1.27
   2  20   2   -0.63    0.87
   2  20   2   -0.21    0.87
  -2  20  -2    1.15    0.83
  -2 -20  -2    0.12    0.85
  -2 -20  -2    1.19    1.12
   2 -20   2    0.41    1.08
   2  20   3   10.55    1.80
  -2  20  -3   15.46    2.60
  -2  20  -3   14.39    1.54
  -2 -20  -3   13.71    1.72
  -2 -20  -3   13.74    2.06
   2 -20   3    9.59    1.95
  -2  20  -4   10.57    2.39
   2  20   4    9.64    1.84
   2 -20   4   11.29    1.47
   2 -20   4   15.79    2.37
  -2 -20  -4   12.42    2.14
  -2 -20  -4   13.77    2.04
  -2  20  -5    9.52    2.35
   2  20   5   12.73    2.08
   2 -20   5   12.41    2.15
  -2 -20  -5   13.04    2.12
   2 -20   5   11.18    1.64
  -2 -20  -5   10.40    2.05
  -2  20  -6    7.58    2.33
   2  20   6   12.63    2.10
   2 -20   6   12.34    1.79
  -2 -20  -6    9.29    2.05
  -2 -20  -6   13.55    2.30
   2 -20   6    7.54    1.89
   2  20   7    8.34    1.98
  -2  20  -7    7.46    2.46
   2 -20   7   10.10    2.06
  -2 -20  -7    3.41    1.55
  -2 -20  -7   10.91    2.20
   2 -20   7    7.68    1.63
   2  20   8    2.93    1.54
  -2  20  -8    3.57    2.14
  -2 -20  -8    3.23    1.78
   2 -20   8    3.65    1.56
   2  20   9    2.08    1.39
  -2  20  -9    2.02    2.08
  -2 -20  -9   -0.80    1.59
   2 -20   9    1.08    1.30
  -2  20 -10    2.19    2.00
   2  20  10    1.47    1.30
   2 -20  10    5.64    1.92
   2  20  11    5.24    1.82
  -2  20 -11    3.18    2.39
   2 -20  11    6.54    2.14
   2  20  12    0.29    1.46
  -2  20 -12    3.44    2.37
   2 -20  12   -0.43    1.59
   2  20  13    0.24    1.71
  -2  20 -13   -1.91    2.16
   2 -20  13   -0.18    1.70
  -2  21  13    0.01    1.59
   2  21 -13    2.27    2.69
  -2 -21  13   -1.00    1.61
   2 -21 -13   -1.43    1.47
   2  21 -12    3.70    2.54
  -2  21  12    2.11    1.67
   2 -21 -12   -0.43    1.67
  -2 -21  12   -1.41    1.36
  -2 -21  12   -1.72    1.38
  -2  21  11    7.06    2.11
   2  21 -11    4.99    2.60
  -2 -21  11    3.41    1.76
   2 -21 -11    8.68    2.39
  -2 -21  11   10.46    2.33
   2  21 -10    3.10    2.27
  -2  21  10    3.94    1.74
  -2 -21  10    3.87    1.40
   2 -21 -10    3.35    1.83
  -2 -21  10    2.16    1.55
   2  21  -9   -2.23    1.71
  -2  21   9    1.08    1.32
  -2 -21   9    1.72    1.36
  -2 -21   9    1.28    1.36
   2 -21  -9    3.75    1.71
   2  21  -8   -0.51    1.51
  -2  21   8   -0.93    1.04
  -2 -21   8    1.03    1.26
  -2 -21   8   -1.32    1.03
   2 -21  -8    0.95    1.52
  -2  21   7    4.22    1.57
   2  21  -7    1.76    1.83
  -2 -21   7    0.61    1.13
   2 -21  -7    0.73    1.32
  -2 -21   7    3.83    1.47
  -2  21   6    6.35    1.67
   2  21  -6    7.66    2.27
  -2 -21   6    4.38    1.39
   2 -21  -6    9.58    2.20
  -2 -21   6    2.42    1.35
   2  21  -5   23.44    3.09
  -2  21   5   24.61    2.65
  -2 -21   5   28.83    2.46
   2 -21  -5   26.22    2.77
  -2 -21   5   27.69    2.65
  -2  21   4    3.75    1.45
  -2  21   4    7.76    1.47
   2  21  -4    1.89    1.63
   2 -21  -4    4.41    1.52
  -2 -21   4    5.44    1.56
  -2 -21   4    4.69    1.32
  -2  21   3    1.24    1.04
  -2  21   3   -1.51    0.81
   2  21  -3    0.86    0.91
   2  21  -3   -0.99    1.21
  -2 -21   3   -0.62    0.85
  -2 -21   3    0.49    1.03
   2 -21  -3   -1.07    1.00
  -2  21   2    1.65    1.11
   2  21  -2    0.80    1.39
   2  21  -2    1.28    0.95
  -2  21   2    1.62    1.11
  -2 -21   2    1.91    1.06
  -2 -21   2    1.61    1.21
   2 -21  -2    3.78    1.36
   2  21  -1   30.09    2.34
   2  21  -1   19.51    2.52
  -2  21   1   24.46    2.52
  -2  21   1   23.39    2.30
   2 -21  -1   25.62    2.61
  -2 -21   1   24.35    2.16
  -2 -21   1   28.29    2.50
   2  21   0    1.02    1.01
   2  21   0   -1.06    1.04
  -2  21   0    0.66    1.20
  -2  21   0    2.52    1.14
   2 -21   0   -0.42    0.96
  -2 -21   0    1.41    0.93
  -2 -21   0    2.12    1.12
   2  21   1    5.76    1.37
  -2  21  -1    7.84    1.43
  -2  21  -1    6.02    1.71
   2  21   1    4.19    1.32
  -2 -21  -1    5.25    1.50
   2 -21   1    3.16    1.42
  -2 -21  -1    6.11    1.33
  -2  21  -2    1.98    1.49
   2  21   2    1.24    1.01
   2  21   2    1.07    1.05
  -2  21  -2    0.31    0.85
  -2 -21  -2   -0.05    0.90
   2 -21   2    0.63    1.10
  -2 -21  -2   -0.13    0.99
  -2  21  -3    2.15    1.59
   2  21   3    2.77    1.22
  -2  21  -3    1.36    0.92
  -2 -21  -3    0.42    1.08
  -2 -21  -3    3.52    1.23
   2 -21   3    2.68    1.40
  -2  21  -4   -0.80    1.29
   2  21   4   -0.40    1.03
  -2 -21  -4   -0.23    1.16
  -2 -21  -4    0.44    1.10
   2 -21   4    2.47    1.34
   2  21   5   20.96    2.29
  -2  21  -5   15.62    2.82
   2 -21   5   15.66    2.54
  -2 -21  -5   15.80    2.21
  -2 -21  -5   11.49    2.24
   2  21   6    2.49    1.39
  -2  21  -6    0.84    1.77
  -2 -21  -6    1.43    1.47
   2 -21   6    2.53    1.42
  -2 -21  -6    4.38    1.66
  -2  21  -7    3.19    1.93
   2  21   7    0.79    1.24
  -2 -21  -7    1.32    1.60
   2 -21   7   -0.41    1.26
  -2 -21  -7    2.33    1.62
   2 -21   7    0.78    1.14
  -2  21  -8    1.76    1.78
   2  21   8   -1.55    1.10
  -2 -21  -8    0.28    1.42
   2 -21   8    2.09    1.41
   2  21   9   13.29    2.52
  -2  21  -9   17.97    3.38
   2 -21   9   11.38    2.30
   2  21  10   -0.47    1.36
  -2  21 -10   -1.92    1.61
   2 -21  10   -1.26    1.20
   2  21  11   -0.21    1.52
  -2  21 -11   -1.05    1.93
   2 -21  11    0.29    1.51
  -2  21 -12    1.05    2.31
   2  21  12    3.41    1.83
   2 -21  12    0.62    1.73
   2  21  13    0.26    1.82
  -2  21 -13    1.06    2.62
   2 -21  13    2.60    2.10
   2  22 -13    6.30    3.06
  -2  22  13    3.03    1.89
  -2  22  12   -0.33    1.52
   2  22 -12   -0.32    2.22
   2 -22 -12   -0.73    1.67
  -2 -22  12    1.98    1.70
  -2 -22  12    0.06    1.62
  -2  22  11   -0.24    1.46
   2  22 -11   -0.40    2.21
  -2 -22  11    1.38    1.59
   2 -22 -11   -0.45    1.55
  -2 -22  11   -0.81    1.37
  -2  22  10   -0.34    1.35
   2  22 -10   -0.79    1.96
  -2 -22  10   -1.50    1.33
   2 -22 -10    1.31    1.61
  -2 -22  10   -0.58    1.24
   2  22  -9    2.08    2.18
  -2  22   9    0.79    1.40
   2 -22  -9    2.26    1.75
  -2 -22   9    1.26    1.37
  -2 -22   9    0.18    1.15
  -2  22   8    1.36    1.43
   2  22  -8    0.03    1.82
   2 -22  -8   -1.01    1.24
  -2 -22   8    0.28    1.21
  -2 -22   8    0.26    1.24
  -2  22   7    1.77    1.34
   2  22  -7    3.28    2.10
  -2 -22   7    7.14    1.64
  -2 -22   7    0.74    1.25
   2 -22  -7    2.49    1.63
   2  22  -6    3.29    1.86
  -2  22   6    3.31    1.51
  -2 -22   6    3.06    1.28
  -2 -22   6    1.66    1.30
   2 -22  -6   -0.35    1.35
   2  22  -5    1.09    1.75
  -2  22   5    1.37    1.26
  -2 -22   5    1.85    1.12
   2 -22  -5    1.91    1.41
  -2 -22   5    0.99    1.14
  -2  22   4   33.51    2.90
   2  22  -4   26.55    3.23
  -2 -22   4   31.01    2.62
   2 -22  -4   21.89    2.76
  -2 -22   4   36.14    2.99
  -2  22   3   34.24    2.98
   2  22  -3   30.70    3.36
  -2  22   3   32.00    2.80
   2  22  -3   33.53    2.55
  -2 -22   3   38.75    2.84
   2 -22  -3   33.07    3.17
  -2 -22   3   33.86    2.96
  -2  22   2   27.74    2.68
   2  22  -2   33.36    2.57
  -2  22   2   34.26    2.89
   2  22  -2   27.84    3.10
   2 -22  -2   25.30    2.74
  -2 -22   2   32.22    2.55
  -2 -22   2   34.78    2.90
  -2  22   1    1.77    1.07
  -2  22   1    1.07    1.17
   2  22  -1    2.63    1.13
   2  22  -1    1.77    1.42
  -2 -22   1    1.28    1.18
   2 -22  -1    3.69    1.39
  -2 -22   1    3.98    1.17
  -2  22   0    7.40    1.53
   2  22   0   12.61    2.17
   2  22   0   13.33    1.69
  -2  22   0    8.60    1.90
  -2 -22   0    9.57    1.82
   2 -22   0    8.61    1.86
  -2 -22   0    9.62    1.63
   2  22   1   -0.38    0.84
  -2  22  -1    0.50    0.97
   2  22   1    1.72    1.20
  -2  22  -1    0.45    1.29
  -2 -22  -1    0.33    1.12
   2 -22   1   -1.22    0.92
  -2 -22  -1    0.13    0.88
  -2  22  -2    1.75    0.98
   2  22   2    0.75    1.06
  -2  22  -2    0.43    1.23
   2 -22   2    0.03    1.11
  -2 -22  -2    2.02    1.36
  -2 -22  -2    0.66    0.99
   2  22   3    6.18    1.55
  -2  22  -3   10.13    2.24
  -2 -22  -3    6.37    1.55
  -2 -22  -3    5.67    1.66
   2 -22   3    6.46    1.72
  -2  22  -4    9.44    2.29
   2  22   4   17.20    2.12
  -2 -22  -4   14.04    1.96
   2 -22   4   11.37    2.16
  -2 -22  -4   10.14    2.06
   2  22   5   -1.12    0.94
  -2  22  -5    2.18    1.82
   2 -22   5    0.21    1.22
  -2 -22  -5   -0.18    1.15
   2  22   6    2.95    1.46
  -2  22  -6   -1.35    1.36
   2 -22   6    0.38    1.17
  -2 -22  -6   -1.25    1.08
   2  22   7    0.04    1.13
  -2  22  -7   -0.07    1.72
  -2 -22  -7    1.76    1.54
   2 -22   7    0.92    1.36
   2  22   8    4.79    1.86
  -2  22  -8    0.15    1.78
   2 -22   8    3.08    1.62
  -2 -22  -8    2.04    1.58
  -2  22  -9    0.46    2.05
   2  22   9    6.44    1.87
   2 -22   9   -0.01    1.39
  -2 -22  -9    4.42    1.82
  -2  22 -10   10.50    2.93
   2  22  10    6.02    2.04
   2 -22  10    3.85    1.86
  -2 -22 -10    5.47    2.15
   2  22  11    4.46    2.06
  -2  22 -11    5.14    2.55
   2 -22  11    6.80    2.25
   2  22  12    3.58    1.89
  -2  22 -12    4.32    2.65
   2 -22  12    0.78    1.82
  -2  23  12    2.15    1.91
   2  23 -12    2.40    2.42
   2 -23 -12   -0.04    1.79
  -2 -23  12    2.76    1.85
  -2  23  11   -0.88    1.35
   2  23 -11   -0.30    2.07
   2 -23 -11    0.16    1.82
  -2 -23  11    0.62    1.57
  -2 -23  11    0.71    1.52
   2  23 -10   -1.46    1.59
  -2  23  10    0.88    1.35
   2 -23 -10    3.07    1.97
  -2 -23  10    0.01    1.49
  -2 -23  10    1.96    1.61
   2  23  -9   -1.13    2.00
  -2  23   9    1.19    1.49
  -2 -23   9   -1.48    1.06
  -2 -23   9    1.19    1.42
   2 -23  -9    0.89    1.51
   2  23  -8    4.42    2.31
  -2  23   8    3.74    1.77
   2 -23  -8    7.22    2.13
  -2 -23   8    3.01    1.48
  -2 -23   8    3.65    1.60
   2  23  -7    0.21    1.75
  -2  23   7    1.12    1.37
   2 -23  -7    0.85    1.45
  -2 -23   7    3.87    1.50
  -2 -23   7    2.29    1.42
   2  23  -6    0.93    1.79
  -2  23   6    2.35    1.42
  -2 -23   6   -0.88    1.08
   2 -23  -6   -0.43    1.10
  -2 -23   6   -1.57    1.04
  -2  23   5    4.85    1.56
   2  23  -5    4.53    2.05
  -2 -23   5    5.16    1.68
  -2 -23   5    4.00    1.35
   2 -23  -5    4.84    1.81
   2  23  -4   53.08    4.63
  -2  23   4   59.57    4.30
  -2 -23   4   60.53    4.27
   2 -23  -4   54.46    4.33
  -2 -23   4   57.25    3.93
  -2  23   3    0.86    1.17
   2  23  -3   -0.91    1.40
  -2  23   3   -0.52    1.07
  -2 -23   3    0.16    1.07
   2 -23  -3   -0.71    1.05
  -2 -23   3   -0.30    0.98
   2  23  -2   22.54    2.81
   2  23  -2   25.50    2.32
  -2  23   2   19.36    2.36
  -2  23   2   24.83    2.45
  -2 -23   2   28.48    2.36
  -2 -23   2   27.14    2.66
   2 -23  -2   25.18    2.68
   2  23  -1   -0.12    0.92
   2  23  -1    0.35    1.34
  -2  23   1    0.70    1.12
  -2  23   1   -0.08    0.98
   2 -23  -1   -0.80    0.96
  -2 -23   1    0.87    1.12
  -2 -23   1    1.24    1.01
   2  23   0    1.91    1.21
  -2  23   0    2.46    1.39
  -2  23   0    1.51    1.10
   2  23   0   -0.09    1.22
  -2 -23   0    3.89    1.24
   2 -23   0    1.79    1.32
  -2 -23   0    2.84    1.29
  -2  23  -1   -1.01    1.25
   2  23   1   -0.46    0.91
   2  23   1    1.03    1.27
  -2  23  -1    0.97    1.02
   2 -23   1   -0.67    1.14
  -2 -23  -1   -1.36    0.93
  -2  23  -2   26.67    2.36
  -2  23  -2   30.27    3.28
   2  23   2   29.36    2.71
  -2 -23  -2   28.97    2.79
   2 -23   2   28.26    2.80
  -2  23  -3    3.39    1.78
   2  23   3    1.10    1.10
   2 -23   3    0.49    1.25
  -2 -23  -3    2.73    1.52
   2  23   4    2.61    1.34
  -2  23  -4    3.85    1.95
  -2 -23  -4    1.66    1.40
   2 -23   4    1.37    1.40
  -2  23  -5    0.44    1.49
   2  23   5    0.36    1.11
   2 -23   5   -1.51    1.07
  -2 -23  -5   -1.14    1.13
  -2  23  -6    5.44    2.29
   2  23   6   14.58    2.39
  -2 -23  -6   11.26    2.38
   2 -23   6    8.53    2.05
   2  23   7   -0.38    1.07
  -2  23  -7    2.76    2.08
  -2 -23  -7    0.99    1.38
   2 -23   7    0.21    1.46
  -2  23  -8   11.45    2.83
   2  23   8    8.51    2.07
  -2 -23  -8    8.52    2.24
   2 -23   8    7.17    2.09
  -2  23  -9    1.97    2.08
   2  23   9   -0.52    1.23
  -2 -23  -9    0.03    1.47
   2 -23   9    0.62    1.55
  -2  23 -10    5.10    2.68
   2  23  10    9.68    2.30
   2 -23  10    4.91    1.99
  -2 -23 -10    5.23    2.15
   2  23  11   -0.92    1.46
  -2  23 -11    1.88    2.38
   2 -23  11   -0.35    1.57
  -2 -23 -11   -2.13    1.50
  -2  23 -12    4.12    2.71
   2  23  12   12.41    2.70
   2 -23  12    4.05    2.16
  -2 -23 -12    3.01    2.28
   2  24 -12   -0.89    2.41
  -2  24  12    1.90    1.92
   2 -24 -12    1.28    2.06
   2  24 -11    4.54    2.58
  -2  24  11    3.62    1.83
  -2 -24  11    2.30    1.75
  -2 -24  11    0.18    1.57
   2 -24 -11    1.32    1.97
   2  24 -10    9.93    3.14
  -2  24  10   13.06    2.62
   2 -24 -10   12.05    2.85
  -2 -24  10   13.57    2.51
  -2 -24  10    9.96    2.35
   2  24  -9    3.19    2.28
  -2  24   9   -0.32    1.27
  -2 -24   9    0.81    1.34
  -2 -24   9    0.56    1.40
   2 -24  -9    1.53    1.65
  -2  24   8    0.55    1.38
   2  24  -8   -1.33    1.79
  -2 -24   8   -0.53    1.19
  -2 -24   8    0.33    1.27
   2 -24  -8    1.12    1.70
   2  24  -7    0.09    1.75
  -2  24   7    1.93    1.50
  -2 -24   7    1.51    1.47
   2 -24  -7    2.04    1.66
  -2 -24   7    0.38    1.22
   2  24  -6   -0.60    1.86
  -2  24   6   -0.70    1.23
   2 -24  -6    0.26    1.42
  -2 -24   6   -0.71    1.25
  -2 -24   6    0.50    1.09
   2  24  -5    6.78    2.25
  -2  24   5    5.37    1.75
  -2 -24   5    7.19    1.66
   2 -24  -5    8.00    2.01
  -2 -24   5    7.44    1.88
  -2  24   4   -0.25    1.14
   2  24  -4    1.44    1.79
  -2 -24   4    0.94    1.25
   2 -24  -4    1.51    1.42
  -2 -24   4    1.60    1.17
  -2  24   3   27.06    2.78
   2  24  -3   26.79    3.19
  -2 -24   3   27.39    2.45
  -2 -24   3   26.01    2.75
   2 -24  -3   24.10    2.79
   2  24  -2    8.14    1.57
  -2  24   2    4.84    1.54
  -2  24   2    4.54    1.43
   2  24  -2    3.68    1.78
  -2 -24   2    4.09    1.47
   2 -24  -2    2.28    1.54
  -2  24   1    2.42    1.28
  -2  24   1   -0.55    1.13
   2  24  -1    4.15    1.37
   2  24  -1    2.05    1.64
   2 -24  -1    0.82    1.27
  -2 -24   1    2.08    1.27
  -2  24   0    9.79    2.12
  -2  24   0   12.62    2.01
   2  24   0    9.20    2.07
   2  24   0   12.64    1.97
   2 -24   0    7.63    1.90
  -2 -24   0    8.99    1.89
  -2  24  -1    0.60    1.02
   2  24   1    3.26    1.37
  -2  24  -1    0.79    1.48
   2  24   1    2.56    1.36
  -2 -24  -1    5.47    1.55
   2 -24   1    1.68    1.27
   2  24   2    3.06    1.41
  -2  24  -2    2.00    1.14
  -2  24  -2    6.86    2.11
   2 -24   2    3.65    1.51
  -2 -24  -2    3.60    1.41
   2  24   3    9.32    1.91
  -2  24  -3   10.33    2.53
   2 -24   3   11.22    2.25
  -2 -24  -3   12.57    2.26
   2  24   4    5.64    1.70
  -2  24  -4    2.72    1.84
   2 -24   4    2.81    1.64
  -2 -24  -4    5.83    1.72
  -2  24  -5   -0.30    1.75
   2  24   5   -0.45    1.21
   2 -24   5    2.95    1.69
  -2 -24  -5   -0.93    1.30
   2  24   6    2.14    1.47
  -2  24  -6    1.29    1.87
  -2 -24  -6    2.26    1.77
   2 -24   6    4.49    1.74
  -2  24  -7    7.21    2.51
   2  24   7   11.73    2.38
   2 -24   7   10.83    2.41
  -2 -24  -7   14.54    2.72
  -2  24  -8    0.23    1.82
   2  24   8    0.58    1.43
   2 -24   8    0.94    1.50
  -2 -24  -8    0.60    1.69
   2  24   9   -0.20    1.49
  -2  24  -9    2.56    2.30
   2 -24   9   -1.05    1.30
  -2 -24  -9    0.18    1.67
  -2  24 -10    1.89    2.25
   2  24  10    0.29    1.57
  -2 -24 -10    1.20    1.71
   2 -24  10   -0.11    1.66
  -2  24 -11    0.89    2.50
   2  24  11    2.12    1.75
   2 -24  11   -1.42    1.53
  -2 -24 -11   -0.68    1.83
  -2  25  11    2.50    1.96
   2  25 -11    1.57    2.45
   2 -25 -11    5.05    2.41
  -2  25  10   -0.28    1.64
   2  25 -10    2.10    2.39
   2 -25 -10    1.98    1.93
  -2 -25  10    0.36    1.58
  -2  25   9    1.78    1.66
   2  25  -9    2.84    2.35
   2 -25  -9    2.97    1.90
  -2 -25   9    5.23    1.83
   2  25  -8   -0.25    1.93
  -2  25   8    0.33    1.44
   2 -25  -8    0.95    1.64
  -2 -25   8    2.95    1.59
  -2  25   7    0.26    1.33
   2  25  -7    2.29    2.18
   2 -25  -7    1.14    1.72
  -2 -25   7    1.81    1.55
  -2  25   6   -0.75    1.32
   2  25  -6   -0.87    1.59
   2 -25  -6   -0.93    1.38
  -2 -25   6   -1.43    1.09
  -2  25   5    7.53    2.05
   2  25  -5    7.83    2.42
   2 -25  -5    6.92    2.10
  -2 -25   5    9.36    2.14
   2  25  -4    1.48    1.63
  -2  25   4    0.96    1.43
   2 -25  -4    2.30    1.63
  -2 -25   4    1.53    1.48
   2  25  -3   -0.26    1.68
  -2  25   3   -1.80    1.10
   2 -25  -3   -0.20    1.30
  -2 -25   3    0.05    1.17
  -2  25   2   -0.90    1.18
   2  25  -2    0.31    1.14
   2  25  -2   -0.42    1.45
  -2  25   2   -0.75    1.00
   2 -25  -2   -1.05    1.12
  -2 -25   2   -1.32    1.08
   2  25  -1   11.56    2.37
  -2  25   1   15.25    2.43
   2  25  -1   14.70    2.16
  -2  25   1   15.15    2.27
  -2 -25   1   11.97    2.17
   2 -25  -1   12.16    2.26
  -2  25   0   -0.22    1.08
  -2  25   0    1.12    1.47
   2  25   0   -0.98    1.04
   2  25   0    1.86    1.42
   2 -25   0   -0.21    1.10
  -2 -25   0    1.61    1.27
   2  25   1    0.61    1.20
  -2  25  -1    2.55    1.56
  -2  25  -1    1.38    1.14
   2 -25   1    0.64    1.19
  -2 -25  -1   -0.59    1.07
  -2  25  -2    0.68    1.55
   2  25   2    1.50    1.30
  -2 -25  -2    0.92    1.38
   2 -25   2   -0.82    1.07
   2  25   3   13.06    2.28
  -2  25  -3    9.60    2.54
  -2 -25  -3   17.86    2.39
   2 -25   3   13.01    2.34
   2  25   4   -0.94    1.20
  -2  25  -4   -1.03    1.67
  -2 -25  -4   -1.23    1.24
   2 -25   4    0.44    1.40
  -2  25  -5   10.74    2.58
   2  25   5   11.81    2.26
   2 -25   5    6.82    2.11
  -2 -25  -5   10.71    2.42
   2  25   6    1.03    1.36
  -2  25  -6   -1.70    1.63
  -2 -25  -6    5.72    1.99
   2 -25   6    2.26    1.58
  -2  25  -7   -0.61    1.81
   2  25   7    4.76    1.79
   2 -25   7    4.72    1.91
  -2 -25  -7    4.43    1.95
   2  25   8    0.76    1.35
  -2  25  -8    2.22    2.07
   2 -25   8    0.80    1.58
  -2 -25  -8   -0.84    1.65
   2  25   9    6.49    2.25
  -2  25  -9   11.59    3.12
   2 -25   9    8.68    2.33
  -2 -25  -9   12.53    2.79
  -2  25 -10    4.24    2.57
   2  25  10   -0.81    1.49
  -2 -25 -10   -2.25    1.57
   2 -25  10    3.57    1.92
   2  25  11    0.89    1.76
  -2  25 -11   -2.06    2.23
  -2 -25 -11   -1.72    1.69
   2 -25  11    0.32    1.96
  -2  26  11    6.28    2.33
   2  26 -11    6.95    3.12
   2 -26 -11    7.72    2.64
   2  26 -10    4.25    2.77
  -2  26  10    6.05    2.10
   2 -26 -10    8.97    2.77
  -2 -26  10    4.53    1.92
   2  26  -9   -2.64    1.88
  -2  26   9    2.50    1.66
  -2 -26   9   -0.72    1.43
   2 -26  -9    1.33    1.85
  -2  26   8    0.80    1.57
   2  26  -8    0.87    2.10
  -2 -26   8   -0.67    1.32
   2 -26  -8    1.20    1.74
  -2  26   7    0.25    1.41
   2  26  -7    0.06    1.98
   2 -26  -7    1.59    1.84
  -2 -26   7    0.77    1.49
  -2  26   6    1.92    1.51
   2  26  -6    2.43    2.06
  -2 -26   6    6.00    1.86
   2 -26  -6    4.52    2.03
  -2  26   5    2.47    1.61
   2  26  -5    6.33    2.23
   2 -26  -5    5.62    1.98
  -2 -26   5    6.19    1.95
   2  26  -4   12.52    2.84
  -2  26   4   14.54    2.57
  -2 -26   4   13.76    2.45
   2 -26  -4   18.27    2.89
   2  26  -3    5.14    2.01
  -2  26   3    6.63    1.88
  -2 -26   3    8.71    2.02
   2 -26  -3    7.35    2.09
   2  26  -2   -2.20    1.42
  -2  26   2    0.19    1.25
   2  26  -2    0.26    1.14
  -2  26   2   -0.73    1.16
   2 -26  -2    0.41    1.21
  -2 -26   2   -0.07    1.23
   2  26  -1    1.92    1.28
  -2  26   1    1.96    1.49
  -2  26   1    6.85    1.75
   2  26  -1   -0.67    1.54
  -2 -26   1    4.52    1.71
   2 -26  -1    2.55    1.40
  -2  26   0    4.30    1.85
   2  26   0    1.71    1.70
  -2  26   0    3.77    1.42
   2  26   0    1.66    1.28
  -2 -26   0   -0.30    1.06
   2 -26   0    1.25    1.38
   2  26   1    0.68    1.26
  -2  26  -1    0.17    1.09
  -2  26  -1   -0.49    1.46
   2 -26   1    0.24    1.28
  -2 -26  -1   -0.50    1.08
  -2  26  -2   -1.21    1.47
   2  26   2   -0.68    1.05
   2 -26   2   -1.26    1.25
  -2 -26  -2    0.68    1.31
   2  26   3    0.34    1.31
  -2  26  -3    0.37    1.74
  -2 -26  -3    4.18    1.80
   2 -26   3    0.48    1.31
   2  26   4    4.21    1.64
  -2  26  -4    2.45    2.06
  -2 -26  -4    8.68    2.12
   2 -26   4    7.76    2.09
   2  26   5    1.48    1.49
  -2  26  -5   -0.44    1.83
  -2 -26  -5   -0.54    1.51
   2 -26   5    1.26    1.50
  -2  26  -6    2.56    2.16
   2  26   6    5.63    1.85
  -2 -26  -6    6.02    2.19
   2 -26   6    4.33    1.93
  -2  26  -7    1.25    2.13
   2  26   7    1.01    1.47
  -2 -26  -7    2.61    1.86
   2 -26   7    5.17    2.12
   2  26   8    8.27    2.36
  -2  26  -8    8.03    2.79
  -2 -26  -8    3.84    2.02
   2 -26   8    6.04    2.11
  -2  26  -9    1.52    2.23
   2  26   9    1.95    1.86
   2 -26   9   -0.13    1.66
  -2 -26  -9    0.23    1.76
   2  26  10    0.65    1.67
  -2  26 -10    0.93    2.33
  -2 -26 -10    0.51    1.92
   2 -26  10    0.19    1.69
   2  27 -10   -1.24    2.31
  -2  27  10   -1.28    1.46
   2 -27 -10   -0.42    1.70
   2  27  -9   -1.33    2.09
  -2  27   9   -0.36    1.58
  -2 -27   9   -0.39    1.55
   2 -27  -9    2.25    2.03
   2  27  -8    0.45    2.05
  -2  27   8    3.53    1.79
  -2 -27   8   -0.63    1.48
   2 -27  -8    0.43    1.75
  -2  27   7    0.69    1.59
   2  27  -7   -2.41    1.72
   2 -27  -7    3.41    1.90
  -2 -27   7   -1.49    1.43
   2  27  -6    1.10    2.07
  -2  27   6   -0.26    1.24
   2 -27  -6    0.95    1.66
  -2 -27   6    1.32    1.57
  -2  27   5    0.69    1.33
   2  27  -5    0.58    1.80
  -2 -27   5   -0.04    1.43
   2 -27  -5   -1.77    1.43
  -2  27   4   17.02    2.77
   2  27  -4   23.93    3.25
   2 -27  -4   17.46    2.97
  -2 -27   4   12.34    2.45
  -2  27   3   -0.40    1.21
   2  27  -3    1.04    1.80
   2 -27  -3    2.03    1.51
  -2 -27   3    0.80    1.35
   2  27  -2   15.80    2.95
  -2  27   2   23.70    2.68
   2 -27  -2   23.24    2.84
  -2 -27   2   21.93    2.61
  -2  27   1   -1.05    1.28
   2  27  -1   -1.58    1.36
   2  27  -1   -0.26    1.24
  -2  27   1    0.39    1.24
  -2 -27   1   -1.23    1.12
   2 -27  -1   -1.04    1.13
   2  27   0    0.90    1.50
  -2  27   0    2.25    1.37
  -2  27   0    2.33    1.76
   2  27   0    0.74    1.28
  -2 -27   0    0.11    1.27
   2 -27   0    0.85    1.36
  -2  27  -1    0.41    1.56
   2  27   1    2.08    1.41
  -2  27  -1    0.65    1.22
   2 -27   1    1.28    1.42
  -2 -27  -1    0.67    1.29
   2  27   2    9.66    2.09
  -2  27  -2   11.39    2.66
   2 -27   2    8.54    2.11
  -2 -27  -2    9.99    2.24
   2  27   3   -0.50    1.26
  -2  27  -3    0.89    1.81
   2 -27   3    0.02    1.19
  -2 -27  -3    1.66    1.54
  -2  27  -4    3.32    2.21
   2  27   4    1.32    1.41
   2 -27   4   -2.37    1.16
  -2 -27  -4    1.11    1.59
  -2  27  -5    1.41    2.05
   2  27   5    0.69    1.38
   2 -27   5    2.24    1.62
  -2 -27  -5    1.18    1.53
  -2  27  -6    0.68    2.03
   2  27   6    4.45    1.81
   2 -27   6    3.66    1.88
  -2 -27  -6    0.68    1.69
   2  27   7   -1.04    1.31
  -2  27  -7    1.28    2.13
  -2 -27  -7    1.31    1.77
   2 -27   7    0.75    1.69
   2  27   8    2.86    1.87
  -2  27  -8    4.22    2.35
  -2 -27  -8    5.21    2.21
   2 -27   8    3.58    1.89
  -2  27  -9    1.55    2.30
   2  27   9    1.12    1.70
  -2 -27  -9   -0.27    1.70
   2 -27   9    1.95    1.82
   2  27  10    3.43    2.03
  -2  27 -10    4.86    2.80
  -2 -27 -10    0.29    1.99
   2 -27  10    1.16    1.91
  -2  28   9    1.99    1.84
   2  28  -9    5.02    2.79
  -2 -28   9    3.03    1.91
   2 -28  -9    0.47    2.04
   2  28  -8   -0.91    2.13
  -2  28   8    0.98    1.61
   2 -28  -8    1.24    1.90
  -2 -28   8   -1.09    1.40
  -2  28   7    3.63    1.87
   2  28  -7    0.10    1.93
   2 -28  -7    2.54    1.94
  -2 -28   7   -0.77    1.51
  -2  28   6    2.00    1.59
   2  28  -6    8.57    2.70
  -2 -28   6    1.43    1.71
   2 -28  -6    6.16    2.28
  -2  28   5    3.24    1.69
   2  28  -5    3.02    2.21
  -2 -28   5    1.44    1.64
   2 -28  -5    2.91    1.84
   2  28  -4    6.09    2.44
  -2  28   4    3.97    1.80
  -2 -28   4   10.10    2.30
   2 -28  -4    6.62    2.20
   2  28  -3    9.82    2.71
  -2  28   3    9.31    2.16
  -2 -28   3    8.84    2.19
   2 -28  -3   16.17    2.69
  -2  28   2    3.67    1.65
   2  28  -2    0.51    1.67
  -2 -28   2    4.46    1.69
   2 -28  -2    5.69    1.96
   2  28  -1   11.72    2.71
  -2  28   1    6.29    2.01
  -2  28   1    6.96    1.89
   2  28  -1    9.62    2.05
  -2 -28   1    5.37    1.88
   2 -28  -1    6.68    2.05
   2  28   0   19.81    2.52
  -2  28   0   12.82    2.59
  -2  28   0   17.17    2.23
   2 -28   0   17.25    2.83
  -2 -28   0   11.56    2.37
   2  28   1    1.15    1.42
  -2  28  -1    1.77    1.79
  -2 -28  -1    0.87    1.35
   2 -28   1   -0.30    1.44
  -2  28  -2   -0.63    1.55
   2  28   2    0.02    1.33
  -2 -28  -2   -0.53    1.39
   2 -28   2   -0.20    1.42
  -2  28  -3    1.42    1.82
   2  28   3    7.62    2.04
  -2 -28  -3    7.24    2.22
   2 -28   3    3.64    1.86
   2  28   4    1.40    1.52
  -2  28  -4    1.79    2.09
   2 -28   4    2.78    1.64
  -2 -28  -4   -0.33    1.61
  -2  28  -5   -0.24    1.97
   2  28   5    1.48    1.55
   2 -28   5   -0.63    1.58
  -2 -28  -5    0.94    1.77
  -2  28  -6   -2.65    1.82
   2  28   6    0.72    1.60
  -2 -28  -6    0.86    1.83
   2 -28   6   -1.04    1.56
  -2  28  -7    2.64    2.43
   2  28   7    4.23    1.90
   2 -28   7    4.81    2.09
  -2 -28  -7    5.27    2.25
  -2  28  -8    0.88    2.31
   2  28   8    1.49    1.80
  -2 -28  -8    0.00    1.75
   2 -28   8    4.51    1.99
   2  28   9   -0.88    1.56
  -2  28  -9    1.96    2.63
   2 -28   9    1.78    2.02
  -2 -28  -9    2.00    1.95
  -2  29   9    1.02    1.82
   2  29  -9    1.79    2.63
   2 -29  -9    1.01    2.07
   2  29  -8   -1.28    1.91
  -2  29   8   -1.60    1.28
   2 -29  -8   -1.21    1.84
  -2 -29   8   -0.59    1.64
  -2  29   7    5.22    2.14
   2  29  -7   -0.01    2.12
  -2 -29   7    6.78    2.22
   2 -29  -7    8.17    2.60
   2  29  -6   -0.73    1.97
  -2  29   6    1.47    1.71
  -2 -29   6    0.67    1.63
   2 -29  -6    0.77    1.78
   2  29  -5    4.31    2.32
  -2  29   5   -0.71    1.37
  -2 -29   5    4.13    1.90
   2 -29  -5    4.64    2.11
  -2  29   4    1.83    1.50
   2  29  -4    1.69    2.01
   2 -29  -4    0.95    1.68
  -2 -29   4    0.19    1.47
  -2  29   3    0.64    1.38
   2  29  -3    1.05    2.00
   2 -29  -3    0.78    1.54
  -2 -29   3    1.74    1.60
   2  29  -2    2.83    1.96
  -2  29   2    3.26    1.76
   2 -29  -2    5.71    2.02
  -2 -29   2    0.76    1.58
   2  29  -1   17.54    3.04
  -2  29   1   16.74    2.70
   2 -29  -1   18.07    3.01
  -2 -29   1   21.58    2.74
  -2  29   0    0.87    1.66
   2  29   0    1.63    1.55
  -2  29   0    0.70    1.37
   2 -29   0   -0.11    1.46
  -2 -29   0    0.04    1.47
   2  29   1    9.18    2.15
  -2  29  -1    8.98    2.50
   2 -29   1   10.20    2.32
  -2 -29  -1    5.13    1.92
   2  29   2    1.56    1.52
  -2  29  -2    0.63    1.76
  -2 -29  -2   -0.28    1.43
   2 -29   2    2.02    1.71
   2  29   3    1.36    1.56
  -2  29  -3    3.48    2.07
  -2 -29  -3    2.66    1.73
   2 -29   3    1.30    1.67
  -2  29  -4    1.49    2.20
   2  29   4    2.66    1.61
   2 -29   4    2.37    1.76
  -2 -29  -4    0.97    1.65
  -2  29  -5    1.31    2.13
   2  29   5    3.87    1.74
  -2 -29  -5   -0.15    1.51
   2 -29   5    1.38    1.82
   2  29   6   -1.70    1.32
  -2  29  -6   -1.54    1.88
   2 -29   6   -0.05    1.54
  -2 -29  -6    1.87    1.91
  -2  29  -7    1.50    2.39
   2  29   7   -0.90    1.51
  -2 -29  -7    3.72    2.08
   2 -29   7    5.28    2.20
  -2  29  -8    3.41    2.44
   2  29   8    2.33    1.79
   2 -29   8    0.88    1.91
  -2 -29  -8   -0.78    1.94
  -2 -29  -9   15.58    3.28
  -2  30   8    1.17    1.89
   2  30  -8   -0.49    2.23
   2 -30  -8    4.33    2.34
   2  30  -7    4.13    2.72
  -2  30   7    3.56    2.00
   2 -30  -7    3.62    2.20
  -2 -30   7    5.19    2.16
  -2  30   6    7.59    2.36
   2  30  -6   11.32    3.17
   2 -30  -6    7.16    2.59
  -2 -30   6    9.07    2.30
   2  30  -5   -2.56    1.79
  -2  30   5   -0.78    1.49
   2 -30  -5   -0.98    1.55
  -2 -30   5    0.57    1.67
   2  30  -4    2.51    2.11
  -2  30   4    3.56    1.83
  -2 -30   4    2.89    1.91
   2 -30  -4   -0.87    1.58
   2  30  -3    2.63    2.24
  -2  30   3    2.81    1.67
   2 -30  -3    1.46    1.68
  -2 -30   3    2.43    1.79
   2  30  -2    3.18    2.21
  -2  30   2    0.60    1.48
   2 -30  -2    0.03    1.55
  -2 -30   2   -1.11    1.36
  -2  30   1    3.22    1.63
   2 -30  -1    0.92    1.71
  -2 -30   1    4.22    1.90
   2  30   0    4.46    1.77
  -2  30   0    1.26    1.71
  -2  30   0    2.18    1.53
  -2 -30   0    4.09    1.87
   2 -30   0    3.53    1.83
   2  30   1    2.35    1.73
  -2  30  -1   -0.61    1.69
   2 -30   1   -0.26    1.40
  -2 -30  -1    0.64    1.58
   2  30   2    0.85    1.64
  -2  30  -2    3.26    2.09
  -2 -30  -2    1.64    1.66
   2 -30   2   -0.30    1.44
   2  30   3   -0.97    1.40
  -2  30  -3   -2.08    1.55
   2 -30   3    2.01    1.77
  -2 -30  -3   -0.27    1.61
   2  30   4    1.19    1.68
  -2  30  -4    1.58    2.06
   2 -30   4    0.28    1.64
  -2 -30  -4   -1.39    1.67
  -2  30  -5    3.20    2.49
   2  30   5    6.40    2.17
  -2 -30  -5    6.84    2.45
   2 -30   5    5.40    2.20
  -2  30  -6    1.65    2.24
   2  30   6   -1.18    1.56
   2 -30   6   -0.76    1.59
  -2 -30  -6    3.72    2.14
   2  30   7    4.22    1.98
  -2  30  -7    0.65    2.14
   2 -30   7    0.06    1.78
  -2 -30  -7   -0.42    1.99
   2  30   8    0.85    1.76
  -2  30  -8   -0.87    2.31
   2 -30   8    1.40    1.90
  -2 -30  -8    2.90    2.29
  -2  31   7   -1.27    1.58
   2  31  -7    1.21    2.36
  -2 -31   7    2.31    1.98
   2 -31  -7    2.89    2.28
  -2  31   6   -1.05    1.57
   2  31  -6    2.54    2.45
  -2 -31   6   -0.57    1.67
   2 -31  -6    2.32    2.12
  -2  31   5    4.25    2.00
   2  31  -5    0.68    2.12
   2 -31  -5    2.58    1.99
  -2 -31   5    2.41    1.94
  -2  31   4    6.13    2.15
   2  31  -4    7.60    2.74
   2 -31  -4    4.86    2.32
  -2 -31   4    9.81    2.48
  -2  31   3    0.26    1.64
   2  31  -3    3.45    2.39
   2 -31  -3   -0.34    1.52
  -2 -31   3   -0.43    1.59
  -2  31   2    7.38    2.09
   2  31  -2    6.51    2.51
   2 -31  -2    2.96    1.85
  -2 -31   2    6.80    2.12
  -2  31   1    8.15    2.12
   2 -31  -1    4.21    2.10
  -2 -31   1    3.84    1.83
   2  31   0    2.47    1.80
  -2 -31   0    0.22    1.48
   2 -31   0    0.66    1.55
   2  31   1    1.32    1.64
  -2  31  -1    0.91    1.84
   2 -31   1    0.49    1.58
  -2 -31  -1    1.69    1.70
   2  31   2    7.65    2.12
  -2  31  -2    6.52    2.50
   2 -31   2    5.53    1.99
  -2 -31  -2    3.89    2.03
  -2  31  -3    2.07    2.15
   2  31   3    3.34    1.84
  -2 -31  -3    2.60    2.04
   2 -31   3   -0.71    1.60
   2  31   4   -1.22    1.41
  -2  31  -4    0.72    2.11
  -2 -31  -4    1.86    1.93
   2 -31   4    0.50    1.71
  -2  31  -5    0.79    2.10
   2  31   5   -1.63    1.42
  -2 -31  -5    1.90    2.14
   2 -31   5    1.27    1.83
  -2  31  -6    2.40    2.42
   2  31   6   -0.99    1.51
   2 -31   6    1.62    1.96
  -2 -31  -6    4.65    2.37
   2  31   7    1.31    1.87
  -2  31  -7    0.24    2.36
  -2 -31  -7    1.14    2.17
   2 -31   7    2.08    2.01
  -2  32   6   -0.01    1.76
   2  32  -6    1.91    2.58
  -2 -32   6    4.70    2.23
   2 -32  -6    2.51    2.27
  -2  32   5    2.76    1.92
   2  32  -5    2.74    2.38
  -2 -32   5    0.29    1.75
   2 -32  -5    1.81    2.09
  -2  32   4    4.85    2.11
   2  32  -4    4.59    2.56
  -2 -32   4    8.45    2.44
   2 -32  -4    5.14    2.34
  -2  32   3    2.34    1.74
   2  32  -3    4.63    2.51
  -2 -32   3    5.58    2.28
   2 -32  -3    5.61    2.22
  -2  32   2   -0.22    1.50
  -2 -32   2   -1.77    1.53
   2 -32  -2   -0.79    1.63
  -2  32   1    0.74    1.56
   2 -32  -1    1.30    1.60
  -2 -32   1   -0.72    1.56
   2 -32   0    0.19    1.67
  -2 -32   0    0.34    1.67
   2  32   1   12.16    2.55
  -2  32  -1   15.09    3.11
   2 -32   1   11.69    2.70
  -2 -32  -1   12.55    2.79
  -2  32  -2   -0.37    1.94
   2  32   2   -1.37    1.69
   2 -32   2    0.00    1.58
  -2 -32  -2    1.81    1.73
  -2  32  -3    0.29    2.09
   2  32   3    6.06    2.24
  -2 -32  -3    5.31    2.14
   2 -32   3    3.65    2.12
   2  32   4    1.04    1.81
  -2  32  -4    0.97    2.15
   2 -32   4   -1.65    1.70
  -2 -32  -4    1.21    1.91
   2  32   5    0.21    1.80
  -2  32  -5    1.32    2.32
  -2 -32  -5    1.09    1.99
   2 -32   5    0.57    1.65
   2  32   6    2.03    1.87
  -2  32  -6   -0.60    2.26
   2 -32   6    0.09    1.81
  -2 -32  -6   -0.51    1.84
   2  33  -6   -1.48    2.27
   2  33  -5   -0.94    2.50
  -2  33   5    0.97    1.87
   2 -33  -5    0.78    2.17
  -2 -33   5    1.89    2.04
  -2  33   4    0.50    1.75
   2  33  -4    4.87    2.68
  -2 -33   4   -0.39    1.77
   2 -33  -4   -0.54    1.74
  -2  33   3    0.92    1.64
  -2 -33   3   -1.79    1.65
   2 -33  -3    1.18    1.88
  -2  33   2    2.56    1.84
   2 -33  -2    1.19    1.91
  -2 -33   2   -0.09    1.74
   2 -33  -1    1.98    1.98
  -2 -33   1    1.73    1.95
  -2 -33   0    1.30    1.82
   2 -33   0    0.15    1.62
   2  33   1    4.41    2.16
   2 -33   1    1.28    1.90
  -2 -33  -1    2.41    1.91
  -2  33  -2    2.34    2.31
   2  33   2    5.44    2.12
  -2 -33  -2    4.48    2.31
   2 -33   2    3.30    2.14
   2  33   3    1.72    1.89
  -2  33  -3    2.22    2.33
   2 -33   3   -0.93    1.74
  -2 -33  -3    2.75    2.10
   2  33   4    0.32    1.75
  -2  33  -4   -0.51    2.22
   2 -33   4    0.59    1.93
  -2 -33  -4    2.55    2.05
   2  33   5    6.61    2.41
  -2  33  -5    3.29    2.58
   2 -33   5    6.40    2.52
  -2 -33  -5    7.59    2.78
   2  34  -4   -0.75    2.28
  -2  34   4    0.18    1.69
  -2 -34   4   -0.63    1.89
  -2  34   3    1.68    1.86
   2 -34  -3    0.09    2.03
  -2 -34   3    0.43    1.93
  -2  34   2   -0.84    1.78
  -2 -34   2   -1.75    1.67
   2 -34  -2   -0.29    1.88
  -2 -34   1    3.94    2.11
   2 -34  -1   -2.87    1.74
  -2 -34   0   11.74    2.80
   2 -34   0   19.42    3.37
   2 -34   1    1.84    1.82
  -2 -34  -1    0.83    1.87
   2  34   2   -0.43    1.92
  -2  34  -2    1.85    2.25
  -2 -34  -2    0.70    1.97
   2 -34   2   -0.83    1.81
  -2  34  -3    3.52    2.70
   2  34   3   -1.73    1.64
   2 -34   3    1.96    2.00
  -2 -34  -3   -0.06    1.97
  -2  34  -4    2.00    2.57
  -2 -34  -4    3.58    2.37
  -2 -35   3   -0.49    1.92
  -2 -35   2    1.32    2.09
  -2 -35   1    1.55    2.15
   2 -35   0    2.31    2.13
  -2 -35   0    1.26    2.09
  -2 -35  -1    1.95    2.13
   2  35   2    7.18    2.53
  -2 -35  -2    5.91    2.63
  -3   0  16    0.96    1.82
   3   0 -16    1.26    2.52
   3   0 -15   -0.18    2.09
  -3   0  15    0.13    1.43
  -3   0  14    1.75    1.28
  -3   0  13    1.00    1.28
  -3   0  12   12.74    2.15
   3   0 -12   19.71    2.43
  -3   0  11    0.18    1.00
   3   0 -11   -1.11    1.23
  -3   0  10   18.19    2.00
   3   0 -10   19.59    2.16
  -3   0   9    0.19    0.89
   3   0  -9    0.37    1.09
  -3   0   9   -0.18    0.75
  -3   0   9    1.14    0.63
  -3   0   8   21.51    1.91
  -3   0   8   23.99    2.10
   3   0  -8   23.27    2.27
  -3   0   8   26.17    1.72
  -3   0   7   -0.49    0.63
  -3   0   7    0.23    0.50
  -3   0   7    0.13    0.65
  -3   0   6    1.22    0.63
  -3   0   6   -0.06    0.52
  -3   0   6   -0.19    0.41
  -3   0   5   -0.94    0.42
  -3   0   5   -0.28    0.37
  -3   0   5   -0.95    0.42
  -3   0   4   51.17    2.60
  -3   0   4   47.50    2.58
  -3   0   4   44.51    2.72
  -3   0   4   49.42    2.79
  -3   0   3   -0.16    0.40
  -3   0   3    0.11    0.35
  -3   0   3    0.29    0.45
  -3   0   3   -1.06    0.32
  -3   0   2  312.96   14.75
  -3   0   2  318.30   14.17
  -3   0   2  305.83   15.06
  -3   0   1    0.11    0.36
   3   0  -1    0.27    0.21
   3   0  -1    0.02    0.41
  -3   0   1   -0.49    0.35
   3   0   0    8.14    0.80
  -3   0   0    9.44    0.84
   3   0   0    8.58    0.58
  -3   0   0    7.16    0.75
   3   0   1    0.07    0.34
  -3   0  -1   -1.13    0.46
   3   0   1   -0.19    0.40
  -3   0  -1   -0.24    0.39
   3   0   2  199.84    9.30
  -3   0  -2  196.97    9.76
  -3   0  -2  204.76    9.71
   3   0   2  195.77    9.33
   3   0   3    0.25    0.45
   3   0   3   -0.44    0.33
  -3   0  -3    0.13    0.52
  -3   0  -3    0.07    0.73
   3   0   4    0.17    0.49
  -3   0  -4    0.75    0.78
  -3   0  -4    0.95    0.60
   3   0   4    0.34    0.45
  -3   0  -5   -0.69    0.84
   3   0   5    0.14    0.40
   3   0   5   -0.22    0.54
  -3   0  -5   -0.91    0.58
  -3   0  -6  245.78   12.93
   3   0   6  243.91   12.25
  -3   0  -6  268.62   12.60
   3   0   6  252.74   11.90
  -3   0  -7    1.19    1.22
   3   0   7    0.59    0.52
  -3   0  -7    1.86    0.90
   3   0   7    0.23    0.75
   3   0   8    6.04    0.94
  -3   0  -8    7.94    1.98
   3   0   8    2.88    1.15
  -3   0  -8    6.54    1.35
  -3   0  -9   -1.55    0.89
  -3   0  -9   -0.86    1.20
   3   0   9    0.28    0.92
  -3   0 -10   16.34    2.87
   3   0  10   14.16    1.95
   3   0  11    0.83    1.13
  -3   0 -11    4.81    2.10
  -3   0 -12   21.43    3.64
   3   0  12   15.32    2.53
   3   0  13   -2.01    1.04
  -3   0 -13   -0.26    1.91
   3   0  14    1.50    1.51
  -3   0 -14   -2.28    2.05
  -3   0 -15   -0.16    2.12
   3   0  15    0.77    1.72
  -3   0 -16   -0.64    2.43
   3   0  16    0.70    1.75
  -3   1  16   -0.98    1.55
   3   1 -16    2.03    2.45
  -3  -1  16    1.25    1.75
   3  -1 -16    0.02    2.41
  -3   1  15    1.75    1.65
   3  -1 -15   -0.45    2.02
  -3  -1  15   -1.30    1.32
  -3   1  14    1.12    1.36
  -3  -1  14    0.80    1.43
  -3   1  13   22.29    2.51
  -3  -1  13   18.33    2.40
   3   1 -12    0.31    1.29
  -3   1  12    0.98    1.25
  -3  -1  12    1.44    1.10
   3   1 -11   -0.18    1.23
  -3   1  11    0.29    0.94
   3  -1 -11    0.25    1.19
  -3  -1  11    0.15    1.00
   3   1 -10    9.54    1.86
  -3   1  10   11.86    1.78
   3  -1 -10   14.33    2.13
  -3  -1  10   11.66    1.76
  -3   1   9   11.96    1.26
   3   1  -9   11.83    1.96
  -3   1   9   10.87    1.46
  -3  -1   9   10.48    1.11
  -3  -1   9   14.94    1.79
   3  -1  -9   10.76    1.82
  -3  -1   9   11.88    1.49
   3   1  -8   -1.07    1.00
  -3   1   8    0.07    0.69
  -3   1   8   -0.67    0.68
  -3   1   8    1.09    0.65
  -3  -1   8    0.12    0.76
  -3  -1   8    1.15    0.86
  -3  -1   8    0.57    0.50
  -3   1   7  149.32    7.63
  -3   1   7  148.92    7.91
  -3   1   7  152.99    7.46
  -3  -1   7  157.89    7.99
  -3  -1   7  153.99    7.64
  -3  -1   7  151.18    7.36
  -3   1   6  126.59    6.68
  -3   1   6  130.08    6.45
  -3   1   6  128.29    6.32
  -3  -1   6  128.35    6.74
  -3  -1   6  132.09    6.25
  -3  -1   6  124.96    6.41
  -3   1   5    9.66    1.07
  -3   1   5    9.12    0.96
  -3   1   5   10.70    1.04
  -3   1   5   10.01    0.93
  -3  -1   5    8.87    0.92
  -3  -1   5    9.50    0.86
  -3  -1   5    9.40    1.08
  -3   1   4   17.45    1.35
  -3   1   4   21.58    1.43
  -3   1   4   17.26    1.25
  -3   1   4   18.90    1.28
  -3  -1   4   19.47    1.43
  -3  -1   4   18.23    1.25
  -3   1   3   75.59    3.77
  -3   1   3   74.18    3.60
  -3   1   3   74.96    3.68
  -3   1   3   71.94    3.85
  -3  -1   3   71.90    3.88
  -3  -1   3   69.67    3.82
  -3  -1   3   71.12    3.54
  -3   1   2  393.99   18.44
  -3   1   2  380.98   17.41
  -3   1   2  380.93   18.01
   3   1  -2  388.80   17.65
  -3   1   2  366.19   17.64
  -3  -1   2  383.63   18.09
  -3  -1   2  379.30   18.43
  -3  -1   2  400.12   17.37
  -3   1   1  295.28   14.28
  -3   1   1  301.50   13.93
   3   1  -1  298.09   13.69
  -3  -1   1  279.30   14.24
   3  -1  -1  316.13   13.45
  -3  -1   1  288.49   14.01
  -3   1   0   -0.05    0.38
  -3   1   0    0.52    0.40
   3   1   0    0.41    0.41
   3   1   0    0.70    0.23
   3  -1   0    0.36    0.38
  -3  -1   0    0.41    0.47
  -3  -1   0    0.73    0.38
   3  -1   0    0.40    0.28
   3   1   1    3.39    0.49
  -3   1  -1    2.84    0.63
   3   1   1    3.60    0.61
  -3   1  -1    3.33    0.73
   3  -1   1    3.62    0.54
  -3  -1  -1    3.54    0.51
  -3  -1  -1    3.98    0.75
   3  -1   1    4.83    0.64
   3   1   2    9.44    0.91
  -3   1  -2   12.53    1.18
   3   1   2   11.25    0.90
  -3   1  -2   10.53    1.04
   3  -1   2   10.56    0.88
   3  -1   2   11.98    0.96
  -3  -1  -2   10.50    0.86
  -3  -1  -2   11.11    1.29
   3   1   3    7.20    0.79
   3   1   3    5.00    0.71
  -3   1  -3    4.45    0.79
  -3   1  -3    1.44    0.79
   3  -1   3    4.64    0.78
  -3  -1  -3    5.09    0.70
   3  -1   3    5.66    0.72
  -3  -1  -3    5.88    1.05
  -3   1  -4   11.57    1.37
  -3   1  -4    7.74    1.03
   3   1   4    7.53    0.81
   3   1   4    8.32    0.98
   3  -1   4    6.85    0.93
  -3  -1  -4    6.36    1.24
  -3  -1  -4    7.72    0.86
   3  -1   4    9.35    0.83
  -3   1  -5   35.26    2.62
   3   1   5   32.16    2.22
   3   1   5   32.63    2.01
  -3   1  -5   34.50    2.26
   3  -1   5   35.40    2.28
  -3  -1  -5   27.92    2.47
   3  -1   5   34.56    1.94
  -3  -1  -5   35.61    2.11
   3   1   6    1.74    0.60
  -3   1  -6    2.40    0.92
  -3   1  -6    2.49    1.31
   3   1   6    0.69    0.74
  -3  -1  -6    2.14    1.17
   3  -1   6    0.68    0.74
  -3  -1  -6    2.40    0.80
   3  -1   6    2.67    0.62
  -3   1  -7   38.78    3.26
   3   1   7   36.84    2.25
  -3   1  -7   33.56    2.56
   3   1   7   38.11    2.68
   3  -1   7   35.39    2.12
   3  -1   7   34.92    2.61
  -3  -1  -7   37.91    2.46
  -3  -1  -7   33.89    3.10
   3   1   8   63.88    4.09
  -3   1  -8   67.49    4.07
  -3   1  -8   59.80    4.56
   3   1   8   67.81    3.61
  -3  -1  -8   74.44    4.80
   3  -1   8   65.06    4.12
  -3  -1  -8   62.24    3.85
   3  -1   8   62.75    3.47
   3   1   9    0.91    0.97
   3   1   9   -0.03    0.57
  -3   1  -9    1.55    1.49
  -3   1  -9    0.11    1.03
   3  -1   9    0.46    0.86
  -3  -1  -9    0.69    1.39
   3   1  10    6.94    1.66
  -3   1 -10   11.49    2.53
   3  -1  10    8.01    1.73
  -3  -1 -10    2.99    1.85
   3   1  11    3.39    1.41
  -3   1 -11    6.40    2.18
   3  -1  11    6.03    1.64
  -3  -1 -11    3.05    2.09
  -3   1 -12    1.48    1.87
   3   1  12    0.35    1.13
   3  -1  12    0.26    1.29
  -3  -1 -12    2.17    2.06
  -3   1 -13   -0.19    1.80
   3   1  13   -0.62    1.28
   3  -1  13   -1.57    1.07
  -3  -1 -13   -1.31    1.92
   3   1  14   -1.90    1.37
  -3   1 -14    0.15    2.07
  -3  -1 -14   -2.35    1.83
   3  -1  14    0.29    1.46
   3   1  15    1.77    1.75
  -3   1 -15   -1.85    2.06
  -3  -1 -15   -0.73    2.23
   3  -1  15   -2.17    1.33
  -3   1 -16    3.88    2.91
   3   1  16    2.18    1.97
   3  -1  16    1.80    1.98
  -3  -1 -16    0.17    2.53
   3   2 -16   -2.31    2.11
  -3   2  16   -0.52    1.71
  -3  -2  16   -2.20    1.39
   3  -2 -16   -0.63    2.22
  -3   2  15    6.53    2.13
   3  -2 -15   11.07    3.17
  -3  -2  15    5.28    1.89
  -3   2  14    0.48    1.36
  -3  -2  14    6.01    1.90
  -3   2  13    3.91    1.58
  -3  -2  13    5.62    1.68
   3   2 -12    3.02    1.64
  -3   2  12    0.32    1.06
  -3  -2  12   -0.68    1.07
   3   2 -11   20.18    2.50
  -3   2  11   21.25    2.17
  -3  -2  11   19.80    2.18
   3  -2 -11   19.45    2.28
  -3   2  10    8.81    1.32
   3   2 -10    6.18    1.74
  -3   2  10    7.60    1.49
  -3  -2  10    5.07    1.49
   3  -2 -10    7.25    1.67
  -3  -2  10    9.93    1.62
   3   2  -9   -0.75    1.07
  -3   2   9    1.05    0.87
  -3   2   9    1.06    0.70
  -3  -2   9    0.67    0.87
  -3  -2   9    0.50    0.81
   3  -2  -9   -0.69    1.02
  -3   2   8   -0.81    0.52
  -3   2   8   -0.39    0.67
  -3   2   8   -0.27    0.73
   3   2  -8    0.87    1.19
  -3  -2   8   -1.28    0.59
  -3  -2   8   -0.49    0.66
  -3   2   7   28.34    2.16
   3   2  -7   28.99    2.47
  -3   2   7   27.28    2.02
  -3   2   7   28.74    1.89
  -3  -2   7   25.24    2.11
  -3  -2   7   26.07    2.00
  -3   2   6    3.37    0.74
  -3   2   6    3.57    0.81
  -3   2   6    3.70    0.83
  -3  -2   6    4.08    0.81
  -3  -2   6    3.10    0.86
  -3   2   5  137.67    6.57
  -3   2   5  132.22    6.52
  -3   2   5  132.74    6.75
  -3   2   5  133.94    6.82
  -3  -2   5  132.61    6.50
  -3  -2   5  130.13    6.82
  -3   2   4   -0.44    0.34
  -3   2   4   -0.12    0.41
  -3   2   4   -0.19    0.40
  -3   2   4    1.18    0.46
  -3  -2   4    0.07    0.35
  -3  -2   4    0.09    0.46
  -3   2   3    4.90    0.70
  -3   2   3    4.65    0.65
  -3   2   3    2.96    0.66
  -3   2   3    3.02    0.57
   3   2  -3    3.62    0.64
  -3  -2   3    2.49    0.64
  -3  -2   3    2.97    0.50
  -3  -2   3    3.94    0.72
   3   2  -2   17.70    1.16
  -3   2   2   16.01    1.18
  -3   2   2   18.18    1.11
  -3   2   2   16.75    1.22
  -3  -2   2   16.46    0.94
  -3  -2   2   17.49    1.25
  -3  -2   2   15.88    1.24
   3   2  -1 1000.00   43.41
  -3   2   1  958.86   45.30
  -3   2   1  933.03   43.41
  -3   2   1  966.95   44.31
   3  -2  -1  986.48   43.06
  -3  -2   1  932.67   45.26
  -3  -2   1  919.58   44.48
   3   2   0   54.56    2.56
  -3   2   0   55.47    2.95
  -3   2   0   58.47    2.80
   3   2   0   54.83    2.82
  -3  -2   0   52.68    2.83
   3  -2   0   51.13    2.69
  -3   2  -1  102.47    5.09
  -3   2  -1   99.50    5.18
   3   2   1  108.66    4.81
   3   2   1   96.33    4.93
  -3  -2  -1  103.77    4.99
   3  -2   1   95.51    4.86
  -3  -2  -1  100.09    5.21
   3  -2   1  104.28    4.92
   3   2   2    7.38    0.81
  -3   2  -2    8.01    0.99
   3   2   2    9.73    0.87
  -3   2  -2    7.91    1.10
   3  -2   2    8.29    0.84
  -3  -2  -2    7.83    0.67
   3  -2   2    7.38    0.78
  -3  -2  -2   11.27    1.20
   3   2   3   96.00    4.85
  -3   2  -3   95.65    5.18
   3   2   3   89.80    4.79
  -3   2  -3   96.90    5.10
  -3  -2  -3   95.73    5.24
   3  -2   3  100.22    4.91
  -3  -2  -3  103.61    4.83
   3  -2   3   98.37    4.72
   3   2   4  110.44    5.66
  -3   2  -4  112.77    5.91
   3   2   4  109.79    5.56
   3  -2   4  114.26    5.72
   3  -2   4  114.28    5.43
  -3  -2  -4  118.91    5.63
  -3  -2  -4  105.66    6.07
   3   2   5   95.48    4.67
  -3   2  -5   87.90    4.98
   3   2   5   90.06    4.84
  -3  -2  -5   87.58    5.28
   3  -2   5   92.06    4.49
   3  -2   5   90.78    4.90
  -3  -2  -5   93.66    4.70
   3   2   6    0.13    0.49
  -3   2  -6    0.23    0.83
   3   2   6    0.31    0.68
   3  -2   6   -0.36    0.61
  -3  -2  -6    0.64    1.15
  -3  -2  -6    0.45    0.64
   3  -2   6    0.56    0.45
   3   2   7    1.56    0.70
   3   2   7    2.17    0.91
  -3   2  -7    2.65    1.10
  -3  -2  -7    2.01    1.39
   3  -2   7    1.77    0.92
  -3  -2  -7    2.48    0.85
   3  -2   7    1.72    0.57
  -3   2  -8    3.52    1.31
  -3   2  -8    4.46    1.75
   3   2   8    4.45    0.93
   3   2   8    4.53    1.23
   3  -2   8    5.84    0.84
  -3  -2  -8    5.51    1.15
  -3  -2  -8    6.23    1.73
   3  -2   8    5.60    1.38
  -3   2  -9   27.89    2.45
  -3   2  -9   18.85    2.72
   3   2   9   27.83    1.95
   3   2   9   22.33    2.26
   3  -2   9   26.10    2.46
  -3  -2  -9   21.04    2.75
   3   2  10   -1.45    0.83
  -3   2 -10    0.96    1.21
  -3   2 -10   -0.55    1.49
   3  -2  10   -1.77    0.79
  -3  -2 -10    0.28    1.43
   3   2  11    3.40    1.53
  -3   2 -11    3.08    2.05
   3  -2  11    6.97    1.80
  -3  -2 -11    4.41    2.05
   3   2  12    0.33    1.21
  -3   2 -12    4.02    2.07
   3  -2  12    0.00    1.23
  -3  -2 -12   -1.50    1.44
  -3   2 -13    4.84    2.50
   3   2  13    6.50    1.96
  -3  -2 -13    5.96    2.59
   3  -2  13    4.41    1.75
  -3   2 -14   -0.26    1.89
   3   2  14    1.90    1.50
   3  -2  14   -0.17    1.35
  -3  -2 -14    0.56    2.30
  -3   2 -15   -0.27    2.39
   3   2  15    1.02    1.66
  -3  -2 -15    2.25    2.44
   3  -2  15    0.60    1.59
  -3   2 -16   -1.34    2.26
   3  -2  16   -1.79    1.62
  -3  -2 -16   -0.08    2.45
  -3   3  16    1.87    1.83
   3  -3 -16    7.17    3.03
  -3  -3  16   -0.79    1.60
  -3   3  15    0.09    1.52
  -3  -3  15    2.26    1.63
   3  -3 -15    1.23    2.36
  -3   3  14    8.59    2.09
  -3  -3  14    5.42    1.86
   3  -3 -14    6.42    2.59
   3   3 -13    1.58    1.66
  -3   3  13    0.18    1.29
  -3  -3  13    1.19    1.35
   3   3 -12   -1.22    1.23
  -3   3  12    0.33    1.09
  -3  -3  12   -0.52    1.02
  -3   3  11    4.32    1.33
   3   3 -11    6.55    1.77
   3  -3 -11    2.60    1.38
  -3  -3  11    6.81    1.58
  -3   3  10    3.75    1.22
  -3   3  10    1.43    0.85
   3   3 -10   -0.07    1.26
  -3  -3  10    1.52    1.09
   3  -3 -10    1.80    1.21
  -3  -3  10    2.47    1.09
  -3   3   9   11.46    1.66
  -3   3   9   12.11    1.28
   3   3  -9   12.46    2.03
   3  -3  -9   11.88    1.84
  -3  -3   9    9.49    1.65
  -3  -3   9   10.07    1.64
   3   3  -8    3.92    1.45
  -3   3   8    3.61    0.90
  -3   3   8    3.62    1.05
  -3  -3   8    7.39    1.24
  -3  -3   8    3.32    1.06
  -3   3   7   19.98    1.70
  -3   3   7   24.40    1.87
  -3   3   7   23.74    1.66
   3   3  -7   17.04    2.08
  -3  -3   7   20.59    1.68
  -3  -3   7   17.91    1.76
  -3   3   6   20.35    1.65
  -3   3   6   24.31    1.61
  -3   3   6   18.47    1.53
  -3   3   6   22.13    1.64
   3   3  -6   22.87    2.09
  -3  -3   6   19.03    1.71
  -3  -3   6   18.15    1.53
  -3   3   5    4.87    0.84
  -3   3   5    1.52    0.60
  -3   3   5    2.05    0.68
  -3   3   5    1.69    0.63
  -3  -3   5    2.41    0.76
  -3  -3   5    1.17    0.62
  -3   3   4   -0.20    0.41
  -3   3   4    0.00    0.38
  -3   3   4    0.85    0.45
   3   3  -4    0.46    0.38
  -3   3   4   -0.02    0.43
  -3  -3   4   -0.29    0.39
  -3  -3   4    0.59    0.50
  -3   3   3  337.15   15.61
  -3   3   3  330.08   15.22
  -3   3   3  330.27   15.36
   3   3  -3  332.00   15.23
  -3   3   3  332.77   15.99
  -3  -3   3  337.01   15.11
  -3  -3   3  317.06   15.76
  -3   3   2  348.21   15.93
   3   3  -2  355.12   15.67
  -3   3   2  339.70   15.74
  -3   3   2  339.20   16.41
  -3  -3   2  336.89   16.17
  -3  -3   2  343.63   15.43
  -3  -3   2  320.32   16.39
  -3   3   1   74.61    3.48
  -3   3   1   75.12    3.64
  -3   3   1   71.53    3.80
   3   3  -1   69.83    3.58
  -3  -3   1   70.01    3.76
  -3  -3   1   70.27    3.34
   3  -3  -1   75.32    3.55
  -3  -3   1   69.65    3.71
  -3   3   0  509.87   23.18
  -3   3   0  505.99   22.53
   3   3   0  463.50   21.82
   3   3   0  486.65   22.16
  -3  -3   0  496.50   23.01
  -3  -3   0  449.39   22.74
   3  -3   0  477.43   21.99
  -3   3  -1   71.12    3.72
   3   3   1   75.49    3.53
   3   3   1   67.94    3.64
  -3   3  -1   75.41    3.91
   3  -3   1   74.10    3.64
   3  -3   1   72.31    3.62
  -3  -3  -1   71.77    3.90
  -3  -3  -1   71.75    3.61
   3   3   2    5.35    0.72
   3   3   2    7.83    0.78
  -3   3  -2    6.78    1.00
  -3   3  -2    6.37    0.98
   3  -3   2    6.44    0.71
  -3  -3  -2    5.58    1.04
  -3  -3  -2    5.45    0.53
   3  -3   2    6.76    0.85
   3   3   3    0.06    0.43
  -3   3  -3    0.51    0.64
   3   3   3    0.13    0.44
   3  -3   3    0.19    0.47
   3  -3   3    0.48    0.37
  -3  -3  -3   -0.08    0.73
  -3  -3  -3    0.12    0.26
  -3   3  -4   37.21    2.46
   3   3   4   35.04    2.27
   3   3   4   38.15    2.23
  -3  -3  -4   36.02    2.62
   3  -3   4   36.99    2.02
  -3  -3  -4   40.66    2.01
   3  -3   4   34.48    2.32
   3   3   5    5.14    0.96
  -3   3  -5    6.54    1.16
   3   3   5    3.86    0.79
   3  -3   5    3.30    0.89
  -3  -3  -5    4.49    0.67
   3  -3   5    4.56    0.58
  -3  -3  -5    3.80    1.21
   3   3   6    0.47    0.56
   3   3   6   -0.80    0.59
  -3   3  -6    0.52    0.91
   3  -3   6    1.93    0.48
  -3  -3  -6    1.07    0.60
  -3  -3  -6   -0.66    1.08
   3  -3   6    2.39    0.85
   3   3   7    8.76    1.37
  -3   3  -7    8.62    1.52
   3   3   7    7.12    1.10
   3  -3   7    6.44    0.74
  -3  -3  -7    6.93    0.98
  -3  -3  -7    6.02    1.63
   3  -3   7    5.27    1.24
   3   3   8   17.75    1.57
   3   3   8   18.79    1.97
  -3   3  -8   19.25    2.01
   3  -3   8   14.99    1.81
  -3  -3  -8   20.11    2.44
  -3   3  -9    1.29    1.26
   3   3   9    2.54    1.16
   3   3   9    0.95    0.73
  -3   3  -9    3.28    1.88
  -3  -3  -9    1.83    1.37
   3  -3   9   -1.01    0.79
  -3   3 -10    2.69    1.42
   3   3  10    1.36    1.06
  -3   3 -10    3.21    2.00
   3  -3  10    3.16    1.27
  -3  -3 -10   -1.61    1.42
   3   3  11    5.98    1.64
  -3   3 -11    8.47    2.38
  -3  -3 -11    5.85    2.39
   3  -3  11    6.44    1.69
   3   3  12    2.35    1.51
  -3   3 -12    5.40    2.31
  -3  -3 -12    8.73    2.48
   3  -3  12    3.66    1.60
   3   3  13    6.85    1.99
  -3   3 -13    8.60    2.80
   3  -3  13    8.27    2.15
  -3  -3 -13    6.23    2.61
   3   3  14    3.48    1.75
  -3   3 -14    1.47    2.17
   3  -3  14    5.90    2.07
  -3  -3 -14    2.19    2.18
   3   3  15   -0.66    1.52
  -3   3 -15   -0.19    2.25
  -3  -3 -15    0.88    2.41
   3  -3  15    1.54    1.57
   3  -3  16   -0.52    1.72
  -3   4  16    1.14    1.79
  -3  -4  16    1.01    1.66
   3  -4 -16    1.35    2.44
  -3   4  15    5.90    2.12
   3  -4 -15    7.02    2.89
  -3  -4  15    3.87    1.80
  -3   4  14    3.47    1.63
   3  -4 -14   -1.30    1.92
  -3  -4  14    1.05    1.48
   3   4 -13    0.51    1.62
  -3   4  13    2.35    1.31
  -3  -4  13   -0.86    1.07
   3  -4 -13    0.11    1.82
  -3   4  12    5.12    1.60
   3   4 -12    4.13    1.75
  -3  -4  12    6.18    1.64
  -3   4  11    0.59    1.00
   3   4 -11    0.59    1.36
  -3  -4  11    2.14    1.17
  -3  -4  11   -0.55    1.04
  -3   4  10    1.06    1.01
   3   4 -10    0.62    1.35
  -3   4  10    0.15    0.76
  -3  -4  10   -0.79    0.76
  -3  -4  10   -1.55    0.80
   3  -4 -10    1.41    1.15
  -3   4   9    3.75    1.18
  -3   4   9    1.99    0.83
   3   4  -9    0.24    1.19
  -3  -4   9    1.57    1.02
  -3  -4   9    2.32    1.01
  -3   4   8   17.68    1.78
  -3   4   8   20.83    1.71
   3   4  -8   19.41    2.28
  -3  -4   8   20.19    2.00
  -3  -4   8   21.93    1.86
  -3   4   7    4.56    0.97
   3   4  -7    4.64    1.41
   3   4  -7    3.63    0.66
  -3   4   7    5.29    1.05
  -3  -4   7    2.73    0.85
  -3  -4   7    2.89    0.98
  -3   4   6    2.73    0.80
   3   4  -6    2.32    1.14
   3   4  -6    2.05    0.54
  -3   4   6    1.32    0.64
  -3   4   6    2.23    0.68
  -3   4   6    2.36    0.75
  -3  -4   6    3.78    0.83
  -3  -4   6    2.44    0.83
  -3   4   5   12.62    1.17
   3   4  -5   12.70    1.65
  -3   4   5   13.68    1.26
  -3   4   5   12.82    1.18
  -3   4   5   12.69    1.18
   3   4  -5   11.79    0.95
  -3  -4   5   14.16    1.34
  -3  -4   5   12.43    1.12
   3   4  -4  220.48    9.92
  -3   4   4  213.96   10.15
  -3   4   4  202.81   10.07
  -3   4   4  222.44   10.29
  -3   4   4  219.06   10.52
  -3  -4   4  198.34   10.43
  -3  -4   4  212.11    9.97
  -3   4   3   52.15    2.77
  -3   4   3   47.37    2.62
  -3   4   3   49.54    2.82
   3   4  -3   49.39    2.59
  -3  -4   3   50.88    2.87
  -3  -4   3   51.59    2.58
  -3   4   2  142.59    7.23
   3   4  -2  143.91    6.84
  -3   4   2  151.54    6.98
  -3   4   2  146.97    6.87
  -3  -4   2  141.20    6.70
  -3  -4   2  141.91    7.18
  -3   4   1   -0.10    0.40
   3   4  -1   -0.34    0.37
  -3   4   1   -0.17    0.21
  -3   4   1   -0.40    0.50
  -3  -4   1   -0.70    0.28
  -3  -4   1   -0.18    0.50
   3  -4  -1   -0.49    0.40
  -3   4   0  295.52   13.77
   3   4   0  293.41   13.11
  -3   4   0  284.45   13.19
  -3   4   0  277.84   13.08
  -3  -4   0  264.23   13.48
   3  -4   0  276.50   13.01
  -3  -4   0  285.36   13.54
   3   4   1  592.71   27.91
   3   4   1  618.58   27.65
  -3   4  -1  643.68   28.51
  -3   4  -1  625.85   29.24
  -3  -4  -1  606.67   28.89
  -3  -4  -1  588.79   28.73
   3  -4   1  601.05   27.78
  -3   4  -2   32.22    2.15
   3   4   2   32.77    1.87
   3   4   2   30.92    1.91
  -3  -4  -2   32.29    1.64
  -3  -4  -2   29.11    2.25
   3  -4   2   32.35    1.82
   3  -4   2   32.44    1.96
   3   4   3   32.38    1.90
  -3   4  -3   31.91    2.09
   3   4   3   31.10    1.90
  -3  -4  -3   27.32    2.17
   3  -4   3   26.73    1.89
  -3  -4  -3   30.39    1.49
   3  -4   3   29.13    1.68
   3   4   4   -0.22    0.49
   3   4   4    0.28    0.45
  -3   4  -4   -0.19    0.66
   3  -4   4    0.25    0.36
   3  -4   4    0.24    0.54
  -3  -4  -4   -0.31    0.73
   3   4   5    1.67    0.63
   3   4   5    4.06    0.88
  -3   4  -5    3.15    1.04
   3  -4   5   -0.18    0.53
  -3  -4  -5    1.19    0.37
   3  -4   5    1.10    0.42
  -3  -4  -5    2.05    1.08
  -3   4  -6   64.85    4.13
   3   4   6   66.50    3.91
   3   4   6   68.24    3.73
  -3  -4  -6   67.45    4.39
   3  -4   6   68.74    3.35
  -3  -4  -6   70.38    3.48
   3  -4   6   61.66    3.90
  -3   4  -7    3.68    1.30
   3   4   7    3.49    0.88
   3   4   7    6.00    1.20
  -3  -4  -7    2.95    1.38
   3  -4   7    1.49    0.48
   3  -4   7    3.42    1.03
   3   4   8   10.36    1.58
   3   4   8    8.63    1.13
  -3   4  -8    5.65    1.58
  -3  -4  -8    6.17    1.79
   3  -4   8    5.60    1.31
   3   4   9    0.99    0.76
  -3   4  -9    1.17    1.22
   3   4   9   -0.14    0.91
  -3  -4  -9   -0.55    1.40
   3  -4   9    0.00    0.92
  -3   4 -10   20.49    2.43
   3   4  10   21.80    2.35
  -3   4 -10   18.08    3.05
   3   4  10   19.99    1.81
  -3  -4 -10   17.90    2.96
   3  -4  10   18.21    2.28
  -3   4 -11    0.95    1.87
   3   4  11    5.10    1.55
  -3  -4 -11    5.41    2.21
   3  -4  11    3.17    1.40
  -3   4 -12   20.86    3.60
   3   4  12   19.25    2.56
   3  -4  12   22.45    2.63
  -3  -4 -12   21.46    3.47
   3   4  13    2.10    1.55
  -3   4 -13    0.88    1.99
  -3  -4 -13    0.88    2.06
   3  -4  13    0.06    1.31
   3   4  14   -0.57    1.33
  -3   4 -14    2.14    2.49
  -3  -4 -14    0.49    1.98
   3  -4  14    1.27    1.50
  -3   4 -15   -0.87    2.28
   3   4  15    0.24    1.63
   3  -4  15   -0.77    1.44
  -3  -4 -15   -0.93    2.21
  -3   5  16    2.84    1.98
  -3  -5  16    3.51    1.96
   3  -5 -16    4.58    2.88
  -3   5  15    4.84    1.95
  -3  -5  15    1.58    1.63
   3  -5 -15    0.12    2.12
  -3   5  14   -0.03    1.29
  -3  -5  14    0.63    1.40
   3  -5 -14    0.37    1.89
  -3   5  13   10.44    2.12
   3   5 -13    9.85    2.37
  -3  -5  13   11.97    2.18
   3  -5 -13   12.24    2.99
   3   5 -12    2.24    1.71
  -3   5  12    1.54    1.17
  -3  -5  12    0.98    1.18
  -3   5  11    9.20    1.74
   3   5 -11    4.46    1.82
  -3   5  11    6.56    1.38
  -3  -5  11    7.74    1.73
  -3  -5  11    5.28    1.44
   3   5 -10   11.44    2.22
  -3   5  10   12.80    1.50
  -3   5  10    9.64    1.73
   3  -5 -10   12.23    1.89
  -3  -5  10   12.02    1.82
  -3  -5  10   11.26    1.91
  -3   5   9   14.00    1.49
  -3   5   9   13.88    1.69
   3   5  -9   12.36    2.18
  -3  -5   9   13.33    1.58
  -3  -5   9   14.77    1.77
  -3   5   8    0.48    0.70
  -3   5   8   -0.50    0.69
   3   5  -8    1.39    1.20
  -3  -5   8   -0.21    0.65
  -3  -5   8    0.33    0.87
  -3   5   7   16.11    1.41
  -3   5   7   15.28    1.45
   3   5  -7   14.15    1.89
  -3   5   7   15.19    1.54
   3   5  -7   15.89    1.07
  -3  -5   7   17.24    1.51
  -3  -5   7   15.93    1.67
  -3   5   6    8.26    1.05
   3   5  -6    9.28    1.63
   3   5  -6    9.26    0.80
  -3   5   6    9.76    1.05
  -3   5   6    9.98    1.19
  -3  -5   6    9.91    1.22
  -3  -5   6    9.60    1.09
  -3   5   5    7.30    0.99
  -3   5   5    6.32    0.92
  -3   5   5    7.09    0.92
   3   5  -5    6.17    0.66
   3   5  -5    9.66    1.48
  -3  -5   5    6.23    0.84
  -3  -5   5    4.03    0.89
   3   5  -4   99.75    4.70
  -3   5   4   96.81    5.07
  -3   5   4   96.74    4.98
  -3   5   4   95.66    4.92
  -3   5   4   94.82    4.99
   3   5  -4   94.72    5.43
  -3  -5   4   96.86    5.19
  -3  -5   4  103.18    4.85
  -3   5   3  276.45   12.83
  -3   5   3  273.61   13.29
  -3   5   3  269.05   12.87
   3   5  -3  276.15   12.59
  -3  -5   3  265.06   13.17
  -3  -5   3  275.50   12.57
  -3   5   2    2.71    0.60
   3   5  -2    0.95    0.47
  -3   5   2    1.45    0.49
  -3   5   2    1.47    0.31
  -3  -5   2    2.00    0.45
  -3  -5   2    0.75    0.57
  -3   5   1   44.64    2.56
  -3   5   1   41.03    2.38
   3   5  -1   43.28    2.34
  -3  -5   1   44.32    2.22
   3  -5  -1   44.71    2.41
  -3  -5   1   40.95    2.50
  -3   5   0   29.75    1.96
   3   5   0   32.71    1.79
  -3   5   0   29.06    1.54
  -3   5   0   27.25    1.72
   3  -5   0   31.11    1.85
  -3   5  -1  144.02    6.29
   3   5   1  129.12    6.25
  -3   5  -1  121.12    6.59
   3   5   1  124.60    6.08
  -3  -5  -1  122.58    6.52
   3  -5   1  127.50    6.24
   3   5   2   54.71    2.82
   3   5   2   52.24    2.86
  -3   5  -2   51.55    3.12
   3  -5   2   52.44    2.72
  -3  -5  -2   52.63    3.16
   3  -5   2   49.19    2.87
   3   5   3   74.37    3.84
   3   5   3   68.07    3.83
  -3   5  -3   76.62    4.20
   3  -5   3   76.66    3.63
  -3  -5  -3   75.22    4.27
   3  -5   3   67.16    3.87
   3   5   4   28.84    1.94
  -3   5  -4   30.63    2.29
   3   5   4   29.91    1.98
  -3  -5  -4   27.56    2.31
   3  -5   4   28.87    1.62
   3  -5   4   29.65    2.03
   3   5   5    5.03    0.95
  -3   5  -5    2.34    1.04
   3   5   5    4.46    0.86
   3  -5   5    3.62    0.52
  -3  -5  -5    3.12    1.24
   3  -5   5    2.32    0.81
   3   5   6    1.16    0.77
   3   5   6    1.50    0.69
  -3   5  -6   -0.58    0.88
   3  -5   6    0.33    0.35
  -3  -5  -6   -1.13    0.86
   3  -5   6    0.36    0.64
   3   5   7   61.12    3.86
  -3   5  -7   62.10    4.16
   3   5   7   63.64    3.67
  -3  -5  -7   62.99    4.45
   3  -5   7   67.81    3.99
   3   5   8    1.43    0.99
  -3   5  -8    2.50    1.35
   3   5   8    1.12    0.79
  -3  -5  -8   -0.23    1.37
   3  -5   8    4.07    1.21
   3   5   9    1.28    1.05
  -3   5  -9    1.12    1.30
   3   5   9    0.06    0.69
   3  -5   9   -0.52    0.84
  -3  -5  -9    1.23    1.54
  -3   5 -10   11.22    2.06
   3   5  10    9.37    1.78
   3   5  10    8.52    1.43
   3  -5  10    6.06    1.63
  -3  -5 -10    4.90    2.02
   3   5  11    1.48    1.19
  -3   5 -11    5.91    1.76
  -3   5 -11    3.67    2.11
  -3  -5 -11    5.07    2.04
   3  -5  11    2.46    1.30
  -3   5 -12    2.99    2.07
   3   5  12    0.54    1.22
   3  -5  12    0.19    1.15
  -3  -5 -12    1.17    2.04
  -3   5 -13    1.78    2.18
   3   5  13    5.29    1.81
   3  -5  13    3.04    1.58
  -3  -5 -13    4.30    2.46
  -3   5 -14   -2.41    2.00
   3   5  14    0.21    1.51
   3  -5  14    2.24    1.72
  -3  -5 -14    2.50    2.39
   3   5  15    3.80    2.10
  -3   5 -15    1.68    2.58
   3  -5  15    1.25    1.87
  -3  -5 -15    0.23    2.45
  -3   6  16   -0.23    1.71
   3  -6 -16   -2.20    2.18
  -3  -6  16   -0.43    1.67
  -3   6  15    7.92    2.23
  -3  -6  15    9.45    2.33
   3  -6 -15    3.82    2.62
  -3   6  14    3.37    1.59
   3  -6 -14   11.19    2.97
  -3  -6  14    6.94    1.91
  -3   6  13    1.33    1.28
   3   6 -13    2.31    1.81
  -3  -6  13    3.90    1.56
   3  -6 -13   -2.69    1.63
  -3   6  12    0.12    1.11
   3   6 -12    3.08    1.83
   3  -6 -12   -0.25    1.78
  -3  -6  12    2.10    1.38
   3   6 -11   22.00    2.73
  -3   6  11   19.75    1.97
  -3   6  11   15.74    2.14
  -3  -6  11   17.84    2.12
  -3  -6  11   19.25    2.35
  -3   6  10   -0.10    0.70
   3   6 -10    0.89    1.40
  -3   6  10   -0.37    0.96
  -3  -6  10    0.10    0.96
  -3  -6  10   -0.72    0.75
  -3   6   9   12.05    1.81
   3   6  -9   13.84    2.27
  -3   6   9   13.31    1.48
  -3  -6   9   12.95    1.60
  -3  -6   9    9.59    1.73
  -3   6   8    2.23    1.07
   3   6  -8    4.98    1.55
  -3   6   8    1.64    0.82
  -3  -6   8    1.76    0.95
  -3  -6   8    0.93    0.86
   3   6  -7   48.98    3.68
  -3   6   7   55.32    3.18
  -3   6   7   51.47    3.05
  -3   6   7   50.29    3.23
  -3  -6   7   52.11    3.14
  -3  -6   7   48.04    3.31
  -3   6   6    3.92    0.79
   3   6  -6    4.04    0.54
  -3   6   6    3.50    0.85
   3   6  -6    5.69    1.48
  -3   6   6    4.13    0.96
  -3  -6   6    2.60    0.86
  -3  -6   6    2.88    0.82
  -3   6   5   68.22    3.83
  -3   6   5   67.30    3.79
   3   6  -5   72.84    3.40
  -3   6   5   70.94    3.82
   3   6  -5   63.83    4.20
  -3  -6   5   66.99    3.70
  -3  -6   5   68.12    3.97
  -3   6   4    0.85    0.52
  -3   6   4    1.17    0.60
   3   6  -4   -0.19    0.35
   3   6  -4    1.13    0.86
  -3  -6   4    0.39    0.46
  -3  -6   4    1.28    0.63
   3   6  -3    6.36    0.68
   3   6  -3    7.11    1.20
  -3   6   3    6.12    0.83
  -3   6   3    6.91    0.83
  -3  -6   3    6.69    1.02
  -3  -6   3    5.91    0.69
   3   6  -2    0.15    0.70
   3   6  -2   -0.28    0.39
  -3   6   2    0.13    0.50
  -3   6   2    0.15    0.42
   3  -6  -2    0.10    0.45
  -3  -6   2    0.36    0.51
  -3  -6   2    0.65    0.42
   3   6  -1  160.80    7.34
   3   6  -1  148.79    7.75
  -3   6   1  152.78    7.40
  -3   6   1  151.02    7.76
  -3  -6   1  159.07    7.67
   3  -6  -1  153.23    7.40
  -3  -6   1  151.42    7.21
   3   6   0   70.91    3.82
  -3   6   0   73.68    3.98
  -3   6   0   71.42    3.66
   3   6   0   70.01    3.67
  -3   6  -1   17.87    1.26
  -3   6  -1   16.71    1.52
   3   6   1   21.71    1.44
   3   6   1   18.48    1.29
   3  -6   1   21.32    1.46
  -3  -6  -1   22.12    1.61
   3   6   2    0.96    0.57
   3   6   2    1.82    0.41
  -3   6  -2    1.94    0.85
   3   6   2    2.41    0.61
  -3  -6  -2    1.55    0.80
   3  -6   2    1.55    0.61
   3   6   3   82.46    4.18
  -3   6  -3   75.68    4.49
   3   6   3   76.81    4.16
  -3  -6  -3   76.25    4.53
   3  -6   3   77.09    4.23
   3  -6   3   85.77    3.95
  -3   6  -4    1.77    0.96
   3   6   4    3.29    0.81
   3   6   4    2.33    0.69
   3  -6   4    1.74    0.69
  -3  -6  -4    2.79    1.03
   3  -6   4    2.86    0.49
  -3   6  -5   87.22    5.01
   3   6   5   84.56    4.59
   3   6   5   84.93    4.53
  -3  -6  -5   85.97    5.11
   3  -6   5   84.70    4.67
   3  -6   5   82.10    4.03
  -3   6  -6    1.72    1.11
   3   6   6    0.85    0.75
   3   6   6    3.02    0.86
   3  -6   6    0.96    0.75
  -3  -6  -6    5.17    1.51
   3  -6   6    2.47    0.41
   3   6   7   11.86    1.51
  -3   6  -7   13.69    2.07
   3   6   7   13.03    1.39
  -3  -6  -7   12.09    2.15
   3  -6   7   10.96    1.52
  -3   6  -8   22.77    2.36
   3   6   8   21.78    2.07
   3   6   8   18.53    1.71
  -3  -6  -8   18.44    2.37
   3  -6   8   14.99    1.87
  -3   6  -9   45.82    3.74
   3   6   9   50.22    3.24
   3   6   9   52.23    3.58
   3  -6   9   48.49    3.57
  -3  -6  -9   51.65    4.22
   3   6  10    0.66    1.02
   3   6  10    1.31    0.94
  -3   6 -10    0.68    1.38
   3  -6  10   -0.49    0.96
  -3  -6 -10   -1.13    1.40
  -3   6 -11   -0.62    1.42
  -3   6 -11   -1.07    1.56
   3   6  11   -0.36    1.14
   3  -6  11   -0.41    1.19
  -3  -6 -11    2.22    1.85
  -3   6 -12    1.43    1.97
   3   6  12    2.40    1.51
  -3  -6 -12    3.12    2.08
   3  -6  12    0.26    1.22
  -3   6 -13    5.52    2.65
   3   6  13    0.60    1.39
   3  -6  13    0.30    1.45
  -3  -6 -13    0.30    1.88
   3   6  14    1.57    1.75
  -3   6 -14   -0.63    2.08
   3  -6  14   -1.30    1.35
  -3  -6 -14   -1.70    2.00
  -3   6 -15    0.30    2.31
   3   6  15    1.58    2.01
   3  -6  15   -0.41    1.58
  -3  -6 -15    5.06    2.68
  -3   7  16    3.94    1.99
  -3  -7  16    3.10    1.93
   3  -7 -16    7.33    3.04
  -3   7  15    0.48    1.65
  -3  -7  15    1.30    1.72
   3  -7 -15   -0.22    2.19
   3   7 -14    2.62    2.06
  -3   7  14    3.81    1.81
  -3  -7  14    5.58    1.82
   3  -7 -14    0.29    2.13
   3   7 -13    1.33    1.86
  -3   7  13    0.38    1.25
  -3  -7  13   -0.72    1.21
   3  -7 -13    0.34    1.94
  -3   7  12   17.44    2.57
   3   7 -12   10.71    2.55
   3  -7 -12   15.89    2.99
  -3  -7  12   15.47    2.12
   3   7 -11   -2.07    1.27
  -3   7  11   -0.56    0.98
  -3   7  11   -1.77    0.72
  -3  -7  11    0.02    0.97
   3  -7 -11   -0.38    1.51
  -3  -7  11    0.78    1.09
  -3   7  10   15.71    2.00
   3   7 -10   16.10    2.58
  -3   7  10   17.84    1.79
  -3  -7  10   18.11    1.96
  -3  -7  10   16.04    2.01
   3  -7 -10   12.06    2.54
  -3   7   9    9.30    1.63
  -3   7   9    9.69    1.53
   3   7  -9    5.97    1.81
  -3  -7   9    6.49    1.47
  -3  -7   9    5.47    1.30
  -3   7   8    3.94    1.06
  -3   7   8    5.03    1.24
   3   7  -8    0.99    1.24
  -3  -7   8    4.63    1.08
  -3  -7   8    4.42    1.26
   3   7  -7   -0.19    1.05
  -3   7   7    0.45    0.59
  -3   7   7   -0.42    0.69
  -3   7   7    1.15    0.73
  -3  -7   7   -0.49    0.62
  -3  -7   7    0.44    0.76
  -3   7   6    2.39    0.84
   3   7  -6    2.17    0.40
  -3   7   6    3.95    0.79
  -3   7   6    2.44    0.90
   3   7  -6    2.73    1.33
  -3  -7   6    1.00    0.73
  -3  -7   6    1.80    0.74
  -3   7   5   33.74    2.27
   3   7  -5   30.23    2.54
  -3   7   5   32.58    2.10
  -3   7   5   34.56    2.22
   3   7  -5   32.86    1.75
  -3  -7   5   31.18    2.07
  -3  -7   5   32.41    2.33
   3   7  -4  152.60    7.15
   3   7  -4  145.21    8.09
  -3   7   4  150.71    7.55
  -3   7   4  154.45    7.70
  -3  -7   4  157.62    7.38
  -3  -7   4  150.64    7.77
   3   7  -3   85.68    5.10
  -3   7   3   94.85    4.80
   3   7  -3   93.76    4.50
  -3   7   3   91.98    4.86
  -3  -7   3   96.21    4.95
  -3  -7   3   88.81    4.56
  -3   7   2   19.81    1.42
   3   7  -2   19.59    1.64
   3   7  -2   19.55    1.29
  -3   7   2   17.34    1.46
   3  -7  -2   18.06    1.43
  -3  -7   2   19.72    1.29
   3  -7  -2   20.20    1.17
  -3  -7   2   18.67    1.48
   3   7  -1    3.33    0.65
   3   7  -1    2.81    0.85
  -3   7   1    2.84    0.67
  -3   7   1    4.14    0.81
  -3  -7   1    3.44    0.79
   3  -7  -1    3.88    0.81
  -3  -7   1    3.82    0.64
   3   7   0   27.34    1.78
  -3   7   0   29.54    1.79
  -3   7   0   30.15    2.04
   3   7   0   28.67    1.88
  -3  -7   0   28.94    1.93
   3  -7   0   28.52    1.89
  -3  -7   0   26.99    1.69
   3   7   1   -0.28    0.47
  -3   7  -1    0.75    0.65
  -3   7  -1    1.53    0.48
   3   7   1    0.69    0.50
   3  -7   1   -0.10    0.50
  -3  -7  -1    1.10    0.63
   3   7   2    0.09    0.37
  -3   7  -2    0.16    0.70
   3   7   2   -0.13    0.45
   3   7   2    0.19    0.47
  -3  -7  -2    0.29    0.70
   3  -7   2    1.58    0.61
  -3   7  -3   65.99    3.99
   3   7   3   67.66    3.59
   3   7   3   64.90    3.61
  -3  -7  -3   65.84    3.96
   3  -7   3   69.40    3.36
   3  -7   3   59.51    3.62
   3   7   4   80.34    4.44
   3   7   4   79.58    4.47
  -3   7  -4   76.99    4.85
   3  -7   4   91.99    4.10
   3  -7   4   82.43    4.56
  -3  -7  -4   85.72    4.98
   3   7   5    2.41    0.84
  -3   7  -5    3.03    1.25
   3   7   5    4.44    0.93
   3  -7   5    2.50    0.88
  -3  -7  -5    6.37    1.47
   3  -7   5    3.36    0.48
   3   7   6    0.92    0.75
   3   7   6    0.59    0.74
  -3   7  -6   -0.36    1.06
   3  -7   6    0.85    0.74
  -3  -7  -6    5.06    1.40
   3   7   7    6.03    1.27
  -3   7  -7    3.72    1.47
   3   7   7    3.23    0.95
   3  -7   7    4.87    1.19
  -3  -7  -7    3.62    1.56
[truncated: 4,255,881 more chars]
