# Supplementary material for: Crystal structures of {1,1,1-tris­[(salicylaldimino)­meth­yl]ethane}­gallium as both a pyridine solvate and an aceto­nitrile 0.75-solvate and {1,1,1-tris[(salicylaldimino)­meth­yl]ethane}­indium di­chloro­methane solvate
Source: Acta Crystallogr E Crystallogr Commun. 2020 Apr 3;76(Pt 5):615–20. doi: 10.1107/S2056989020004375 (PMC7199255; doi:10.1107/S2056989020004375)
Supplement: Supplementary file 2 [file e-76-00615-1asup2.hkl]

data_1a                                                                         
_shelx_title ' bufbd02 in P2(1)/c'                                              
_shelx_refln_list_code          4                                               
_shelx_F_calc_maximum      241.66                                               
_exptl_crystal_F_000      1192.00                                               
_reflns_d_resolution_high  0.6000                                               
                                                                                
loop_                                                                           
 _space_group_symop_operation_xyz                                               
 'x, y, z'                                                                      
 '-x, y+1/2, -z+1/2'                                                            
 '-x, -y, -z'                                                                   
 'x, -y-1/2, z-1/2'                                                             
                                                                                
_cell_length_a    13.3592                                                       
_cell_length_b    20.4125                                                       
_cell_length_c     9.7470                                                       
_cell_angle_alpha  90.000                                                       
_cell_angle_beta   98.326                                                       
_cell_angle_gamma  90.000                                                       
                                                                                
_shelx_F_squared_multiplier     1.000                                           
                                                                                
loop_                                                                           
 _refln_index_h                                                                 
 _refln_index_k                                                                 
 _refln_index_l                                                                 
 _refln_F_squared_calc                                                          
 _refln_F_squared_meas                                                          
 _refln_F_squared_sigma                                                         
 _refln_observed_status                                                         
   2   0   0      42467.35      46895.04      1074.42 o                         
   3   0   0        477.99        548.16        25.65 o                         
   4   0   0       5019.41       4894.27       123.53 o                         
   5   0   0        225.91        226.59        20.27 o                         
   6   0   0        579.27        506.73        34.89 o                         
   7   0   0       6610.89       6420.80       166.25 o                         
   8   0   0        653.24        554.05        32.46 o                         
   9   0   0      10699.10      10195.71       258.48 o                         
  10   0   0        283.57        440.83        53.18 o                         
  11   0   0       1559.22       1435.22        59.60 o                         
  12   0   0        328.68        413.47        92.68 o                         
  13   0   0       2770.16       2653.78       118.51 o                         
  14   0   0       2686.06       2538.71       132.13 o                         
  15   0   0       1013.41       1123.95        80.83 o                         
  16   0   0       1895.07       2075.86       218.52 o                         
  17   0   0         85.15        123.90        51.07 o                         
  18   0   0       1548.04       1569.22       121.48 o                         
  19   0   0         15.86         41.63        62.99 o                         
  20   0   0        177.87        117.85        74.78 o                         
  21   0   0          1.02         18.12        70.41 o                         
  22   0   0        613.83        557.90       167.24 o                         
   1   1   0      26357.49      26270.78       961.95 o                         
   2   1   0        178.34        197.47        11.23 o                         
   3   1   0         19.63         29.68         7.86 o                         
   4   1   0       1500.60       1541.71        33.69 o                         
   5   1   0         66.86         40.29        12.99 o                         
   6   1   0       3962.28       3838.22        73.83 o                         
   7   1   0        212.30        195.49        15.70 o                         
   8   1   0       3859.84       3708.38        75.22 o                         
   9   1   0       5230.68       5377.02       104.08 o                         
  10   1   0       1023.51       1051.51        34.56 o                         
  11   1   0         76.53         86.63        17.76 o                         
  12   1   0       1191.79       1102.70        49.98 o                         
  13   1   0        273.68        279.18        39.05 o                         
  14   1   0        823.53        809.86        51.14 o                         
  15   1   0        903.83       1066.77        56.49 o                         
  16   1   0          4.12          3.58        29.29 o                         
  17   1   0        564.21        594.94        52.79 o                         
  18   1   0          0.33         10.59        33.28 o                         
  19   1   0        328.51        349.59        84.04 o                         
  20   1   0          2.25          5.41        46.17 o                         
  21   1   0        207.92        124.91        56.46 o                         
  22   1   0         23.77        -10.85        62.48 o                         
   0   2   0        321.69        366.87        13.27 o                         
   1   2   0       1050.46       1130.99        28.38 o                         
   2   2   0          6.91         -3.74         6.02 o                         
   3   2   0       3295.66       3564.63        73.79 o                         
   4   2   0       2288.02       2321.11        46.37 o                         
   5   2   0        781.08        877.77        28.08 o                         
   6   2   0        690.74        700.25        23.14 o                         
   7   2   0       1161.48       1151.42        32.01 o                         
   8   2   0         27.42         17.25        12.08 o                         
   9   2   0        679.91        734.81        27.68 o                         
  10   2   0        516.67        529.01        39.03 o                         
  11   2   0        157.42        130.59        22.74 o                         
  12   2   0        767.65        717.37        37.29 o                         
  13   2   0         20.20         47.03        25.35 o                         
  14   2   0         70.30         85.60        29.67 o                         
  15   2   0        180.07        127.09        32.57 o                         
  16   2   0        177.33        153.95        35.72 o                         
  17   2   0        171.23        217.21        41.92 o                         
  18   2   0         23.67         -8.25        36.26 o                         
  19   2   0         30.25         14.32        40.60 o                         
  20   2   0         31.13         -7.05        41.92 o                         
  21   2   0         34.42        -32.29        51.09 o                         
   1   3   0      15345.49      16213.70       339.39 o                         
   2   3   0      20793.18      21870.45       454.14 o                         
   3   3   0      31052.34      31660.55       554.93 o                         
   4   3   0         20.74         17.73        10.21 o                         
   5   3   0       1368.85       1326.36        32.30 o                         
   6   3   0       2841.54       2884.65        58.81 o                         
   7   3   0        415.61        419.13        21.19 o                         
   8   3   0       1504.08       1315.79        38.95 o                         
   9   3   0        122.01        156.53        17.49 o                         
  10   3   0       1862.40       1799.28        47.45 o                         
  11   3   0         69.77         63.66        20.90 o                         
  12   3   0       2679.21       2636.59        72.25 o                         
  13   3   0        248.88        233.38        32.91 o                         
  14   3   0       2106.68       1994.69       117.20 o                         
  15   3   0       1326.17       1497.55        65.56 o                         
  16   3   0        765.48        766.94        67.29 o                         
  17   3   0        393.73        430.14        52.91 o                         
  18   3   0        167.12         79.70        56.97 o                         
  19   3   0        194.73        207.70        53.64 o                         
  20   3   0         46.31         65.02        50.60 o                         
  21   3   0         99.03         24.14        59.42 o                         
   0   4   0      16473.87      17872.35       415.09 o                         
   1   4   0      18663.11      19607.40       322.65 o                         
   2   4   0         76.38         67.52        11.15 o                         
   3   4   0      18071.03      18470.46       328.49 o                         
   4   4   0       6740.81       6628.90       147.60 o                         
   5   4   0       8767.51       8934.75       165.86 o                         
   6   4   0       4203.21       4175.11        80.01 o                         
   7   4   0       2750.13       2441.06        53.84 o                         
   8   4   0        208.82        232.44        17.78 o                         
   9   4   0       4204.88       4041.77        83.16 o                         
  10   4   0         17.21         18.74        14.86 o                         
  11   4   0       2566.57       2420.19        66.90 o                         
  12   4   0        539.10        549.18        35.57 o                         
  13   4   0       2039.50       2104.28        72.78 o                         
  14   4   0       1596.48       1546.56        64.86 o                         
  15   4   0        772.94        747.10        53.44 o                         
  16   4   0        587.65        617.87        59.37 o                         
  17   4   0        221.09        185.15        43.33 o                         
  18   4   0       1449.69       1420.62       101.08 o                         
  19   4   0         33.54         32.15        43.52 o                         
  20   4   0        317.92        316.69        56.07 o                         
  21   4   0         49.16         64.79        57.31 o                         
   1   5   0        115.54        147.42        15.61 o                         
   2   5   0        290.49        387.93        18.45 o                         
   3   5   0       1756.35       1958.45        51.26 o                         
   4   5   0      11942.80      11976.92       237.21 o                         
   5   5   0        104.16        173.46        18.16 o                         
   6   5   0       7137.08       7526.11       157.89 o                         
   7   5   0         20.31         -2.62        14.48 o                         
   8   5   0       2099.55       1927.31        52.90 o                         
   9   5   0        233.90        244.53        23.90 o                         
  10   5   0       2807.10       2782.16        94.82 o                         
  11   5   0        114.28        116.39        24.53 o                         
  12   5   0        753.22        771.20        41.24 o                         
  13   5   0       1141.60       1102.10        47.51 o                         
  14   5   0        107.71        106.50        31.00 o                         
  15   5   0        638.68        621.55        70.71 o                         
  16   5   0        340.55        337.80        59.19 o                         
  17   5   0        152.69        121.70        41.51 o                         
  18   5   0         13.57          5.20        36.52 o                         
  19   5   0         91.98         38.10        41.52 o                         
  20   5   0         13.37        -12.47        49.80 o                         
  21   5   0         38.18         15.76        53.22 o                         
   0   6   0       1405.38       1470.13        47.24 o                         
   1   6   0        757.72        745.57        21.47 o                         
   2   6   0         13.65          4.31        10.15 o                         
   3   6   0       4591.84       4668.02       123.34 o                         
   4   6   0       7620.35       8079.99       164.35 o                         
   5   6   0        121.05        117.65        15.55 o                         
   6   6   0       9674.26       9878.71       202.76 o                         
   7   6   0       2724.67       3037.39        75.99 o                         
   8   6   0        468.08        500.27        28.90 o                         
   9   6   0        486.58        510.04        30.45 o                         
  10   6   0       1422.44       1311.87        59.77 o                         
  11   6   0       1251.69       1269.46        46.97 o                         
  12   6   0        377.46        403.80        32.85 o                         
  13   6   0        682.45        670.56        40.28 o                         
  14   6   0         86.01         32.83        43.13 o                         
  15   6   0         13.24         60.64        33.58 o                         
  16   6   0        141.91        182.92        46.25 o                         
  17   6   0          2.07          2.90        36.23 o                         
  18   6   0         93.40         46.30        45.07 o                         
  19   6   0          8.52        -23.29        44.78 o                         
  20   6   0         88.96         33.92        51.30 o                         
  21   6   0        124.00        172.69        60.92 o                         
   1   7   0        551.10        734.41        22.54 o                         
   2   7   0       1078.18       1259.57        30.60 o                         
   3   7   0       2089.75       1864.33        45.63 o                         
   4   7   0       4115.07       3957.45        80.49 o                         
   5   7   0       1279.65       1200.51        37.85 o                         
   6   7   0       6722.58       6297.91       149.33 o                         
   7   7   0         39.35         33.44        16.37 o                         
   8   7   0       3844.10       3548.74        88.38 o                         
   9   7   0        138.71        135.91        21.48 o                         
  10   7   0       1241.85       1284.39        45.85 o                         
  11   7   0        259.19        241.62        27.43 o                         
  12   7   0       1652.12       1741.22        57.89 o                         
  13   7   0          5.66          1.70        25.21 o                         
  14   7   0         64.34         51.65        32.34 o                         
  15   7   0          8.20        -30.96        30.96 o                         
  16   7   0         66.48         82.37        50.90 o                         
  17   7   0        531.75        598.13        60.47 o                         
  18   7   0          1.69         36.56        40.78 o                         
  19   7   0        294.30        233.47        58.84 o                         
  20   7   0         95.27        137.29        57.11 o                         
  21   7   0        361.24        375.57        77.41 o                         
   0   8   0         39.33         30.73        20.27 o                         
   1   8   0       3316.91       3499.35        67.50 o                         
   2   8   0      17568.61      17441.30       292.43 o                         
   3   8   0        367.61        533.68        23.21 o                         
   4   8   0       5827.98       5386.64       108.37 o                         
   5   8   0        780.30        680.07        25.63 o                         
   6   8   0        264.93        259.84        34.33 o                         
   7   8   0       6518.55       6336.14       137.25 o                         
   8   8   0          6.28          8.67        19.15 o                         
   9   8   0       6886.78       7022.98       133.76 o                         
  10   8   0        337.88        356.91        29.79 o                         
  11   8   0       1559.88       1523.73        64.30 o                         
  12   8   0        598.98        558.17        43.53 o                         
  13   8   0        670.98        682.99        47.78 o                         
  14   8   0         87.39        138.71        54.92 o                         
  15   8   0          6.94         -5.97        31.18 o                         
  16   8   0        511.79        561.38        77.46 o                         
  17   8   0        427.74        457.59        81.62 o                         
  18   8   0       1374.77       1453.98       113.38 o                         
  19   8   0         38.86         13.04        51.67 o                         
  20   8   0        276.99        171.12        59.33 o                         
  21   8   0        178.87         83.49        59.03 o                         
   1   9   0        330.49        333.25        18.70 o                         
   2   9   0        910.34       1041.27        37.03 o                         
   3   9   0         14.97         36.22        13.86 o                         
   4   9   0        954.83        874.33        41.51 o                         
   5   9   0       2253.13       2234.32        56.50 o                         
   6   9   0        341.56        408.98        23.50 o                         
   7   9   0        194.98        220.61        21.34 o                         
   8   9   0       1491.50       1398.55        46.13 o                         
   9   9   0        340.94        386.92        27.92 o                         
  10   9   0        294.19        336.36        40.17 o                         
  11   9   0        162.83        126.68        27.84 o                         
  12   9   0         75.08         56.22        27.90 o                         
  13   9   0         59.08         66.19        28.42 o                         
  14   9   0         75.97         26.71        29.27 o                         
  15   9   0         94.23         81.67        36.34 o                         
  16   9   0         15.65         -3.89        35.10 o                         
  17   9   0        307.57        201.83        54.37 o                         
  18   9   0         24.93        -43.14        43.14 o                         
  19   9   0          9.80        -44.93        44.93 o                         
  20   9   0          5.67          1.51        51.54 o                         
  21   9   0          7.53        -22.32        53.13 o                         
   0  10   0       1140.66       1224.73        46.89 o                         
   1  10   0        234.83        306.59        18.26 o                         
   2  10   0          4.95         11.97        10.88 o                         
   3  10   0        622.18        647.08        24.75 o                         
   4  10   0         20.41         22.94        14.26 o                         
   5  10   0        788.98        791.81        46.26 o                         
   6  10   0       1521.31       1608.34        47.76 o                         
   7  10   0       1120.48       1192.21        39.96 o                         
   8  10   0        357.09        350.15        25.86 o                         
   9  10   0       1149.09       1158.37        68.87 o                         
  10  10   0        882.19        935.03        55.64 o                         
  11  10   0         49.47         58.16        29.61 o                         
  12  10   0          1.34         20.67        29.54 o                         
  13  10   0          2.03        -27.28        27.28 o                         
  14  10   0         14.63         51.69        42.47 o                         
  15  10   0        108.64        130.94        44.13 o                         
  16  10   0          5.97         12.26        39.66 o                         
  17  10   0          4.43        -23.12        41.25 o                         
  18  10   0         62.49         51.25        61.49 o                         
  19  10   0          0.05         49.16        53.55 o                         
  20  10   0        123.29        126.16        59.55 o                         
  21  10   0         57.11         60.82        60.52 o                         
   1  11   0        189.45        341.67        22.38 o                         
   2  11   0         40.99         68.84        15.55 o                         
   3  11   0       4414.61       4301.53        84.26 o                         
   4  11   0       2286.05       2196.41        56.99 o                         
   5  11   0       5272.02       4985.26       106.30 o                         
   6  11   0       4075.95       3781.39        86.45 o                         
   7  11   0        855.67        816.71        40.33 o                         
   8  11   0       1940.24       2069.39        70.01 o                         
   9  11   0       1787.04       1768.58        65.45 o                         
  10  11   0       4047.63       3810.84       171.14 o                         
  11  11   0        514.36        542.91        63.50 o                         
  12  11   0       4142.64       4168.20       128.76 o                         
  13  11   0        209.58        197.47        39.84 o                         
  14  11   0        802.52        885.23        65.50 o                         
  15  11   0         72.86         -1.38        43.85 o                         
  16  11   0        586.88        661.88        72.77 o                         
  17  11   0        120.77         86.55        48.62 o                         
  18  11   0         77.63         72.28        50.43 o                         
  19  11   0        340.71        407.29       124.28 o                         
  20  11   0          0.74         56.25        55.93 o                         
   0  12   0       2801.98       3510.17       106.36 o                         
   1  12   0         78.01         74.85        14.70 o                         
   2  12   0       6612.44       6178.99       115.84 o                         
   3  12   0       2559.70       2700.18        59.51 o                         
   4  12   0       8296.95       7991.17       158.38 o                         
   5  12   0       3199.33       3114.75        75.41 o                         
   6  12   0       5586.24       5435.92       116.80 o                         
   7  12   0       1491.21       1602.75        55.49 o                         
   8  12   0       1033.24        999.08        46.09 o                         
   9  12   0        289.41        314.13        34.85 o                         
  10  12   0       2234.68       2219.01        93.71 o                         
  11  12   0       1996.93       2067.27        83.33 o                         
  12  12   0        931.53       1034.98        81.35 o                         
  13  12   0        370.99        433.59        63.55 o                         
  14  12   0        395.44        403.88        50.25 o                         
  15  12   0        642.56        768.46       106.93 o                         
  16  12   0        245.71        349.96        61.19 o                         
  17  12   0        119.03        109.83        51.37 o                         
  18  12   0        364.12        329.40        88.92 o                         
  19  12   0          7.11         30.73        53.21 o                         
  20  12   0        558.92        499.73        79.87 o                         
   1  13   0        291.17        300.24        21.20 o                         
   2  13   0         61.24         90.42        15.46 o                         
   3  13   0        927.39        909.74        39.69 o                         
   4  13   0        391.69        397.42        28.76 o                         
   5  13   0       1590.89       1453.87        47.57 o                         
   6  13   0         70.61         74.33        21.15 o                         
   7  13   0        590.39        647.39        37.92 o                         
   8  13   0        366.52        462.32        44.43 o                         
   9  13   0         20.55         47.42        24.75 o                         
  10  13   0         14.35         50.36        30.50 o                         
  11  13   0          4.61        -32.24        42.94 o                         
  12  13   0          4.94        -14.63        29.56 o                         
  13  13   0         54.13         10.32        38.33 o                         
  14  13   0        479.89        500.23        55.05 o                         
  15  13   0          1.05         53.85        76.09 o                         
  16  13   0         92.64         29.93        45.73 o                         
  17  13   0         34.73         57.58        49.12 o                         
  18  13   0         50.13         42.20        48.48 o                         
  19  13   0         79.15        130.31        75.62 o                         
  20  13   0         16.60        -20.43        55.59 o                         
   0  14   0       1060.15        898.44        45.14 o                         
   1  14   0        150.66        152.75        18.92 o                         
   2  14   0       1405.54       1357.96        40.17 o                         
   3  14   0        652.02        680.12        31.65 o                         
   4  14   0       2197.57       2089.73        97.38 o                         
   5  14   0        304.38        291.30        27.69 o                         
   6  14   0         24.25         21.91        20.47 o                         
   7  14   0        460.89        451.79        34.24 o                         
   8  14   0        911.49        971.73        46.41 o                         
   9  14   0        750.48        810.16        45.65 o                         
  10  14   0         80.79         52.17        32.51 o                         
  11  14   0        865.83        834.67        60.13 o                         
  12  14   0        821.26        924.38        68.31 o                         
  13  14   0        147.31         62.75        36.26 o                         
  14  14   0         42.90         30.08        38.59 o                         
  15  14   0         50.69          3.48        37.59 o                         
  16  14   0        123.31        103.38        48.42 o                         
  17  14   0         43.79         55.15        80.05 o                         
  18  14   0         75.44         63.90        54.31 o                         
  19  14   0          0.88         19.70        53.54 o                         
  20  14   0        162.09        131.48        61.95 o                         
   1  15   0       5317.61       5113.35       102.28 o                         
   2  15   0        228.48        212.73        21.17 o                         
   3  15   0       3988.49       3789.97        81.00 o                         
   4  15   0       1095.83       1010.90        50.99 o                         
   5  15   0       3397.58       3184.27        80.84 o                         
   6  15   0       2107.19       1947.23        59.46 o                         
   7  15   0        484.87        519.61        36.52 o                         
   8  15   0       5059.21       4686.88       119.64 o                         
   9  15   0        502.94        430.95        45.73 o                         
  10  15   0       2404.89       2523.65        93.36 o                         
  11  15   0        298.86        302.88        45.58 o                         
  12  15   0        755.50        679.49        62.80 o                         
  13  15   0        654.87        795.58        65.67 o                         
  14  15   0        595.79        582.53        60.65 o                         
  15  15   0       1269.35       1235.74        85.15 o                         
  16  15   0         69.68        156.05        54.66 o                         
  17  15   0        447.03        490.84        73.45 o                         
  18  15   0         32.38          4.78        50.65 o                         
  19  15   0        141.34        188.61        63.43 o                         
   0  16   0       8436.62       8259.66       218.44 o                         
   1  16   0         15.33        144.55        25.12 o                         
   2  16   0       6587.88       6181.65       121.17 o                         
   3  16   0        868.41        802.12        39.72 o                         
   4  16   0       5067.29       4854.60       110.18 o                         
   5  16   0       1027.35        951.94        42.39 o                         
   6  16   0       1204.75       1094.98        45.64 o                         
   7  16   0       1135.11       1103.91        46.36 o                         
   8  16   0        869.84        972.32        52.19 o                         
   9  16   0       2804.12       2767.75        97.05 o                         
  10  16   0        185.34        143.62        38.13 o                         
  11  16   0       2481.85       2430.04        94.45 o                         
  12  16   0         26.73         56.32        36.30 o                         
  13  16   0        110.13        103.72        44.83 o                         
  14  16   0        424.76        470.05        57.49 o                         
  15  16   0        154.86         96.44        43.78 o                         
  16  16   0       1109.16       1158.00        96.71 o                         
  17  16   0          5.36        -37.86        45.43 o                         
  18  16   0        129.86        106.55        59.42 o                         
  19  16   0        182.40         33.16        58.59 o                         
   1  17   0         49.68         47.83        18.62 o                         
   2  17   0        464.04        531.80        29.64 o                         
   3  17   0         80.52         75.23        22.60 o                         
   4  17   0         14.05         25.30        21.21 o                         
   5  17   0        468.49        449.84        34.91 o                         
   6  17   0        192.16        185.53        28.18 o                         
   7  17   0        186.87        172.77        28.30 o                         
   8  17   0         73.52         50.86        28.57 o                         
   9  17   0          0.99        -27.40        27.40 o                         
  10  17   0        429.70        549.62        83.44 o                         
  11  17   0        349.61        342.45        52.47 o                         
  12  17   0        190.93        110.95        40.20 o                         
  13  17   0        135.25         70.57        40.92 o                         
  14  17   0          4.46         -0.48        37.50 o                         
  15  17   0         28.48         29.77        41.43 o                         
  16  17   0         29.11         12.37        46.61 o                         
  17  17   0          0.37         53.11        53.95 o                         
  18  17   0          8.81        -23.37        52.83 o                         
  19  17   0         31.00         -3.57        57.31 o                         
   0  18   0       5059.27       5240.46       153.44 o                         
   1  18   0          3.14         -4.30        17.72 o                         
   2  18   0       3695.29       3555.78        88.96 o                         
   3  18   0        828.31        852.68        42.74 o                         
   4  18   0         38.85         -9.34        24.64 o                         
   5  18   0        178.83        161.05        28.17 o                         
   6  18   0        226.05        252.46        30.81 o                         
   7  18   0        154.86        167.78        29.33 o                         
   8  18   0        722.41        758.85        46.56 o                         
   9  18   0        266.80        300.43        43.86 o                         
  10  18   0         19.01        -17.68        36.94 o                         
  11  18   0       1114.75       1088.37        78.49 o                         
  12  18   0        154.16        182.33        49.64 o                         
  13  18   0         60.29         23.63        39.36 o                         
  14  18   0        365.34        433.48        57.11 o                         
  15  18   0          8.61        -20.23        40.54 o                         
  16  18   0        151.84        -19.26        47.37 o                         
  17  18   0        192.18        121.24        56.44 o                         
  18  18   0        189.89         79.46        60.15 o                         
   1  19   0       4990.20       4817.37       102.84 o                         
   2  19   0       1098.05       1148.25        47.27 o                         
   3  19   0       3737.00       3611.91        92.24 o                         
   4  19   0       1499.79       1558.83        55.96 o                         
   5  19   0        511.59        493.22        38.51 o                         
   6  19   0       2664.45       2630.89        77.37 o                         
   7  19   0        984.56        912.59        47.45 o                         
   8  19   0       1455.77       1609.50        60.91 o                         
   9  19   0        477.35        454.85        56.68 o                         
  10  19   0       1897.58       1929.91        96.36 o                         
  11  19   0        314.69        350.02        55.60 o                         
  12  19   0       1458.81       1461.83       101.05 o                         
  13  19   0        315.23        369.70        56.26 o                         
  14  19   0       1049.87        893.77        75.47 o                         
  15  19   0        477.06        719.08       107.77 o                         
  16  19   0          3.32         -2.45        48.74 o                         
  17  19   0         64.16         75.29        57.76 o                         
  18  19   0         14.18         13.40        55.16 o                         
   0  20   0       1323.24       1552.84        93.07 o                         
   1  20   0        276.81        382.22        33.76 o                         
   2  20   0       1573.92       1628.30        57.61 o                         
   3  20   0        359.85        444.26        37.26 o                         
   4  20   0        107.37        135.70        28.16 o                         
   5  20   0        844.12        798.95        46.22 o                         
   6  20   0        369.43        390.10        37.20 o                         
   7  20   0        646.41        628.80        54.69 o                         
   8  20   0        632.70        562.02        47.31 o                         
   9  20   0        348.06        377.75        54.48 o                         
  10  20   0         97.61         73.58        41.82 o                         
  11  20   0        529.72        791.10        75.09 o                         
  12  20   0        277.36        304.58        58.09 o                         
  13  20   0        478.82        467.49        60.25 o                         
  14  20   0        342.75        383.95        58.50 o                         
  15  20   0        490.28        498.55        64.14 o                         
  16  20   0        124.49        151.27        57.37 o                         
  17  20   0        121.19        132.53        63.22 o                         
   1  21   0         15.77         51.87        25.03 o                         
   2  21   0         78.56         56.03        26.79 o                         
   3  21   0        165.05        122.82        28.75 o                         
   4  21   0         82.01         45.31        27.14 o                         
   5  21   0        411.95        433.68        38.94 o                         
   6  21   0        848.53        844.70        50.22 o                         
   7  21   0        277.34        235.68        35.34 o                         
   8  21   0          7.84         32.97        36.36 o                         
   9  21   0         23.17         21.16        38.82 o                         
  10  21   0         47.44         76.27        44.34 o                         
  11  21   0        119.76        115.48        49.13 o                         
  12  21   0         24.24        -22.25        58.66 o                         
  13  21   0         14.58        -12.89        38.36 o                         
  14  21   0         36.93          4.30        43.68 o                         
  15  21   0          7.95        -14.67        44.79 o                         
  16  21   0          8.80        -34.39        52.82 o                         
  17  21   0         52.03        -30.66        53.12 o                         
   0  22   0       1342.35       1523.98        90.56 o                         
   1  22   0         91.18        123.92        28.97 o                         
   2  22   0        569.37        667.90        48.81 o                         
   3  22   0        227.07        330.52        35.47 o                         
   4  22   0        397.05        394.92        38.25 o                         
   5  22   0        351.23        364.51        38.27 o                         
   6  22   0        277.33        258.50        35.90 o                         
   7  22   0        222.01        202.49        37.61 o                         
   8  22   0          7.87         10.48        32.89 o                         
   9  22   0        445.07        586.95        66.92 o                         
  10  22   0        136.04         61.05        63.27 o                         
  11  22   0        372.21        481.36        67.60 o                         
  12  22   0          7.04         67.20        53.37 o                         
  13  22   0        216.49        154.02        63.77 o                         
  14  22   0        174.59         61.44        49.07 o                         
  15  22   0         37.90         87.24        51.60 o                         
  16  22   0         31.78        153.51        63.23 o                         
   1  23   0        668.14        677.91        50.81 o                         
   2  23   0         95.94        132.78        30.71 o                         
   3  23   0        245.70        264.42        34.62 o                         
   4  23   0       1255.57       1279.93        56.16 o                         
   5  23   0         13.47          8.47        27.73 o                         
   6  23   0       1025.95       1040.19        59.24 o                         
   7  23   0         46.42         35.06        32.99 o                         
   8  23   0       1389.59       1591.97       132.80 o                         
   9  23   0         75.72         99.74        66.60 o                         
  10  23   0        680.35        913.34        82.39 o                         
  11  23   0         28.51         40.75        45.58 o                         
  12  23   0        279.68        287.47        62.12 o                         
  13  23   0         27.72         66.07        45.73 o                         
  14  23   0        198.08        169.94        60.05 o                         
  15  23   0        459.99        483.44        69.09 o                         
  16  23   0         21.30         -4.88        71.67 o                         
   0  24   0        371.42        423.23        72.35 o                         
   1  24   0         39.69         46.78        31.19 o                         
   2  24   0        689.20        683.34        53.02 o                         
   3  24   0        324.82        270.58        36.27 o                         
   4  24   0         12.23         35.48        33.77 o                         
   5  24   0         25.97         24.88        31.45 o                         
   6  24   0         45.14         10.12        31.52 o                         
   7  24   0       1124.45       1272.14       101.04 o                         
   8  24   0        110.05         53.51        39.87 o                         
   9  24   0        652.17        685.15        72.05 o                         
  10  24   0         35.10         16.83        46.44 o                         
  11  24   0         52.88        129.04        60.06 o                         
  12  24   0          1.17         52.39        51.37 o                         
  13  24   0        229.66        151.00        51.92 o                         
  14  24   0          5.57        -27.79        46.42 o                         
  15  24   0         28.67         15.85        56.41 o                         
   1  25   0          2.49        -24.30        30.13 o                         
   2  25   0          0.26         26.33        31.93 o                         
   3  25   0          0.22         47.41        33.62 o                         
   4  25   0         36.15         12.54        37.64 o                         
   5  25   0        208.07        200.30        40.72 o                         
   6  25   0        287.96        314.56        44.44 o                         
   7  25   0         25.94         12.24        37.47 o                         
   8  25   0         46.84         -5.02        37.30 o                         
   9  25   0        122.65         86.08        49.57 o                         
  10  25   0         45.37         57.84        48.55 o                         
  11  25   0         53.69         56.82        51.03 o                         
  12  25   0         16.90         18.09        50.33 o                         
  13  25   0         10.35         -6.02        45.88 o                         
  14  25   0          0.70        -42.41        51.47 o                         
   0  26   0        746.95        698.29        79.67 o                         
   1  26   0        224.24        189.35        56.34 o                         
   2  26   0        143.54        120.59        36.75 o                         
   3  26   0        178.48         76.15        38.62 o                         
   4  26   0        178.04        138.20        41.37 o                         
   5  26   0          6.59        -12.40        32.48 o                         
   6  26   0        126.55         59.31        35.85 o                         
   7  26   0        726.81        705.06        68.94 o                         
   8  26   0         42.00         54.67        42.38 o                         
   9  26   0        172.99        102.79        52.65 o                         
  10  26   0          0.96          7.77        48.71 o                         
  11  26   0         69.93         34.41        52.22 o                         
  12  26   0        105.49         63.26        53.63 o                         
  13  26   0          8.68        -24.64        52.05 o                         
  14  26   0         32.83        -41.66        53.92 o                         
   1  27   0        847.14        813.24        65.50 o                         
   2  27   0        115.30         74.31        37.28 o                         
   3  27   0        744.62        749.06        65.82 o                         
   4  27   0        237.19        164.83        45.05 o                         
   5  27   0        256.20        219.54        46.52 o                         
   6  27   0        502.10        565.45        61.94 o                         
   7  27   0         81.26        133.05        46.01 o                         
   8  27   0        547.44        561.66        71.42 o                         
   9  27   0         97.82        122.09        54.51 o                         
  10  27   0        407.29        364.61       102.80 o                         
  11  27   0         21.41        -40.48        53.18 o                         
  12  27   0        254.28        224.77        64.27 o                         
  13  27   0          3.01         27.45        57.94 o                         
   0  28   0        364.48        584.98        98.31 o                         
   1  28   0         66.72         33.14        36.98 o                         
   2  28   0        891.46       1062.75        88.73 o                         
   3  28   0          1.16        -37.67        37.67 o                         
   4  28   0        180.36        155.01        46.78 o                         
   5  28   0         10.60         22.88        40.88 o                         
   6  28   0         66.95        121.46        47.30 o                         
   7  28   0        138.41        185.93        54.81 o                         
   8  28   0         67.58         24.12        50.41 o                         
   9  28   0         63.27        -47.93        47.93 o                         
  10  28   0          3.39        -39.56        52.44 o                         
  11  28   0         45.35         43.75        56.31 o                         
  12  28   0          0.43          0.98        56.84 o                         
   1  29   0         49.00         25.01        41.30 o                         
   2  29   0         21.21         39.84        43.61 o                         
   3  29   0        128.13         69.96        45.48 o                         
   4  29   0         93.48         76.63        46.09 o                         
   5  29   0        174.92        162.59        51.63 o                         
   6  29   0         88.07         56.54        50.90 o                         
   7  29   0         81.77        130.22        63.49 o                         
   8  29   0         12.00         57.52        60.82 o                         
   9  29   0         53.99        -10.20        52.12 o                         
  10  29   0         25.41         81.58        69.02 o                         
  11  29   0        178.75        109.49        67.06 o                         
   0  30   0       1218.15       1233.19       191.41 o                         
   1  30   0          5.37         30.48        47.66 o                         
   2  30   0        225.99        199.24        50.51 o                         
   3  30   0        340.97        412.33        61.94 o                         
   4  30   0        233.93        282.84        63.61 o                         
   5  30   0         52.05         65.94        54.26 o                         
   6  30   0        490.74        422.30        83.16 o                         
   7  30   0        594.93        731.08        96.72 o                         
   8  30   0         13.55         93.49        68.24 o                         
   9  30   0        108.58         66.14        68.23 o                         
  10  30   0         20.49         30.83        66.09 o                         
   1  31   0        691.78        661.12       146.33 o                         
   2  31   0         73.66         67.77        60.10 o                         
   3  31   0        386.19        482.78        73.07 o                         
   4  31   0        213.57        190.34        60.63 o                         
   5  31   0        439.81        397.15        84.96 o                         
   6  31   0        409.38        442.99        85.69 o                         
   7  31   0          2.61        -58.31        58.31 o                         
   8  31   0        305.33        421.16        93.51 o                         
   9  31   0          5.58         45.73        71.27 o                         
   0  32   0         42.23         33.97       105.83 o                         
   1  32   0         42.08         43.78        80.03 o                         
   2  32   0          1.84         17.31        77.14 o                         
   3  32   0         41.11         37.59        92.11 o                         
   4  32   0        280.11        257.94        95.95 o                         
   5  32   0        323.48        287.84       101.15 o                         
   6  32   0          1.34         70.28        83.36 o                         
   7  32   0         82.20        118.38        90.68 o                         
   1  33   0        197.02        289.83       144.37 o                         
   2  33   0         24.91         45.18        79.05 o                         
   3  33   0        217.26        169.63        89.38 o                         
   4  33   0         16.10         58.81        81.29 o                         
   5  33   0         86.70        -21.56       107.79 o                         
   0  34   0        351.56        642.83       171.81 o                         
 -22   1   1        109.90        156.74        63.59 o                         
 -21   1   1         54.68         14.03        50.00 o                         
 -20   1   1         34.32        -20.16        46.33 o                         
 -19   1   1        323.86        344.79        95.33 o                         
 -18   1   1         31.88         80.82        35.62 o                         
 -17   1   1       1848.68       1877.04       103.57 o                         
 -16   1   1         90.38         68.81        41.29 o                         
 -15   1   1       2507.88       2491.47        85.36 o                         
 -14   1   1          4.91         33.24        27.17 o                         
 -13   1   1       1310.44       1237.21        92.08 o                         
 -12   1   1          1.09         15.07        29.80 o                         
 -11   1   1       2865.70       2808.61        71.56 o                         
 -10   1   1        256.11        267.30        22.05 o                         
  -9   1   1      10087.87      10107.46       180.00 o                         
  -8   1   1       4568.12       4491.18        92.18 o                         
  -7   1   1       1014.98        969.67        38.43 o                         
  -6   1   1       2030.88       1923.36        41.83 o                         
  -5   1   1        462.22        512.81        21.58 o                         
  -4   1   1        546.33        756.00        25.62 o                         
  -3   1   1      17462.51      19422.13       371.35 o                         
  -2   1   1       8895.01       9777.69       208.34 o                         
  -1   1   1      11012.01      11778.98       193.48 o                         
   0   1   1      21773.20      24510.92       502.86 o                         
   1   1   1      16556.67      17509.16       329.23 o                         
   2   1   1       7596.78       8114.14       136.83 o                         
   3   1   1        176.21        240.38        13.70 o                         
   4   1   1       6710.60       6929.48       121.57 o                         
   5   1   1       5689.08       5661.79       102.96 o                         
   6   1   1        674.71        710.02        24.70 o                         
   7   1   1       9331.55       9257.48       164.74 o                         
   8   1   1         78.78         79.45        15.37 o                         
   9   1   1       5528.66       5679.80       119.56 o                         
  10   1   1          8.47         -4.13        14.33 o                         
  11   1   1        346.32        342.80        25.81 o                         
  12   1   1         33.75         14.45        20.17 o                         
  13   1   1        243.28        281.80        34.99 o                         
  14   1   1       1576.87       1536.73        63.99 o                         
  15   1   1        167.21        194.08        45.92 o                         
  16   1   1        375.24        371.58        48.06 o                         
  17   1   1          0.59        -11.80        31.49 o                         
  18   1   1         65.22         46.23        36.37 o                         
  19   1   1        155.24        171.39        46.18 o                         
  20   1   1         38.58        168.68        55.20 o                         
  21   1   1         19.83          3.09        61.57 o                         
 -22   2   1         87.13        116.97        59.73 o                         
 -21   2   1        341.95        359.11        68.78 o                         
 -20   2   1        147.06        104.04        44.62 o                         
 -19   2   1        147.15        173.75        62.59 o                         
 -18   2   1       1326.86       1368.12       119.11 o                         
 -17   2   1        246.14        166.58        37.07 o                         
 -16   2   1       2471.40       2380.41        85.44 o                         
 -15   2   1         92.19        113.78        31.87 o                         
 -14   2   1       1531.19       1575.41        64.50 o                         
 -13   2   1          9.90          3.08        23.47 o                         
 -12   2   1       2435.26       2353.61        74.55 o                         
 -11   2   1          9.37         16.59        18.99 o                         
 -10   2   1       8624.03       8826.71       176.13 o                         
  -9   2   1       4918.01       4912.59       105.19 o                         
  -8   2   1       2437.82       2349.81        83.25 o                         
  -7   2   1       5281.34       5030.59       103.62 o                         
  -6   2   1       4589.65       4914.44        99.46 o                         
  -5   2   1      15143.43      15650.80       305.69 o                         
  -4   2   1       6126.00       6710.53       136.46 o                         
  -3   2   1      58400.27      62593.55      1090.18 o                         
  -2   2   1       5835.23       6265.91       113.87 o                         
  -1   2   1      16829.15      18301.61       345.08 o                         
   0   2   1       9860.33      10353.42       197.90 o                         
   1   2   1      15078.73      16079.42       305.06 o                         
   2   2   1       7258.74       7451.87       126.57 o                         
   3   2   1       6511.21       6633.94       115.33 o                         
   4   2   1       3325.76       3083.30        59.97 o                         
   5   2   1        133.25        149.52        16.11 o                         
   6   2   1      18683.22      18860.74       317.78 o                         
   7   2   1          1.64        -11.91        11.91 o                         
   8   2   1       5175.35       4973.34        97.45 o                         
   9   2   1        972.61        957.72        45.56 o                         
  10   2   1       1820.41       1781.35        49.96 o                         
  11   2   1       1177.94       1176.16        43.61 o                         
  12   2   1       3005.88       2847.44        76.59 o                         
  13   2   1       3842.14       3749.76       113.75 o                         
  14   2   1        249.92        266.06        36.18 o                         
  15   2   1       1333.26       1357.10        63.37 o                         
  16   2   1        458.10        452.01        48.30 o                         
  17   2   1        432.62        410.06        56.60 o                         
  18   2   1         18.62         53.69        39.45 o                         
  19   2   1        359.24        334.80        53.41 o                         
  20   2   1         71.72        -11.21        50.50 o                         
  21   2   1        117.94        133.96        92.53 o                         
 -22   3   1        185.17        147.18        72.75 o                         
 -21   3   1        145.88        119.95        54.96 o                         
 -20   3   1        470.57        404.65        58.45 o                         
 -19   3   1        273.48        258.58        50.91 o                         
 -18   3   1        266.43        247.92        47.64 o                         
 -17   3   1        516.77        530.91        56.87 o                         
 -16   3   1         59.91         84.09        31.57 o                         
 -15   3   1         10.55        -18.31        26.40 o                         
 -14   3   1        118.37         65.31        27.62 o                         
 -13   3   1        479.68        433.79        42.17 o                         
 -12   3   1        930.42        869.43        39.50 o                         
 -11   3   1       1132.52       1068.81        41.90 o                         
 -10   3   1       3278.05       3288.78        79.28 o                         
  -9   3   1       1599.68       1556.93        47.47 o                         
  -8   3   1       3457.58       3505.03        79.27 o                         
  -7   3   1        205.57        207.71        18.93 o                         
  -6   3   1       3413.31       3314.72        77.67 o                         
  -5   3   1         49.27         52.68        13.40 o                         
  -4   3   1        139.53        142.60        14.84 o                         
  -3   3   1       4547.48       4713.61        83.12 o                         
  -2   3   1        142.01        167.16         9.99 o                         
  -1   3   1        500.93        540.81        17.12 o                         
   0   3   1        230.17        227.00         9.38 o                         
   1   3   1      36636.84      38077.89       660.69 o                         
   2   3   1       1979.57       2100.32        78.05 o                         
   3   3   1       4717.22       4739.83        85.22 o                         
   4   3   1        964.15       1025.85        27.54 o                         
   5   3   1       2462.91       2356.77        55.19 o                         
   6   3   1        135.19        153.55        15.59 o                         
   7   3   1       1399.22       1242.02        43.33 o                         
   8   3   1         45.48         38.66        14.50 o                         
   9   3   1        345.29        278.38        21.67 o                         
  10   3   1        602.80        588.28        29.25 o                         
  11   3   1       1233.39       1132.48        38.74 o                         
  12   3   1       4003.42       3978.04        97.02 o                         
  13   3   1         13.97         11.29        22.33 o                         
  14   3   1        375.39        321.84        43.43 o                         
  15   3   1        143.31         91.16        31.82 o                         
  16   3   1        609.28        669.26        75.18 o                         
  17   3   1         22.56         26.52        36.72 o                         
  18   3   1         76.58         89.23        41.25 o                         
  19   3   1         65.51         94.35        50.99 o                         
  20   3   1          2.35         33.82        50.31 o                         
  21   3   1          3.03          7.05        61.14 o                         
 -22   4   1         28.56        -60.08        60.08 o                         
 -21   4   1         67.63         75.51        49.00 o                         
 -20   4   1         25.92          6.18        43.57 o                         
 -19   4   1          3.94          4.19        39.18 o                         
 -18   4   1         41.26         12.07        37.37 o                         
 -17   4   1          9.76         53.94        47.00 o                         
 -16   4   1        318.42        231.62        42.16 o                         
 -15   4   1        146.55         98.01        31.03 o                         
 -14   4   1         95.28        119.09        29.60 o                         
 -13   4   1        324.82        394.66        40.22 o                         
 -12   4   1        556.05        606.13        35.95 o                         
 -11   4   1        501.29        488.09        32.68 o                         
 -10   4   1        555.21        536.23        32.23 o                         
  -9   4   1         82.53         60.16        17.75 o                         
  -8   4   1       1825.94       1853.25        50.14 o                         
  -7   4   1          3.02        -12.99        14.32 o                         
  -6   4   1         61.04         70.80        19.38 o                         
  -5   4   1        798.07        769.29        23.34 o                         
  -4   4   1        133.85        168.61        12.01 o                         
  -3   4   1          9.83         -8.22         8.22 o                         
  -2   4   1       1289.89       1315.20        56.97 o                         
  -1   4   1       5797.46       6055.39       111.27 o                         
   0   4   1      19076.19      19780.78       377.54 o                         
   1   4   1       6961.87       7171.00       122.06 o                         
   2   4   1       8981.59       9264.91       181.28 o                         
   3   4   1      38133.99      39942.71       700.51 o                         
   4   4   1        496.09        480.97        21.19 o                         
   5   4   1       5779.25       6319.66       114.63 o                         
   6   4   1       1638.56       1672.42        46.92 o                         
   7   4   1       1325.66       1444.05        38.57 o                         
   8   4   1          7.41         12.16        13.85 o                         
   9   4   1         42.19         74.35        17.30 o                         
  10   4   1         55.99         47.48        17.05 o                         
  11   4   1         62.92         96.69        18.95 o                         
  12   4   1        317.75        282.46        30.49 o                         
  13   4   1         68.16         55.65        23.63 o                         
  14   4   1        181.61        166.56        33.38 o                         
  15   4   1          5.22         38.67        28.57 o                         
  16   4   1          2.39          5.80        30.33 o                         
  17   4   1         36.76         16.84        36.18 o                         
  18   4   1          1.89        -20.91        36.37 o                         
  19   4   1        137.09         70.09        51.14 o                         
  20   4   1          6.94         -4.85        48.76 o                         
  21   4   1          0.38          9.66        52.85 o                         
 -21   5   1        185.98        203.40        61.59 o                         
 -20   5   1         86.78         36.62        44.95 o                         
 -19   5   1        182.46        231.34        49.71 o                         
 -18   5   1        530.93        549.68        60.60 o                         
 -17   5   1        308.20        322.05        48.84 o                         
 -16   5   1          1.63         27.05        45.56 o                         
 -15   5   1       1098.36       1063.02        78.89 o                         
 -14   5   1         24.94        -10.02        24.56 o                         
 -13   5   1        618.17        604.18        43.59 o                         
 -12   5   1        266.36        271.32        28.59 o                         
 -11   5   1       1699.54       1721.31        54.43 o                         
 -10   5   1         58.72         34.12        18.79 o                         
  -9   5   1       4512.35       4316.87        96.25 o                         
  -8   5   1       1444.34       1369.90        47.18 o                         
  -7   5   1       1049.18        953.38        35.36 o                         
  -6   5   1       6595.22       6754.45       130.02 o                         
  -5   5   1       1306.01       1420.66        35.68 o                         
  -4   5   1       7852.78       8098.28       149.81 o                         
  -3   5   1       2688.87       2824.59        63.85 o                         
  -2   5   1       1350.14       1240.83        31.60 o                         
  -1   5   1        833.69        845.35        22.53 o                         
   0   5   1       4340.66       4305.15        82.36 o                         
   1   5   1       8488.06       8851.41       161.21 o                         
   2   5   1       2766.53       3168.48        64.24 o                         
   3   5   1       8629.89       8409.80       169.47 o                         
   4   5   1      11827.14      12403.10       226.63 o                         
   5   5   1       3209.16       3042.64        66.45 o                         
   6   5   1        676.43        817.84        27.26 o                         
   7   5   1       3657.89       3445.92        71.61 o                         
   8   5   1        252.85        321.28        22.20 o                         
   9   5   1       3747.83       3798.21        80.76 o                         
  10   5   1       3660.00       3651.05        80.03 o                         
  11   5   1         89.83         71.10        27.63 o                         
  12   5   1         20.03          3.88        20.63 o                         
  13   5   1       1077.71       1061.54        46.75 o                         
  14   5   1       1243.02       1204.30        58.43 o                         
  15   5   1         24.39         37.54        29.46 o                         
  16   5   1        409.16        426.92        50.52 o                         
  17   5   1          6.55         37.05        38.27 o                         
  18   5   1        623.88        480.57        99.48 o                         
  19   5   1        215.67        112.59        52.93 o                         
  20   5   1         72.35         55.99        52.96 o                         
  21   5   1        126.59         78.40        56.27 o                         
 -21   6   1        435.02        397.26        71.07 o                         
 -20   6   1        127.19        159.29        51.94 o                         
 -19   6   1        302.25        212.98        49.77 o                         
 -18   6   1         28.48         10.19        38.41 o                         
 -17   6   1        540.66        547.33        58.27 o                         
 -16   6   1        679.25        725.18        65.27 o                         
 -15   6   1        441.30        417.63        54.24 o                         
 -14   6   1        425.29        495.89        49.32 o                         
 -13   6   1         27.99         51.00        22.85 o                         
 -12   6   1       1465.13       1476.64        67.71 o                         
 -11   6   1       2353.21       2329.82        65.73 o                         
 -10   6   1        377.74        390.55        33.77 o                         
  -9   6   1       2151.52       2235.35        60.46 o                         
  -8   6   1       2233.81       2263.43        65.15 o                         
  -7   6   1       7780.58       7400.58       143.23 o                         
  -6   6   1       3610.30       3722.99        81.57 o                         
  -5   6   1      11149.21      11122.57       203.98 o                         
  -4   6   1        449.86        517.33        23.53 o                         
  -3   6   1      10360.36      10062.37       185.09 o                         
  -2   6   1        477.59        527.76        24.94 o                         
  -1   6   1       7650.50       7133.74       123.74 o                         
   0   6   1        437.50        510.04        19.52 o                         
   1   6   1       6770.42       6516.46       122.19 o                         
   2   6   1       3864.19       3537.95        71.82 o                         
   3   6   1       1293.02       1289.33        58.87 o                         
   4   6   1       3817.07       3446.53        79.03 o                         
   5   6   1         59.97         53.67        13.78 o                         
   6   6   1       2209.48       1942.05        46.60 o                         
   7   6   1        682.70        646.98        28.54 o                         
   8   6   1       4601.80       4296.72        87.74 o                         
   9   6   1       2038.00       2090.84        53.18 o                         
  10   6   1       2991.91       3038.17        70.25 o                         
  11   6   1       1782.69       1905.64        59.22 o                         
  12   6   1        431.17        441.96        55.53 o                         
  13   6   1       3071.33       3045.28        83.99 o                         
  14   6   1         26.12         64.66        29.00 o                         
  15   6   1       3119.56       3101.91       110.22 o                         
  16   6   1         25.17         19.97        33.52 o                         
  17   6   1        960.53       1068.74       100.09 o                         
  18   6   1        120.54         23.85        49.22 o                         
  19   6   1        386.57        510.02       100.70 o                         
  20   6   1        229.70        269.99        63.40 o                         
  21   6   1        150.31        315.24        69.67 o                         
 -21   7   1         50.84         85.00        57.11 o                         
 -20   7   1         13.68         -5.74        51.36 o                         
 -19   7   1         25.09         31.37        42.02 o                         
 -18   7   1          6.81         17.54        38.94 o                         
 -17   7   1        727.64        692.10        73.00 o                         
 -16   7   1         45.12         -0.33        32.59 o                         
 -15   7   1          9.44        -31.90        31.90 o                         
 -14   7   1        536.24        652.07        54.32 o                         
 -13   7   1         17.22         42.53        26.67 o                         
 -12   7   1        458.34        480.99        35.41 o                         
 -11   7   1        470.20        481.28        40.53 o                         
 -10   7   1       2164.51       2136.55        61.01 o                         
  -9   7   1        301.13        318.92        27.72 o                         
  -8   7   1        290.96        272.88        18.83 o                         
  -7   7   1       2284.42       2360.92        62.49 o                         
  -6   7   1         12.02         -9.09        13.84 o                         
  -5   7   1        104.44        121.01        21.11 o                         
  -4   7   1       1828.66       1620.73        45.18 o                         
  -3   7   1        182.42        229.72        18.07 o                         
  -2   7   1       4995.75       5076.69        92.11 o                         
  -1   7   1          5.70          9.50        10.20 o                         
   0   7   1       1129.80       1191.01        29.65 o                         
   1   7   1        944.59        887.43        27.11 o                         
   2   7   1       4546.78       4733.41        93.31 o                         
   3   7   1         18.11         39.14        15.83 o                         
   4   7   1       4255.76       4818.22       116.76 o                         
   5   7   1         52.80        123.69        21.14 o                         
   6   7   1       6548.94       6959.78       149.75 o                         
   7   7   1       2035.27       2070.36        54.97 o                         
   8   7   1        572.99        555.53        31.59 o                         
   9   7   1        280.38        335.42        32.74 o                         
  10   7   1        549.62        567.67        34.87 o                         
  11   7   1       1864.85       1866.59        61.94 o                         
  12   7   1       1231.83       1200.98        48.07 o                         
  13   7   1        354.58        336.31        34.62 o                         
  14   7   1        109.91         96.43        29.85 o                         
  15   7   1         30.86         -8.14        31.06 o                         
  16   7   1        485.04        558.88        58.11 o                         
  17   7   1          9.83        -38.99        38.99 o                         
  18   7   1        260.53        157.45        53.04 o                         
  19   7   1          6.83         18.68        47.72 o                         
  20   7   1          2.45        -34.93        49.47 o                         
  21   7   1        120.77        119.49        61.13 o                         
 -21   8   1        149.70         86.12        58.91 o                         
 -20   8   1          1.10         44.81        51.50 o                         
 -19   8   1        160.61        119.76        46.75 o                         
 -18   8   1         24.58         36.23        40.31 o                         
 -17   8   1         92.94         16.74        37.56 o                         
 -16   8   1        108.95        150.76        52.21 o                         
 -15   8   1          0.44         11.31        33.62 o                         
 -14   8   1        211.39        183.62        46.78 o                         
 -13   8   1         12.49          0.05        26.40 o                         
 -12   8   1         86.23         45.76        26.61 o                         
 -11   8   1        263.04        289.19        35.04 o                         
 -10   8   1        697.44        654.07        42.34 o                         
  -9   8   1        108.77         86.47        20.44 o                         
  -8   8   1         64.94         92.12        16.10 o                         
  -7   8   1       1833.39       1755.92        48.78 o                         
  -6   8   1        239.75        264.14        22.18 o                         
  -5   8   1       1791.48       1897.30        63.01 o                         
  -4   8   1        228.30        272.75        20.41 o                         
  -3   8   1        237.59        243.06        20.01 o                         
  -2   8   1         28.77         35.16        10.33 o                         
  -1   8   1         36.56         35.71        11.09 o                         
   0   8   1       1426.51       1487.76        35.24 o                         
   1   8   1          5.75         17.43        10.58 o                         
   2   8   1        805.35       1014.00        29.90 o                         
   3   8   1       1354.58       1447.89        42.65 o                         
   4   8   1       2773.05       2726.87        62.33 o                         
   5   8   1         64.95        103.16        27.12 o                         
   6   8   1       1192.16       1094.00        44.08 o                         
   7   8   1         44.53         54.74        29.58 o                         
   8   8   1          2.56        -13.73        16.47 o                         
   9   8   1         13.78         41.29        22.07 o                         
  10   8   1         11.73         12.00        19.22 o                         
  11   8   1        262.05        306.16        30.41 o                         
  12   8   1         20.96         31.46        23.35 o                         
  13   8   1        566.99        566.71        45.27 o                         
  14   8   1        379.20        419.17        42.31 o                         
  15   8   1         86.48         27.80        33.53 o                         
  16   8   1        257.53        278.81        55.37 o                         
  17   8   1         13.65        -37.58        48.09 o                         
  18   8   1         86.18        170.94        79.68 o                         
  19   8   1          0.69        -43.17        43.17 o                         
  20   8   1          4.24          6.14        53.35 o                         
  21   8   1          8.94        121.45        60.43 o                         
 -21   9   1          1.63         24.29        54.82 o                         
 -20   9   1        290.57        229.94        63.73 o                         
 -19   9   1          4.52        -32.37        46.02 o                         
 -18   9   1        283.38        231.83        57.24 o                         
 -17   9   1         55.99         78.00        47.03 o                         
 -16   9   1          7.26        -24.57        32.34 o                         
 -15   9   1        705.66        767.58       107.92 o                         
 -14   9   1          5.34         30.59        32.18 o                         
 -13   9   1       2840.60       2944.80        91.56 o                         
 -12   9   1          2.55        -25.52        25.52 o                         
 -11   9   1        612.50        638.08        50.50 o                         
 -10   9   1         61.27        130.16        32.98 o                         
  -9   9   1        136.66        159.61        24.06 o                         
  -8   9   1       1468.75       1334.62        47.67 o                         
  -7   9   1         43.10         32.80        21.61 o                         
  -6   9   1       2437.29       2308.35        62.68 o                         
  -5   9   1        257.89        228.22        21.25 o                         
  -4   9   1       7334.58       7013.72       137.54 o                         
  -3   9   1         39.00         73.42        15.26 o                         
  -2   9   1        646.47        531.49        20.58 o                         
  -1   9   1       1544.62       1429.08        35.30 o                         
   0   9   1       3268.97       3233.96        64.25 o                         
   1   9   1        364.34        310.31        18.07 o                         
   2   9   1       1370.93       1282.73        33.29 o                         
   3   9   1       2871.53       2555.15        58.45 o                         
   4   9   1       1342.65       1598.70        44.00 o                         
   5   9   1       4444.20       4218.18        98.43 o                         
   6   9   1       1256.23       1245.02        49.24 o                         
   7   9   1       8613.99       8110.58       192.51 o                         
   8   9   1          7.65          1.92        19.20 o                         
   9   9   1       4401.95       4434.43       111.04 o                         
  10   9   1       2037.71       2038.68        70.80 o                         
  11   9   1        109.92         97.14        28.08 o                         
  12   9   1        836.33        812.10        48.52 o                         
  13   9   1        883.92        881.20        55.07 o                         
  14   9   1        286.51        378.09        41.48 o                         
  15   9   1        263.49        281.91        54.24 o                         
  16   9   1        596.40        540.73        76.38 o                         
  17   9   1         89.74          6.72        58.18 o                         
  18   9   1        729.96        624.65        79.30 o                         
  19   9   1        395.29        446.76        78.26 o                         
  20   9   1        109.85        135.72        59.49 o                         
  21   9   1        368.10        257.93        71.18 o                         
 -21  10   1        292.49        331.58        72.24 o                         
 -20  10   1        114.87        122.07        59.31 o                         
 -19  10   1        741.70       1087.11       132.67 o                         
 -18  10   1         63.24         82.42        50.28 o                         
 -17  10   1        585.38        572.65        71.33 o                         
 -16  10   1        306.40        302.32        55.88 o                         
 -15  10   1         54.80         97.63        48.47 o                         
 -14  10   1       1569.74       1655.67        85.25 o                         
 -13  10   1         49.41         36.60        32.04 o                         
 -12  10   1       2704.72       2815.71        98.01 o                         
 -11  10   1        413.59        324.02        40.02 o                         
 -10  10   1         29.89         25.91        44.41 o                         
  -9  10   1         49.34         12.20        27.78 o                         
  -8  10   1        214.43        221.97        26.47 o                         
  -7  10   1       4789.03       4709.69       110.42 o                         
  -6  10   1        196.84        212.98        22.01 o                         
  -5  10   1      10769.42      10508.27       200.35 o                         
  -4  10   1        857.56        961.33        34.26 o                         
  -3  10   1       4186.28       3642.89        79.53 o                         
  -2  10   1        450.17        398.33        21.50 o                         
  -1  10   1       8967.90       8636.80       163.48 o                         
   0  10   1        245.80        232.66        17.11 o                         
   1  10   1       6118.46       5912.60       126.51 o                         
   2  10   1       2717.32       2432.03        53.12 o                         
   3  10   1       3380.73       3310.65        67.92 o                         
   4  10   1       8371.69       8321.28       176.68 o                         
   5  10   1        490.34        513.86        27.62 o                         
   6  10   1       2628.68       2440.76        67.34 o                         
   7  10   1        708.15        765.62        40.59 o                         
   8  10   1       2281.07       2140.62        83.31 o                         
   9  10   1       1518.75       1406.99        61.72 o                         
  10  10   1        977.13       1083.98       109.25 o                         
  11  10   1       2764.77       2729.55        94.84 o                         
  12  10   1        516.39        483.43        48.36 o                         
  13  10   1       1262.92       1431.16        71.14 o                         
  14  10   1        815.49        876.14        62.80 o                         
  15  10   1        947.04        955.69        81.59 o                         
  16  10   1        127.38        115.13        49.44 o                         
  17  10   1        541.63        381.45        70.72 o                         
  18  10   1        215.56        175.72        56.98 o                         
  19  10   1        438.56        523.97        76.20 o                         
  20  10   1        217.30        239.03        65.44 o                         
 -21  11   1         11.13        -23.16        55.33 o                         
 -20  11   1        122.59        123.51        60.30 o                         
 -19  11   1          7.40        -45.43        47.33 o                         
 -18  11   1        174.59        133.60        55.56 o                         
 -17  11   1         64.53        110.13        47.22 o                         
 -16  11   1         49.17         -3.81        40.55 o                         
 -15  11   1        387.73        466.39        90.52 o                         
 -14  11   1        307.32        291.92        45.52 o                         
 -13  11   1        688.45        721.97        58.92 o                         
 -12  11   1        112.29         91.60        34.65 o                         
 -11  11   1       1533.42       1391.25        72.59 o                         
 -10  11   1        131.92        136.94        36.38 o                         
  -9  11   1        739.56        709.17        62.52 o                         
  -8  11   1         33.06         18.39        29.06 o                         
  -7  11   1       1579.18       1407.50        46.48 o                         
  -6  11   1         19.07         -0.01        17.00 o                         
  -5  11   1         91.17        113.33        19.66 o                         
  -4  11   1        179.29        138.59        19.11 o                         
  -3  11   1         31.91         38.72        15.79 o                         
  -2  11   1        110.46         90.56        14.00 o                         
  -1  11   1       1800.60       1821.63        44.34 o                         
   0  11   1        174.52        220.27        18.28 o                         
   1  11   1         21.39          1.77        12.42 o                         
   2  11   1       1905.14       1980.81        52.00 o                         
   3  11   1       3681.69       3816.61        77.34 o                         
   4  11   1       1518.55       1395.48        46.49 o                         
   5  11   1       3293.33       3343.23        71.91 o                         
   6  11   1        482.82        497.28        28.74 o                         
   7  11   1       2023.98       1985.20        55.40 o                         
   8  11   1        471.17        537.33        42.80 o                         
   9  11   1         76.81         84.48        25.64 o                         
  10  11   1         73.78         47.83        29.73 o                         
  11  11   1         44.14         25.80        29.85 o                         
  12  11   1         14.55         22.65        30.57 o                         
  13  11   1          1.67         29.10        35.01 o                         
  14  11   1        151.88        112.78        38.02 o                         
  15  11   1        265.15        266.18        75.34 o                         
  16  11   1         19.85         -3.63        41.72 o                         
  17  11   1        103.18         94.75        51.36 o                         
  18  11   1        101.33        158.19        57.11 o                         
  19  11   1         41.22         65.24        54.48 o                         
  20  11   1        158.02        102.39        58.96 o                         
 -20  12   1         68.85         86.34        57.03 o                         
 -19  12   1         12.22        -26.62        51.86 o                         
 -18  12   1         42.30         99.23        61.38 o                         
 -17  12   1         32.18         69.20        49.46 o                         
 -16  12   1         48.30        -10.18        43.20 o                         
 -15  12   1        105.56        114.19        45.07 o                         
 -14  12   1        271.96        320.07        47.17 o                         
 -13  12   1         87.00         55.66        38.50 o                         
 -12  12   1        162.38        145.35        37.65 o                         
 -11  12   1       1383.93       1235.65        72.66 o                         
 -10  12   1         61.86         18.85        30.05 o                         
  -9  12   1        329.65        308.42        41.06 o                         
  -8  12   1         28.38          7.45        21.30 o                         
  -7  12   1       1049.31       1069.23        44.22 o                         
  -6  12   1        480.74        559.81        32.54 o                         
  -5  12   1        753.49        719.10        34.01 o                         
  -4  12   1         17.53         -3.53        15.46 o                         
  -3  12   1       2222.95       2144.43        56.23 o                         
  -2  12   1          4.46         -2.65        13.19 o                         
  -1  12   1        114.43         90.90        17.35 o                         
   0  12   1         42.60         80.82        14.86 o                         
   1  12   1        677.60        637.03        33.80 o                         
   2  12   1       2557.85       2475.04        56.20 o                         
   3  12   1        327.83        385.85        22.35 o                         
   4  12   1       2381.50       2277.18        59.94 o                         
   5  12   1         87.36         70.97        30.03 o                         
   6  12   1        771.14        771.32        33.39 o                         
   7  12   1       1917.40       1914.41        75.52 o                         
   8  12   1        658.39        627.21        40.53 o                         
   9  12   1       2113.82       1998.21        66.39 o                         
  10  12   1       1621.26       1682.57        72.39 o                         
  11  12   1        423.64        477.29        81.37 o                         
  12  12   1         40.68         45.62        37.16 o                         
  13  12   1        390.12        554.23        64.75 o                         
  14  12   1         33.79         11.34        34.78 o                         
  15  12   1         68.94         54.22        38.52 o                         
  16  12   1        117.99        153.96        52.13 o                         
  17  12   1        232.31        233.43        79.68 o                         
  18  12   1        400.21        431.00        71.03 o                         
  19  12   1         37.49         65.40        56.82 o                         
  20  12   1         10.73         13.99        57.52 o                         
 -20  13   1        249.06        255.80        67.38 o                         
 -19  13   1        244.45        221.16        63.38 o                         
 -18  13   1        177.34         92.18        53.39 o                         
 -17  13   1        681.55        581.37        73.02 o                         
 -16  13   1        186.07        255.95        56.03 o                         
 -15  13   1        522.58        416.89        61.76 o                         
 -14  13   1          8.67         -9.80        33.75 o                         
 -13  13   1       3276.49       3462.25       118.31 o                         
 -12  13   1         81.03         87.22        34.54 o                         
 -11  13   1       2727.95       2818.23       110.17 o                         
 -10  13   1       1986.18       1967.77        78.20 o                         
  -9  13   1       1794.36       1873.97        73.97 o                         
  -8  13   1       3721.52       3797.41       107.48 o                         
  -7  13   1        159.22        157.66        25.12 o                         
  -6  13   1        683.51        736.66        37.11 o                         
  -5  13   1        435.85        389.86        29.06 o                         
  -4  13   1       6076.09       5791.00       121.65 o                         
  -3  13   1         77.22        109.37        17.66 o                         
  -2  13   1       4821.03       4563.59        90.70 o                         
  -1  13   1        143.74        103.57        16.04 o                         
   0  13   1        437.68        396.25        27.94 o                         
   1  13   1       4258.98       4037.36        82.05 o                         
   2  13   1       4851.54       4816.85        95.35 o                         
   3  13   1       8418.35       8069.32       148.82 o                         
   4  13   1         37.83         10.33        18.49 o                         
   5  13   1       5096.34       5002.80       100.75 o                         
   6  13   1          3.16        -18.30        18.30 o                         
   7  13   1        326.05        341.14        33.35 o                         
   8  13   1       1242.42       1162.23        50.13 o                         
   9  13   1       1413.83       1393.27        70.72 o                         
  10  13   1       1318.14       1368.18        60.65 o                         
  11  13   1       1003.61       1147.37        58.14 o                         
  12  13   1       2137.10       2218.87        90.50 o                         
  13  13   1        148.90        204.32        43.10 o                         
  14  13   1        369.82        318.79        51.81 o                         
  15  13   1         43.46         30.29        43.61 o                         
  16  13   1        844.01        761.92        79.34 o                         
  17  13   1        117.45         70.66        73.64 o                         
  18  13   1        605.29        676.47        99.38 o                         
  19  13   1        206.06        124.35        60.14 o                         
  20  13   1        338.90        300.58        98.44 o                         
 -20  14   1         20.23         52.61        58.33 o                         
 -19  14   1        171.46         33.24        57.33 o                         
 -18  14   1        339.15        391.23        77.20 o                         
 -17  14   1        111.98        109.09        51.73 o                         
 -16  14   1        509.55        713.90        76.95 o                         
 -15  14   1         22.08         55.60        76.85 o                         
 -14  14   1       2258.09       2445.33       136.07 o                         
 -13  14   1        160.61        153.99        38.64 o                         
 -12  14   1       1166.31       1267.43        69.22 o                         
 -11  14   1       1241.84       1085.45        72.09 o                         
 -10  14   1       2525.42       2441.41        90.89 o                         
  -9  14   1        731.41        737.59       102.63 o                         
  -8  14   1       2462.21       2372.47        68.40 o                         
  -7  14   1       2145.73       2036.53        61.90 o                         
  -6  14   1        650.23        698.10        42.96 o                         
  -5  14   1       2995.78       2837.81        73.00 o                         
  -4  14   1        910.42        880.51        37.55 o                         
  -3  14   1       2316.90       2208.62        53.18 o                         
  -2  14   1         42.83         34.54        14.71 o                         
  -1  14   1       3733.94       3485.07        74.93 o                         
   0  14   1       3982.83       3936.52        82.06 o                         
   1  14   1       3993.36       3645.55        77.65 o                         
   2  14   1       4290.41       4086.80        85.10 o                         
   3  14   1       4096.90       3893.62        82.04 o                         
   4  14   1       6797.03       6531.04       136.43 o                         
   5  14   1        902.84        902.91        39.48 o                         
   6  14   1       3975.69       3722.92        90.43 o                         
   7  14   1        210.80        218.10        40.12 o                         
   8  14   1        724.31        709.48        43.41 o                         
   9  14   1         25.96         33.23        25.23 o                         
  10  14   1         30.55         90.86        33.12 o                         
  11  14   1        875.42        975.43        87.29 o                         
  12  14   1          8.72        -27.68        32.61 o                         
  13  14   1        462.31        537.36        55.65 o                         
  14  14   1        143.24         95.81        42.67 o                         
  15  14   1        655.34        531.16        59.54 o                         
  16  14   1          2.83          6.35        46.17 o                         
  17  14   1       1159.87       1408.04       101.53 o                         
  18  14   1         10.44         -8.73        50.95 o                         
  19  14   1        249.29        255.38        68.06 o                         
 -19  15   1         13.47         49.14        55.67 o                         
 -18  15   1         24.67        -29.39        48.18 o                         
 -17  15   1         20.51         52.16        65.91 o                         
 -16  15   1        113.55        199.59        55.06 o                         
 -15  15   1        749.18        815.60        80.10 o                         
 -14  15   1        252.20        247.49        48.58 o                         
 -13  15   1         86.24         84.95        36.24 o                         
 -12  15   1          4.28         23.17        33.74 o                         
 -11  15   1        144.23        131.37        37.32 o                         
 -10  15   1          0.84         32.41        31.34 o                         
  -9  15   1         91.60         69.65        34.27 o                         
  -8  15   1          6.41          7.30        21.68 o                         
  -7  15   1        134.03        105.92        24.00 o                         
  -6  15   1       1028.80        978.95        42.07 o                         
  -5  15   1          6.54         -2.88        19.55 o                         
  -4  15   1        306.32        283.54        38.22 o                         
  -3  15   1         46.74         68.12        18.40 o                         
  -2  15   1        201.59        218.20        21.31 o                         
  -1  15   1          1.15         26.47        15.89 o                         
   0  15   1          1.35         58.96        16.67 o                         
   1  15   1        508.93        651.32        29.78 o                         
   2  15   1        700.29        703.04        31.20 o                         
   3  15   1         84.90         94.47        18.27 o                         
   4  15   1        259.09        275.93        30.73 o                         
   5  15   1         66.85        101.16        23.04 o                         
   6  15   1        142.82        101.47        24.13 o                         
   7  15   1         82.15         32.46        33.84 o                         
   8  15   1        961.89       1036.91        59.43 o                         
   9  15   1        368.54        359.07        40.58 o                         
  10  15   1         20.46          3.36        34.77 o                         
  11  15   1         47.17         50.38        34.18 o                         
  12  15   1        385.97        306.91        98.85 o                         
  13  15   1         94.29          2.29        34.41 o                         
  14  15   1          2.07         -1.67        37.27 o                         
  15  15   1         19.36         56.53        42.64 o                         
  16  15   1         18.46         24.87        47.29 o                         
  17  15   1          7.08         63.23        51.42 o                         
  18  15   1         51.33         70.58        70.25 o                         
  19  15   1         65.06         70.61        59.67 o                         
 -19  16   1          9.61         61.62        59.13 o                         
 -18  16   1         69.56         73.24        57.63 o                         
 -17  16   1         55.06        140.42        54.91 o                         
 -16  16   1        322.03        357.08        64.78 o                         
 -15  16   1        152.74        148.23        57.63 o                         
 -14  16   1        896.07        894.94        71.53 o                         
 -13  16   1         40.31         33.83        35.83 o                         
 -12  16   1        336.61        355.70        48.66 o                         
 -11  16   1        592.89        570.22        55.74 o                         
 -10  16   1        345.42        438.97        46.08 o                         
  -9  16   1        435.25        472.24        55.06 o                         
  -8  16   1         76.57         78.15        25.58 o                         
  -7  16   1        315.30        338.22        31.71 o                         
  -6  16   1        539.29        571.91        37.99 o                         
  -5  16   1        619.48        600.75        37.09 o                         
  -4  16   1          4.65        -19.10        19.10 o                         
  -3  16   1       1046.99        976.22        41.55 o                         
  -2  16   1       1066.17       1047.14        36.47 o                         
  -1  16   1       1866.05       1793.33        64.89 o                         
   0  16   1         86.36        117.40        19.60 o                         
   1  16   1       2392.81       2461.66        60.61 o                         
   2  16   1       1117.73       1077.57        37.81 o                         
   3  16   1         28.30         21.26        17.03 o                         
   4  16   1       2733.74       2840.96        83.26 o                         
   5  16   1         43.23         43.47        21.97 o                         
   6  16   1       1101.84       1074.74        56.51 o                         
   7  16   1          4.31         -3.13        24.84 o                         
   8  16   1        381.94        401.31        40.29 o                         
   9  16   1        170.07         65.33        44.49 o                         
  10  16   1         96.14        144.59        42.13 o                         
  11  16   1         34.99          7.23        33.67 o                         
  12  16   1         16.34        -25.43        33.61 o                         
  13  16   1        862.78        818.11        73.06 o                         
  14  16   1          1.48         21.31        38.38 o                         
  15  16   1        406.10        350.49        55.06 o                         
  16  16   1         10.67         10.63        46.25 o                         
  17  16   1        122.13         48.85        50.09 o                         
  18  16   1         11.63         70.12        54.40 o                         
  19  16   1          4.85        -54.41        54.41 o                         
 -19  17   1        486.91        489.62       107.40 o                         
 -18  17   1         50.91        110.13        57.32 o                         
 -17  17   1        710.25        615.38       143.04 o                         
 -16  17   1         75.58         70.58        51.97 o                         
 -15  17   1       1118.89       1333.62        82.58 o                         
 -14  17   1          2.07         -3.68        37.30 o                         
 -13  17   1       2418.29       2415.72       101.24 o                         
 -12  17   1         15.00         67.06        37.17 o                         
 -11  17   1       3014.30       2980.44       108.47 o                         
 -10  17   1        849.37        970.10        64.52 o                         
  -9  17   1       2391.99       2426.38        91.29 o                         
  -8  17   1       1738.73       1785.24        61.25 o                         
  -7  17   1        185.40        168.11        28.58 o                         
  -6  17   1        278.37        270.85        29.92 o                         
  -5  17   1         13.12         18.61        21.98 o                         
  -4  17   1       2222.17       2144.89        63.85 o                         
  -3  17   1         80.54         55.17        22.12 o                         
  -2  17   1       3845.65       3762.75        82.85 o                         
  -1  17   1       1644.66       1658.26        48.49 o                         
   0  17   1       2618.24       2580.82        72.16 o                         
   1  17   1       3726.71       3688.29        81.95 o                         
   2  17   1       1167.24       1108.79        39.03 o                         
   3  17   1       9540.45       8936.57       181.87 o                         
   4  17   1        213.29        228.54        28.94 o                         
   5  17   1       9048.64       8784.25       181.60 o                         
   6  17   1        126.66         99.09        25.91 o                         
   7  17   1       1365.28       1394.60        74.26 o                         
   8  17   1        158.83        156.43        35.57 o                         
   9  17   1       2039.71       2048.83        82.07 o                         
  10  17   1        109.23         59.13        59.78 o                         
  11  17   1        742.20        775.91        65.96 o                         
  12  17   1        212.73        261.63        47.49 o                         
  13  17   1         12.55          8.92        36.85 o                         
  14  17   1        315.23        265.40        51.18 o                         
  15  17   1         31.65         37.60        42.48 o                         
  16  17   1        281.38        359.48        66.51 o                         
  17  17   1         69.75         -0.43        52.81 o                         
  18  17   1        235.43        266.33        66.19 o                         
 -18  18   1        555.89        482.37        78.46 o                         
 -17  18   1         98.35         85.47        56.09 o                         
 -16  18   1         36.81        107.62        54.39 o                         
 -15  18   1        115.84        151.08        48.09 o                         
 -14  18   1       1813.18       1840.16        91.38 o                         
 -13  18   1         35.85         77.02        47.76 o                         
 -12  18   1        566.07        544.75        65.06 o                         
 -11  18   1          9.66        -16.56        33.02 o                         
 -10  18   1       1199.00       1273.28        86.62 o                         
  -9  18   1        790.30        725.28        63.90 o                         
  -8  18   1         78.18         24.62        24.96 o                         
  -7  18   1       1355.57       1253.89        51.18 o                         
  -6  18   1        441.11        426.55        35.66 o                         
  -5  18   1       3554.94       3571.65        96.21 o                         
  -4  18   1         65.32         54.68        25.53 o                         
  -3  18   1       3743.49       3521.48        88.85 o                         
  -2  18   1         41.54         52.73        32.28 o                         
  -1  18   1       2332.24       2226.93        58.69 o                         
   0  18   1        594.24        671.71        44.41 o                         
   1  18   1        713.13        780.27        35.91 o                         
   2  18   1       2393.81       2357.34        61.29 o                         
   3  18   1        313.08        363.34        45.99 o                         
   4  18   1       3340.60       3247.65        85.17 o                         
   5  18   1         86.71         49.94        24.63 o                         
   6  18   1       1097.07       1084.12        49.56 o                         
   7  18   1        444.50        486.66        39.07 o                         
   8  18   1        618.85        627.46        53.60 o                         
   9  18   1        462.77        408.00        53.92 o                         
  10  18   1       1033.38       1013.11        77.93 o                         
  11  18   1       1191.34       1233.70        81.40 o                         
  12  18   1        449.75        406.87        53.80 o                         
  13  18   1        136.00        206.72        48.96 o                         
  14  18   1        358.65        399.50        57.35 o                         
  15  18   1         30.05        108.65        47.57 o                         
  16  18   1         82.16         81.12        51.58 o                         
  17  18   1        294.82        376.80        71.63 o                         
  18  18   1         84.98        151.08        62.94 o                         
 -18  19   1         66.54         49.34        57.23 o                         
 -17  19   1        266.72        192.09        60.59 o                         
 -16  19   1        130.27        144.69        57.48 o                         
 -15  19   1         79.33         55.93        44.88 o                         
 -14  19   1         50.86        159.34        52.21 o                         
 -13  19   1          3.14        -25.28        41.34 o                         
 -12  19   1          0.29        -27.60        39.78 o                         
 -11  19   1         95.60         73.54        43.09 o                         
 -10  19   1         21.34         40.66        36.60 o                         
  -9  19   1         70.73         79.26        36.02 o                         
  -8  19   1          0.27        -12.57        27.87 o                         
  -7  19   1       1056.01       1001.17        49.46 o                         
  -6  19   1        535.75        525.46        40.00 o                         
  -5  19   1        336.51        295.26        32.93 o                         
  -4  19   1        172.87        121.73        26.40 o                         
  -3  19   1         16.04         14.77        21.74 o                         
  -2  19   1         32.17         39.84        27.85 o                         
  -1  19   1         46.38         61.67        23.50 o                         
   0  19   1        182.05        215.05        24.99 o                         
   1  19   1         31.92         48.42        21.06 o                         
   2  19   1        288.33        308.37        32.77 o                         
   3  19   1        547.62        515.39        37.79 o                         
   4  19   1        605.76        547.74        43.41 o                         
   5  19   1         60.48         47.52        24.86 o                         
   6  19   1         67.35         32.13        26.03 o                         
   7  19   1          5.43         -9.17        25.68 o                         
   8  19   1        122.06        167.59        38.17 o                         
   9  19   1         31.89         22.87        38.33 o                         
  10  19   1         14.83         36.61        37.58 o                         
  11  19   1         64.93         19.67        41.23 o                         
  12  19   1        133.22         56.74        41.73 o                         
  13  19   1        169.81         95.95        42.96 o                         
  14  19   1          0.18         -4.98        39.51 o                         
  15  19   1          1.81          3.60        43.43 o                         
  16  19   1          9.59         80.71        53.91 o                         
  17  19   1        113.12         40.64        57.50 o                         
  18  19   1        202.56        162.89        74.12 o                         
 -17  20   1         50.45        127.48        60.22 o                         
 -16  20   1        497.27        565.30        90.05 o                         
 -15  20   1          3.52        -14.78        41.90 o                         
 -14  20   1        518.03        417.80        60.06 o                         
 -13  20   1         90.87         75.51        65.91 o                         
 -12  20   1        251.81        255.48        54.26 o                         
 -11  20   1        209.60        199.42        49.91 o                         
 -10  20   1        370.02        363.11        50.45 o                         
  -9  20   1        244.46        218.42        38.61 o                         
  -8  20   1        713.72        685.81        54.15 o                         
  -7  20   1        264.23        276.85        34.46 o                         
  -6  20   1        544.54        521.38        44.36 o                         
  -5  20   1       1478.16       1483.11        56.99 o                         
  -4  20   1         39.57         75.19        39.89 o                         
  -3  20   1        351.51        450.88        36.97 o                         
  -2  20   1        316.09        278.76        31.80 o                         
  -1  20   1       1018.84       1060.43        46.51 o                         
   0  20   1        137.41        172.40        29.88 o                         
   1  20   1       1563.45       1463.71        53.78 o                         
   2  20   1        135.53        125.27        27.07 o                         
   3  20   1       1190.53       1171.32        65.07 o                         
   4  20   1        124.45        174.69        29.40 o                         
   5  20   1         20.85          0.54        24.45 o                         
   6  20   1        207.19        252.55        36.71 o                         
   7  20   1         37.88          8.26        28.35 o                         
   8  20   1       1306.14       1236.14        67.31 o                         
   9  20   1        168.83        215.61        49.20 o                         
  10  20   1        133.00        102.41        45.34 o                         
  11  20   1        117.09         21.42        60.06 o                         
  12  20   1        443.84        353.91        68.35 o                         
  13  20   1          5.45         19.23        41.77 o                         
  14  20   1         23.24         -4.17        41.78 o                         
  15  20   1         38.74        -12.40        46.58 o                         
  16  20   1        116.74         25.82        53.65 o                         
  17  20   1         98.78        128.84        72.23 o                         
 -17  21   1        211.57        122.97        62.93 o                         
 -16  21   1         93.22        116.94        58.34 o                         
 -15  21   1        618.12        837.96        77.28 o                         
 -14  21   1         27.10        -39.99        39.99 o                         
 -13  21   1        181.76        254.92        72.79 o                         
 -12  21   1        143.18        137.67        52.05 o                         
 -11  21   1        618.54        674.98        73.08 o                         
 -10  21   1        594.82        716.34        71.25 o                         
  -9  21   1        973.85        976.06        77.13 o                         
  -8  21   1       1173.84       1162.13        64.96 o                         
  -7  21   1       1950.70       1798.99        68.10 o                         
  -6  21   1       2227.24       2321.29        74.26 o                         
  -5  21   1         14.72         16.23        25.55 o                         
  -4  21   1       1060.76       1055.18        49.41 o                         
  -3  21   1         92.36         55.43        25.45 o                         
  -2  21   1       1492.95       1667.07        67.85 o                         
  -1  21   1       1083.75       1101.63        69.09 o                         
   0  21   1       3119.77       3029.05        83.32 o                         
   1  21   1        573.18        639.38        42.64 o                         
   2  21   1        434.40        373.78        35.20 o                         
   3  21   1        766.35        787.01        46.05 o                         
   4  21   1          3.35        -23.68        23.68 o                         
   5  21   1       1738.07       1807.81        74.16 o                         
   6  21   1         74.47         52.95        30.78 o                         
   7  21   1       1547.13       1532.45        68.71 o                         
   8  21   1        225.55        263.24        44.36 o                         
   9  21   1       1313.34       1172.48       106.83 o                         
  10  21   1       1166.98       1259.32        84.96 o                         
  11  21   1        413.25        538.04       106.93 o                         
  12  21   1        332.01        416.77        81.14 o                         
  13  21   1         84.90         83.96        46.69 o                         
  14  21   1        827.67       1062.39        84.73 o                         
  15  21   1        132.86        124.20        51.91 o                         
  16  21   1        182.77        172.93       102.02 o                         
  17  21   1        122.19        185.58        74.75 o                         
 -16  22   1          5.34          9.69        73.17 o                         
 -15  22   1         38.73         10.28        44.23 o                         
 -14  22   1         39.60          2.66        44.71 o                         
 -13  22   1         10.55          8.19        44.65 o                         
 -12  22   1         63.64        113.42        48.07 o                         
 -11  22   1         58.51        -12.89        40.01 o                         
 -10  22   1        330.86        417.88        59.71 o                         
  -9  22   1       2097.36       2026.39        90.05 o                         
  -8  22   1        353.79        339.31        44.19 o                         
  -7  22   1       1003.36       1000.92        60.55 o                         
  -6  22   1         14.83         10.51        27.41 o                         
  -5  22   1        194.97        179.85        34.48 o                         
  -4  22   1         10.38        -11.31        25.28 o                         
  -3  22   1        986.35       1080.29        51.72 o                         
  -2  22   1        159.74        151.76        29.67 o                         
  -1  22   1       1295.84       1346.11        54.55 o                         
   0  22   1        285.51        402.29        48.04 o                         
   1  22   1        214.60        247.53        42.61 o                         
   2  22   1         33.13          9.04        24.61 o                         
   3  22   1         62.36         75.40        28.07 o                         
   4  22   1        522.22        661.40        61.51 o                         
   5  22   1         87.11         74.19        31.03 o                         
   6  22   1        199.29        235.99        49.76 o                         
   7  22   1         77.00         82.32        33.42 o                         
   8  22   1        242.31        267.69        47.77 o                         
   9  22   1        194.73        218.77        52.08 o                         
  10  22   1        459.48        525.63        80.15 o                         
  11  22   1        329.15        189.02        54.49 o                         
  12  22   1          1.72         -2.41        38.89 o                         
  13  22   1        811.57        948.98        80.05 o                         
  14  22   1          1.97         66.25        53.67 o                         
  15  22   1        629.41        576.59       105.98 o                         
  16  22   1        101.35        257.66        68.09 o                         
 -16  23   1         26.36        164.37        64.55 o                         
 -15  23   1         31.68         35.81        49.88 o                         
 -14  23   1          0.04        -42.43        42.43 o                         
 -13  23   1         19.80         -9.12        70.53 o                         
 -12  23   1          9.18         39.46        47.23 o                         
 -11  23   1         18.25        -44.41        44.41 o                         
 -10  23   1         78.17          0.06        42.07 o                         
  -9  23   1         41.98        -30.46        34.86 o                         
  -8  23   1        150.91        168.11        43.17 o                         
  -7  23   1         28.69          8.24        29.46 o                         
  -6  23   1         77.34         61.71        31.10 o                         
  -5  23   1         25.15         24.08        27.86 o                         
  -4  23   1         86.74         41.01        27.85 o                         
  -3  23   1        170.76        132.57        30.06 o                         
  -2  23   1          6.82         18.07        25.74 o                         
  -1  23   1        137.98        148.82        33.62 o                         
   0  23   1          2.20         -8.59        27.20 o                         
   1  23   1          6.15         -0.62        28.16 o                         
   2  23   1          0.22        -18.62        28.23 o                         
   3  23   1        123.98         74.64        31.10 o                         
   4  23   1         50.26         62.52        34.21 o                         
   5  23   1        393.88        360.19        43.42 o                         
   6  23   1        110.80        119.93        35.41 o                         
   7  23   1        269.51        290.97        41.74 o                         
   8  23   1         33.80         45.38        43.25 o                         
   9  23   1        258.70        400.97       110.51 o                         
  10  23   1          4.88         20.44        44.34 o                         
  11  23   1         20.23        -28.08        49.41 o                         
  12  23   1        149.59        152.84        50.22 o                         
  13  23   1          4.60        -20.74        48.61 o                         
  14  23   1          0.33         84.36        56.66 o                         
  15  23   1        138.54        144.00        63.05 o                         
 -15  24   1          0.28          4.38        49.43 o                         
 -14  24   1         45.84          4.13        48.27 o                         
 -13  24   1          9.07         -6.48        48.06 o                         
 -12  24   1          8.19         28.60        49.07 o                         
 -11  24   1          1.68          5.39        46.63 o                         
 -10  24   1         26.39         66.84        48.49 o                         
  -9  24   1         64.80         62.03        41.31 o                         
  -8  24   1        110.85         77.23        39.69 o                         
  -7  24   1        262.63        274.53        48.00 o                         
  -6  24   1        537.31        474.11        44.58 o                         
  -5  24   1       1611.40       1724.20        67.13 o                         
  -4  24   1        162.30        127.22        32.62 o                         
  -3  24   1        913.96       1070.59        67.60 o                         
  -2  24   1         80.51        113.86        34.73 o                         
  -1  24   1        625.63        716.51        54.51 o                         
   0  24   1         16.06         -1.04        30.50 o                         
   1  24   1         17.19         79.06        33.28 o                         
   2  24   1        125.79        151.97        40.03 o                         
   3  24   1        143.35         91.35        32.65 o                         
   4  24   1        378.86        400.01        44.51 o                         
   5  24   1          2.28          2.47        30.18 o                         
   6  24   1        892.77        988.79        93.34 o                         
   7  24   1         34.50         90.37        36.44 o                         
   8  24   1       1551.67       1721.92        96.52 o                         
   9  24   1         57.11         19.47        44.42 o                         
  10  24   1         26.76        -10.08        44.72 o                         
  11  24   1         57.78         72.04        51.48 o                         
  12  24   1         18.73         92.64        53.67 o                         
  13  24   1        289.21        263.40        64.94 o                         
  14  24   1          2.55         18.24        54.15 o                         
  15  24   1        564.43        754.73        90.14 o                         
 -15  25   1        137.17         66.21        59.80 o                         
 -14  25   1          0.97         82.92        52.74 o                         
 -13  25   1         39.05         -4.81        52.36 o                         
 -12  25   1         10.47        -32.28        47.95 o                         
 -11  25   1        233.42        318.54        76.57 o                         
 -10  25   1        118.40        111.45        51.50 o                         
  -9  25   1        505.83        478.23        65.94 o                         
  -8  25   1         48.37         63.08        40.99 o                         
  -7  25   1        564.30        625.49        83.92 o                         
  -6  25   1       1604.91       1758.61        82.10 o                         
  -5  25   1         73.57        120.49        34.30 o                         
  -4  25   1        487.68        492.39        45.03 o                         
  -3  25   1         44.42         13.80        31.78 o                         
  -2  25   1        977.09        890.60        60.55 o                         
  -1  25   1        840.04       1006.09        84.24 o                         
   0  25   1        165.86        148.68        38.00 o                         
   1  25   1        903.03        962.76        67.49 o                         
   2  25   1         39.08         52.88        35.15 o                         
   3  25   1        361.98        404.23        50.56 o                         
   4  25   1        201.80        247.66        40.50 o                         
   5  25   1        474.95        572.20        52.18 o                         
   6  25   1         59.83         80.39        36.09 o                         
   7  25   1       1965.73       2101.91        85.22 o                         
   8  25   1         94.95         99.97        53.46 o                         
   9  25   1        681.13        644.95        74.04 o                         
  10  25   1        100.65         55.29        50.28 o                         
  11  25   1        253.83        404.55        70.06 o                         
  12  25   1        272.50        278.29        66.73 o                         
  13  25   1         56.75         48.02        65.25 o                         
  14  25   1        621.78        947.78        98.00 o                         
 -14  26   1          3.68         33.97        51.61 o                         
 -13  26   1        100.74        175.23        62.15 o                         
 -12  26   1        137.09         53.75        55.79 o                         
 -11  26   1         15.52         -3.20        49.55 o                         
 -10  26   1        212.24        201.46        76.94 o                         
  -9  26   1          7.51        -42.77        42.77 o                         
  -8  26   1        111.44         87.73        42.97 o                         
  -7  26   1         18.31        -31.70        36.69 o                         
  -6  26   1         56.89         80.30        37.51 o                         
  -5  26   1        179.82        249.76        39.84 o                         
  -4  26   1         87.93         30.91        35.51 o                         
  -3  26   1        924.13        913.79        63.75 o                         
  -2  26   1        183.53        188.31        55.39 o                         
  -1  26   1        369.14        348.19        50.59 o                         
   0  26   1        437.52        523.77        56.31 o                         
   1  26   1        268.67        276.84        56.52 o                         
   2  26   1         24.80          1.35        35.39 o                         
   3  26   1         49.39        -30.41        35.37 o                         
   4  26   1        215.97        175.76        44.01 o                         
   5  26   1         83.14         45.83        35.72 o                         
   6  26   1         90.17         95.57        38.89 o                         
   7  26   1          2.31        -18.87        38.06 o                         
   8  26   1        297.67        315.96        61.76 o                         
   9  26   1        105.07        161.88        55.22 o                         
  10  26   1        491.78        734.06       104.29 o                         
  11  26   1         14.45          1.06        51.72 o                         
  12  26   1         43.17         16.52        52.23 o                         
  13  26   1        194.71        158.43        63.79 o                         
 -13  27   1         41.28         30.99        57.00 o                         
 -12  27   1         15.18         47.98        55.12 o                         
 -11  27   1         13.84        -21.55        52.43 o                         
 -10  27   1          1.09         -5.50        61.95 o                         
  -9  27   1         13.20         15.28        46.74 o                         
  -8  27   1        213.90        188.99        51.32 o                         
  -7  27   1          1.02        -37.06        37.06 o                         
  -6  27   1        177.89        247.85        45.58 o                         
  -5  27   1        122.91         68.33        39.50 o                         
  -4  27   1         29.58         33.03        36.00 o                         
  -3  27   1          0.41         13.69        35.49 o                         
  -2  27   1          1.29        -32.53        32.53 o                         
  -1  27   1         18.51         50.68        36.90 o                         
   0  27   1         30.81         47.29        40.15 o                         
   1  27   1        471.81        494.07        76.71 o                         
   2  27   1          3.69         66.08        39.89 o                         
   3  27   1         77.25         23.13        39.36 o                         
   4  27   1         68.73         86.36        42.10 o                         
   5  27   1          4.27          9.74        44.24 o                         
   6  27   1          1.33        -11.12        57.52 o                         
   7  27   1        193.70        188.24        55.25 o                         
   8  27   1        340.39        424.44        82.26 o                         
   9  27   1          6.47         -5.63        48.44 o                         
  10  27   1        261.22        252.07        61.93 o                         
  11  27   1          4.45         20.86        60.35 o                         
  12  27   1          9.81         60.59        54.88 o                         
  13  27   1         23.19         42.35        84.36 o                         
 -12  28   1         65.81         18.95        55.44 o                         
 -11  28   1         22.65         57.26        57.46 o                         
 -10  28   1        148.85        119.60        58.27 o                         
  -9  28   1        289.01        279.07        64.26 o                         
  -8  28   1          5.57         11.15        44.11 o                         
  -7  28   1        744.66        816.98        89.54 o                         
  -6  28   1        335.60        305.09        75.72 o                         
  -5  28   1        327.03        201.68        79.09 o                         
  -4  28   1          5.30        -36.70        36.70 o                         
  -3  28   1        472.38        389.88        56.22 o                         
  -2  28   1        545.56        514.35        57.39 o                         
  -1  28   1        285.21        302.24        77.83 o                         
   0  28   1        487.56        490.35        77.44 o                         
   1  28   1        251.49        234.85        48.65 o                         
   2  28   1        127.40         54.11        48.17 o                         
   3  28   1         91.90         30.32        47.08 o                         
   4  28   1         19.54         25.82        62.80 o                         
   5  28   1         50.21         23.03        47.25 o                         
   6  28   1        361.47        227.24        58.80 o                         
   7  28   1        175.55        290.63        71.77 o                         
   8  28   1         33.07         46.51        52.17 o                         
   9  28   1        267.17        285.99        65.74 o                         
  10  28   1        140.08         32.40        54.56 o                         
  11  28   1        209.89        247.21        68.15 o                         
  12  28   1        144.28         98.66        62.01 o                         
 -11  29   1        277.14        360.21        73.79 o                         
 -10  29   1         33.44         14.85        55.18 o                         
  -9  29   1        224.07        211.70        62.66 o                         
  -8  29   1        130.51        132.24        57.47 o                         
  -7  29   1        734.65        769.72        81.45 o                         
  -6  29   1        769.56        781.10        80.73 o                         
  -5  29   1        124.29        134.07        48.78 o                         
  -4  29   1        188.89        246.81        52.77 o                         
  -3  29   1        312.01        280.68        52.93 o                         
  -2  29   1       1150.39       1223.93        93.43 o                         
  -1  29   1        478.32        423.80        67.42 o                         
   0  29   1        432.34        363.70        84.63 o                         
   1  29   1        336.43        200.29        57.68 o                         
   2  29   1        481.23        555.25        71.56 o                         
   3  29   1        106.04         81.86        50.69 o                         
   4  29   1         20.71         25.99        49.23 o                         
   5  29   1        206.24        202.37        58.57 o                         
   6  29   1         19.70         -2.85        49.47 o                         
   7  29   1       1644.54       1760.15       124.78 o                         
   8  29   1         97.09         53.46        82.56 o                         
   9  29   1        246.75        322.25        96.28 o                         
  10  29   1          3.99          7.98        56.76 o                         
  11  29   1        224.12        252.07        69.63 o                         
 -10  30   1         29.74         94.85        70.71 o                         
  -9  30   1          3.50         29.35       116.28 o                         
  -8  30   1        146.39        265.80        90.98 o                         
  -7  30   1         79.66         42.99        65.32 o                         
  -6  30   1        328.47        369.74        79.28 o                         
  -5  30   1        147.96        210.73        59.86 o                         
  -4  30   1          1.20        -21.42        48.32 o                         
  -3  30   1         87.99        132.61        61.40 o                         
  -2  30   1        124.15        179.34        65.48 o                         
  -1  30   1         10.18         35.22        50.01 o                         
   0  30   1         69.81        122.24        66.00 o                         
   1  30   1        488.40        540.30        73.26 o                         
   2  30   1          3.72         31.58        51.73 o                         
   3  30   1         13.57        -21.07        50.33 o                         
   4  30   1         10.41        -16.48        51.63 o                         
   5  30   1          0.63         76.06        55.61 o                         
   6  30   1        244.94        283.04        78.09 o                         
   7  30   1        108.77        106.74        67.68 o                         
   8  30   1        330.17        263.60        95.39 o                         
   9  30   1          1.43         15.88        67.85 o                         
  10  30   1         55.02         25.14        67.63 o                         
  -9  31   1         27.23         -3.50        78.20 o                         
  -8  31   1         96.52         54.88        87.01 o                         
  -7  31   1        138.90        137.01        86.04 o                         
  -6  31   1          2.11        -52.66        60.91 o                         
  -5  31   1        239.68        173.08        71.16 o                         
  -4  31   1         74.73        231.51        72.70 o                         
  -3  31   1         12.81        -48.07        55.51 o                         
  -2  31   1        438.30        362.53        86.99 o                         
  -1  31   1          0.70         26.49        59.35 o                         
   0  31   1         35.43         96.07        61.83 o                         
   1  31   1        178.65        192.44        61.15 o                         
   2  31   1         54.18         71.64        54.94 o                         
   3  31   1        317.63        351.35        69.66 o                         
   4  31   1         16.48        -45.45        50.81 o                         
   5  31   1          4.67        -29.22        53.77 o                         
   6  31   1         17.57        -22.57        61.46 o                         
   7  31   1        169.14        204.45        75.54 o                         
   8  31   1         22.90         21.40        64.33 o                         
  -7  32   1        233.54        205.73        94.25 o                         
  -6  32   1         12.71        -28.74        98.65 o                         
  -5  32   1        566.80        489.96       162.67 o                         
  -4  32   1          4.96         -7.11        76.44 o                         
  -3  32   1        772.02        751.73        97.65 o                         
  -2  32   1         11.76         28.27        59.33 o                         
  -1  32   1        159.24        247.33        78.01 o                         
   0  32   1        108.38        117.13        64.81 o                         
   1  32   1        134.54        132.44        70.93 o                         
   2  32   1        855.82        838.09        90.35 o                         
   3  32   1          2.64        -28.30        52.81 o                         
   4  32   1        431.85        462.94        77.22 o                         
   5  32   1         97.86        159.59        73.01 o                         
   6  32   1        548.80        485.10        90.89 o                         
   7  32   1         10.40         96.28        74.56 o                         
  -5  33   1         96.31         30.05       118.90 o                         
  -4  33   1        732.19        941.37       205.13 o                         
  -3  33   1         93.65        181.75        94.64 o                         
  -2  33   1        158.51        121.12        90.76 o                         
  -1  33   1          3.75         58.14        82.43 o                         
   0  33   1         81.16         32.22        81.05 o                         
   1  33   1        216.57        430.64        89.08 o                         
   2  33   1         98.68        171.74        74.67 o                         
   3  33   1       1150.92       1384.38       134.08 o                         
   4  33   1         31.90        106.71        64.89 o                         
 -22   0   2        133.41         62.36        84.04 o                         
 -21   0   2        244.04        182.03        80.52 o                         
 -20   0   2          7.99         15.03       101.58 o                         
 -19   0   2        759.73        688.25       106.48 o                         
 -18   0   2        140.92        112.82        86.80 o                         
 -17   0   2        997.93       1020.69        88.97 o                         
 -16   0   2        466.37        542.82        67.94 o                         
 -15   0   2       2216.82       2296.38       115.58 o                         
 -14   0   2        168.03        149.89        43.48 o                         
 -13   0   2       3720.17       3723.27       147.80 o                         
 -12   0   2        831.42        782.99        97.25 o                         
 -11   0   2        801.29        785.48        79.97 o                         
 -10   0   2      10985.02      10797.82       325.40 o                         
  -9   0   2         65.92         30.10        16.07 o                         
  -8   0   2      24002.10      25025.14       592.86 o                         
  -7   0   2       1294.60       1595.40        53.28 o                         
  -6   0   2      10067.47      10132.36       247.61 o                         
  -5   0   2       8100.41       9852.58       253.88 o                         
  -4   0   2      14334.03      14657.80       503.17 o                         
  -3   0   2      18365.16      20427.85       552.40 o                         
  -2   0   2       2275.40       2293.61        70.03 o                         
  -1   0   2       4758.30       4804.51       117.08 o                         
   0   0   2      17876.76      18866.76       438.07 o                         
   1   0   2       3239.41       3219.34        93.95 o                         
   2   0   2        210.13        280.09        20.37 o                         
   3   0   2      13484.68      13022.44       310.90 o                         
   4   0   2       3502.81       3416.83        94.42 o                         
   5   0   2       1446.78       1340.40        52.52 o                         
   6   0   2      16887.40      17598.89       423.53 o                         
   7   0   2       4602.36       4360.63       122.80 o                         
   8   0   2       5461.12       5400.84       157.15 o                         
   9   0   2       2206.79       2247.04        89.39 o                         
  10   0   2       1577.73       1479.18        63.40 o                         
  11   0   2          0.74         34.81        32.30 o                         
  12   0   2       1146.36       1103.95        93.42 o                         
  13   0   2         38.73        -23.75        36.34 o                         
  14   0   2       1844.73       1819.66        99.85 o                         
  15   0   2        249.31        158.28        49.70 o                         
  16   0   2          8.77        -15.41        43.06 o                         
  17   0   2         90.87        162.97        56.57 o                         
  18   0   2        113.05         68.87       106.64 o                         
  19   0   2        479.68        515.77        98.53 o                         
  20   0   2         51.82        -24.17       105.18 o                         
  21   0   2         86.47        135.88       118.90 o                         
 -22   1   2        229.42        178.65        62.65 o                         
 -21   1   2         50.95         14.54        49.66 o                         
 -20   1   2        259.85        354.96       110.48 o                         
 -19   1   2         39.26         87.25        42.86 o                         
 -18   1   2        876.91        862.86        67.20 o                         
 -17   1   2          0.18        -28.77        28.77 o                         
 -16   1   2        419.18        369.92        43.36 o                         
 -15   1   2        577.95        501.45        45.92 o                         
 -14   1   2        698.01        769.04        51.90 o                         
 -13   1   2        409.93        455.53        40.54 o                         
 -12   1   2       2833.16       2900.20        85.71 o                         
 -11   1   2       1571.96       1394.33        54.80 o                         
 -10   1   2         64.55         37.95        16.89 o                         
  -9   1   2       9057.83       9130.11       178.40 o                         
  -8   1   2        223.88        279.03        25.72 o                         
  -7   1   2         37.30         36.71        13.57 o                         
  -6   1   2       1299.89       1321.98        45.51 o                         
  -5   1   2        283.39        424.52        18.24 o                         
  -4   1   2        567.70        540.37        20.82 o                         
  -3   1   2      22897.94      25119.16       412.67 o                         
  -2   1   2      10115.79      10720.98       192.01 o                         
  -1   1   2       6363.91       6702.63       120.66 o                         
   0   1   2       6273.61       6490.46       126.41 o                         
   1   1   2       6556.30       7060.28       128.27 o                         
   2   1   2       5913.96       5923.72       103.61 o                         
   3   1   2        709.79        715.22        22.52 o                         
   4   1   2       1034.81        987.52        27.71 o                         
   5   1   2       3189.74       3148.35        63.90 o                         
   6   1   2         17.40          9.43        12.61 o                         
   7   1   2       3124.39       3069.04        66.24 o                         
   8   1   2        224.69        188.82        20.52 o                         
   9   1   2        857.30        727.27        31.03 o                         
  10   1   2          4.47          0.47        16.81 o                         
  11   1   2        264.99        282.52        27.40 o                         
  12   1   2        148.79        156.91        25.02 o                         
  13   1   2       2217.01       2251.91        68.77 o                         
  14   1   2        792.83        877.35        54.08 o                         
  15   1   2          5.75          3.75        28.93 o                         
  16   1   2         18.15         23.23        30.43 o                         
  17   1   2         56.55         31.84        33.37 o                         
  18   1   2         38.55         22.53        35.95 o                         
  19   1   2         29.99         31.61        47.94 o                         
  20   1   2        149.27        106.20       185.53 o                         
  21   1   2          1.34        -22.65        92.44 o                         
 -22   2   2         28.52         20.64        55.11 o                         
 -21   2   2         95.46         58.89        53.02 o                         
 -20   2   2        100.10         37.15        49.34 o                         
 -19   2   2        346.52        320.76        54.03 o                         
 -18   2   2        169.87        172.93        45.49 o                         
 -17   2   2          0.44        -24.33        30.68 o                         
 -16   2   2        108.79         84.25        32.70 o                         
 -15   2   2        810.76        775.07        59.02 o                         
 -14   2   2          0.79        -16.09        24.69 o                         
 -13   2   2         13.27         -2.74        22.89 o                         
 -12   2   2        140.47         91.32        26.10 o                         
 -11   2   2        176.49        155.11        24.10 o                         
 -10   2   2        411.56        366.38        26.97 o                         
  -9   2   2         30.60         32.79        16.32 o                         
  -8   2   2         32.58          3.06        16.81 o                         
  -7   2   2          5.58         -0.86        12.98 o                         
  -6   2   2        289.65        306.80        21.56 o                         
  -5   2   2          2.10         22.35        12.36 o                         
  -4   2   2        613.79        725.85        24.14 o                         
  -3   2   2       1038.07       1107.90        28.20 o                         
  -2   2   2       4728.08       4980.12       100.38 o                         
  -1   2   2       2150.70       2350.08        46.86 o                         
   0   2   2       1700.81       1842.48        42.01 o                         
   1   2   2       1151.34       1149.12        27.97 o                         
   2   2   2          5.51         -8.97         8.97 o                         
   3   2   2        479.06        547.33        23.81 o                         
   4   2   2       1296.82       1350.37        33.54 o                         
   5   2   2        931.63       1053.78        30.14 o                         
   6   2   2        521.88        583.24        29.72 o                         
   7   2   2         98.90        109.14        16.32 o                         
   8   2   2         83.58        124.26        17.84 o                         
   9   2   2        143.31        148.66        20.41 o                         
  10   2   2          4.09          0.10        16.53 o                         
  11   2   2         12.54         15.84        19.83 o                         
  12   2   2          2.22        -16.23        18.27 o                         
  13   2   2          6.19        -14.20        22.57 o                         
  14   2   2          9.92        -25.12        25.12 o                         
  15   2   2         25.11         20.49        29.80 o                         
  16   2   2         52.93          4.74        31.51 o                         
  17   2   2          5.50         53.50        34.42 o                         
  18   2   2          0.06         59.94        51.44 o                         
  19   2   2        118.03        143.48        55.42 o                         
  20   2   2          8.83        -46.21        46.21 o                         
  21   2   2          5.17         62.52        81.01 o                         
 -22   3   2         73.66         67.43        54.68 o                         
 -21   3   2         65.35         35.67        53.28 o                         
 -20   3   2          9.98         33.45        42.03 o                         
 -19   3   2         12.39         44.12        41.09 o                         
 -18   3   2        474.05        573.04        61.22 o                         
 -17   3   2         75.67         25.33        36.19 o                         
 -16   3   2        585.74        525.61        47.84 o                         
 -15   3   2        306.87        267.30        37.51 o                         
 -14   3   2        405.80        412.74        39.75 o                         
 -13   3   2       1408.69       1362.13        66.61 o                         
 -12   3   2       2709.68       2578.73        87.32 o                         
 -11   3   2       2856.91       2790.00        72.46 o                         
 -10   3   2        899.49        975.11        42.58 o                         
  -9   3   2       7324.22       7152.47       155.93 o                         
  -8   3   2         67.51         92.67        17.28 o                         
  -7   3   2       1465.65       1377.68        42.90 o                         
  -6   3   2        753.63        902.36        50.83 o                         
  -5   3   2       6543.16       6840.28       141.82 o                         
  -4   3   2       2930.63       3041.60        62.55 o                         
  -3   3   2      21248.90      22277.55       393.87 o                         
  -2   3   2        964.72       1134.16        27.47 o                         
  -1   3   2       2955.31       2921.26        57.66 o                         
   0   3   2       4624.49       4670.87        88.85 o                         
   1   3   2       1936.07       2002.12        43.03 o                         
   2   3   2        290.91        283.50        17.71 o                         
   3   3   2        380.77        411.17        17.80 o                         
   4   3   2      21872.32      22165.53       369.58 o                         
   5   3   2       3285.91       3514.65        70.22 o                         
   6   3   2       5154.39       5356.72       102.01 o                         
   7   3   2        360.16        287.58        21.02 o                         
   8   3   2        351.56        306.08        25.40 o                         
   9   3   2       1093.68        985.49        35.04 o                         
  10   3   2       1142.54       1143.88        39.49 o                         
  11   3   2        167.32        128.96        21.19 o                         
  12   3   2         31.56         -5.69        20.19 o                         
  13   3   2        878.38        909.48        44.85 o                         
  14   3   2       1423.31       1375.85        61.99 o                         
  15   3   2         18.03         25.69        31.52 o                         
  16   3   2        157.17        187.13        44.85 o                         
  17   3   2        198.50        181.94        40.62 o                         
  18   3   2         53.78        166.93        55.54 o                         
  19   3   2        107.91        -44.74        44.74 o                         
  20   3   2        207.47        184.81        59.09 o                         
  21   3   2         32.84         85.66        83.10 o                         
 -22   4   2        111.81         42.38        57.44 o                         
 -21   4   2        596.12        566.71        67.89 o                         
 -20   4   2         86.37         32.74        43.81 o                         
 -19   4   2        467.16        532.06        61.79 o                         
 -18   4   2        138.86        132.35        42.90 o                         
 -17   4   2        535.00        587.40        77.86 o                         
 -16   4   2          6.13          1.93        31.75 o                         
 -15   4   2         97.14        151.15        33.01 o                         
 -14   4   2        422.14        397.81        39.34 o                         
 -13   4   2        486.81        505.70        52.35 o                         
 -12   4   2       4598.91       4611.53       118.70 o                         
 -11   4   2       1947.17       1883.79        66.93 o                         
 -10   4   2       5845.20       5877.69       125.03 o                         
  -9   4   2        580.01        554.33        39.72 o                         
  -8   4   2       7810.36       7810.05       166.96 o                         
  -7   4   2       2731.92       3125.06        76.55 o                         
  -6   4   2       1636.90       1392.20        41.80 o                         
  -5   4   2       9047.01       9411.48       162.64 o                         
  -4   4   2       6960.45       6959.75       122.08 o                         
  -3   4   2       9099.19       9458.30       185.60 o                         
  -2   4   2      12420.06      12805.15       270.11 o                         
  -1   4   2       6379.69       6421.41       118.89 o                         
   0   4   2       6711.23       6892.24       118.80 o                         
   1   4   2      16825.08      16980.59       326.95 o                         
   2   4   2         23.40         32.66        12.87 o                         
   3   4   2       2416.04       2083.61        47.29 o                         
   4   4   2        815.19        789.40        28.09 o                         
   5   4   2       8898.59       8743.72       154.99 o                         
   6   4   2       2163.90       1949.41        46.99 o                         
   7   4   2       2092.17       1845.35        46.50 o                         
   8   4   2       6227.02       6165.67       118.74 o                         
   9   4   2        351.09        302.62        29.54 o                         
  10   4   2       3009.07       2807.60        67.64 o                         
  11   4   2        284.29        301.16        26.28 o                         
  12   4   2        611.87        632.52        39.97 o                         
  13   4   2        748.41        663.66        41.06 o                         
  14   4   2       2767.90       2723.98        95.63 o                         
  15   4   2        901.50        892.24        58.97 o                         
  16   4   2       1212.73       1149.48        63.10 o                         
  17   4   2        282.82        248.29        98.06 o                         
  18   4   2        448.96        376.36        63.23 o                         
  19   4   2        108.40        112.50        53.87 o                         
  20   4   2         11.62        -46.72        46.72 o                         
  21   4   2        205.04        214.81        74.94 o                         
 -22   5   2        310.74        238.23        67.91 o                         
 -21   5   2          3.05        -20.21        44.64 o                         
 -20   5   2        308.56        339.59        56.79 o                         
 -19   5   2          0.27        -15.78        37.33 o                         
 -18   5   2         25.71         31.32        38.22 o                         
 -17   5   2         16.35         -9.58        33.84 o                         
 -16   5   2        456.73        455.89        52.53 o                         
 -15   5   2         18.02         13.25        30.73 o                         
 -14   5   2         14.77        -22.75        22.75 o                         
 -13   5   2         82.71         59.92        27.27 o                         
 -12   5   2          7.06         -5.30        19.86 o                         
 -11   5   2       1026.82       1038.70        41.95 o                         
 -10   5   2          3.26         16.34        17.57 o                         
  -9   5   2       1312.22       1191.75        43.83 o                         
  -8   5   2         17.11         18.09        16.52 o                         
  -7   5   2       1392.98       1318.57        42.67 o                         
  -6   5   2       5817.94       6397.99       136.28 o                         
  -5   5   2        318.38        316.59        20.56 o                         
  -4   5   2      15724.87      16968.81       302.44 o                         
  -3   5   2         61.54        105.53        16.17 o                         
  -2   5   2       1953.53       2015.75        48.99 o                         
  -1   5   2         72.09         95.01        11.51 o                         
   0   5   2       2861.82       2652.63        51.37 o                         
   1   5   2      11835.82      12323.62       207.74 o                         
   2   5   2      11783.67      11519.45       227.59 o                         
   3   5   2       3240.39       3410.25        77.67 o                         
   4   5   2        175.38        289.28        17.28 o                         
   5   5   2         86.30         84.64        13.89 o                         
   6   5   2       1353.99       1320.97        37.84 o                         
   7   5   2       2359.01       2273.48        53.91 o                         
   8   5   2        743.78        770.05        32.52 o                         
   9   5   2       1724.82       1748.26        48.83 o                         
  10   5   2          0.52        -15.83        15.83 o                         
  11   5   2        164.74        197.92        24.23 o                         
  12   5   2        366.89        404.52        34.73 o                         
  13   5   2        975.78       1046.42        47.68 o                         
  14   5   2        195.63        218.98        35.98 o                         
  15   5   2        893.33        869.40        53.39 o                         
  16   5   2         37.55         27.28        57.71 o                         
  17   5   2         16.86         10.94        44.81 o                         
  18   5   2         91.43         41.02        47.05 o                         
  19   5   2          8.98         -6.80        48.28 o                         
  20   5   2         54.38         40.38        52.48 o                         
  21   5   2        151.49         60.75        60.65 o                         
 -21   6   2         94.00         68.52        50.10 o                         
 -20   6   2        212.56        152.84        56.11 o                         
 -19   6   2          1.01         12.53        39.70 o                         
 -18   6   2        359.81        473.19        87.91 o                         
 -17   6   2          4.32         29.51        37.61 o                         
 -16   6   2         14.63         21.04        35.33 o                         
 -15   6   2        431.09        358.78        61.32 o                         
 -14   6   2        283.69        283.62        42.86 o                         
 -13   6   2         12.76         17.48        28.70 o                         
 -12   6   2        743.89        801.43        40.03 o                         
 -11   6   2        667.79        752.71        43.46 o                         
 -10   6   2       1283.82       1234.67        44.07 o                         
  -9   6   2       1886.18       1947.20        59.14 o                         
  -8   6   2          4.84         -5.82        15.97 o                         
  -7   6   2        276.25        319.82        23.28 o                         
  -6   6   2       1352.01       1374.16        36.66 o                         
  -5   6   2       4594.74       5122.97       100.98 o                         
  -4   6   2         57.50         44.65        10.03 o                         
  -3   6   2          0.92         11.32        11.42 o                         
  -2   6   2       5503.63       5682.92       109.00 o                         
  -1   6   2          4.18         -7.36         9.87 o                         
   0   6   2        179.70        189.99        14.16 o                         
   1   6   2        338.35        351.99        16.17 o                         
   2   6   2       3672.23       3928.20        80.00 o                         
   3   6   2         94.41        113.97        15.68 o                         
   4   6   2       5371.95       6110.18       120.65 o                         
   5   6   2       1047.92       1097.23        32.15 o                         
   6   6   2          6.49         30.91        15.34 o                         
   7   6   2        310.42        277.16        21.52 o                         
   8   6   2        147.88        157.75        20.13 o                         
   9   6   2         31.29         35.94        19.32 o                         
  10   6   2       1330.19       1236.95        41.61 o                         
  11   6   2         59.29         51.73        20.03 o                         
  12   6   2        712.46        726.31        43.79 o                         
  13   6   2       1002.82        973.13        46.71 o                         
  14   6   2         28.58         19.31        27.18 o                         
  15   6   2          9.81         -7.36        34.12 o                         
  16   6   2          1.02        -40.45        40.45 o                         
  17   6   2         19.95         12.40        42.92 o                         
  18   6   2          1.95         10.90        44.75 o                         
  19   6   2        135.64        129.04        55.35 o                         
  20   6   2         79.03         75.36        56.23 o                         
  21   6   2         30.05         47.33        60.14 o                         
 -21   7   2         95.79         88.15        59.31 o                         
 -20   7   2        103.17         72.23        56.01 o                         
 -19   7   2          1.63         26.57        41.70 o                         
 -18   7   2        708.09        714.82        66.87 o                         
 -17   7   2         91.92         35.29        38.40 o                         
 -16   7   2       2085.29       2069.81       101.80 o                         
 -15   7   2        367.93        243.60        43.98 o                         
 -14   7   2       2805.34       2750.63       100.94 o                         
 -13   7   2        199.95        170.85        35.35 o                         
 -12   7   2         13.14         35.24        21.05 o                         
 -11   7   2        266.83        286.28        28.09 o                         
 -10   7   2         37.05         13.93        19.58 o                         
  -9   7   2       1126.63       1102.35        58.47 o                         
  -8   7   2        351.04        338.81        26.17 o                         
  -7   7   2       3107.04       3011.18        71.30 o                         
  -6   7   2        606.44        549.54        22.36 o                         
  -5   7   2       4008.94       3970.15        81.81 o                         
  -4   7   2       3581.03       3521.08        80.28 o                         
  -3   7   2       1352.70       1257.64        31.82 o                         
  -2   7   2       8261.41       8226.68       153.70 o                         
  -1   7   2         84.01         68.27        12.36 o                         
   0   7   2      18244.66      18387.75       329.48 o                         
   1   7   2       2486.71       2671.97        57.76 o                         
   2   7   2       4569.79       4192.79        79.05 o                         
   3   7   2          1.70         20.32        13.46 o                         
   4   7   2      18344.87      18681.35       339.14 o                         
   5   7   2       1114.39       1204.08        38.40 o                         
   6   7   2       3661.96       3453.13        78.87 o                         
   7   7   2       3030.56       2937.63        65.66 o                         
   8   7   2        752.43        797.15        32.36 o                         
   9   7   2       2793.84       2850.27        67.47 o                         
  10   7   2         42.17         44.77        19.06 o                         
  11   7   2       4373.61       4189.07        93.02 o                         
  12   7   2        175.19        193.99        28.74 o                         
  13   7   2       2072.51       1995.24        65.87 o                         
  14   7   2          2.45          1.95        28.29 o                         
  15   7   2        596.09        625.42        68.01 o                         
  16   7   2        354.37        381.76        59.84 o                         
  17   7   2        180.43         81.59        75.64 o                         
  18   7   2        440.69        356.20        65.77 o                         
  19   7   2        116.30        158.11        64.97 o                         
  20   7   2        427.83        396.38        69.67 o                         
 -21   8   2         41.87         15.45        55.10 o                         
 -20   8   2          2.08          4.99        49.93 o                         
 -19   8   2        410.38        426.23        68.45 o                         
 -18   8   2         11.70          9.04        40.36 o                         
 -17   8   2       2248.33       2353.81       113.29 o                         
 -16   8   2          4.78         18.38        36.55 o                         
 -15   8   2       1435.04       1492.42        75.63 o                         
 -14   8   2        208.15        253.65        41.90 o                         
 -13   8   2       1983.56       2070.47        73.92 o                         
 -12   8   2         20.03         20.14        24.81 o                         
 -11   8   2         20.33         53.34        24.29 o                         
 -10   8   2       1868.89       1910.43        60.54 o                         
  -9   8   2          0.73         21.45        23.18 o                         
  -8   8   2       5109.41       4943.09       124.59 o                         
  -7   8   2          9.98         -1.29        11.24 o                         
  -6   8   2      14143.02      13892.09       255.03 o                         
  -5   8   2        226.54        172.58        19.74 o                         
  -4   8   2      10431.46       9875.83       186.07 o                         
  -3   8   2       9225.14       9259.31       161.98 o                         
  -2   8   2       1922.55       1903.28        42.75 o                         
  -1   8   2       5872.70       5501.10       107.23 o                         
   0   8   2       1099.69       1124.15        40.01 o                         
   1   8   2       8549.63       8139.59       153.73 o                         
   2   8   2        165.83        183.06        15.97 o                         
   3   8   2       1738.11       1507.75        44.02 o                         
   4   8   2          5.71          6.21        15.55 o                         
   5   8   2       8926.41       8462.47       164.65 o                         
   6   8   2       1309.05       1249.26        41.62 o                         
   7   8   2       2496.88       2497.32        64.35 o                         
   8   8   2       7354.45       7371.77       139.99 o                         
   9   8   2        696.13        670.36        32.77 o                         
  10   8   2       8215.17       8214.08       157.17 o                         
  11   8   2          0.35         -8.22        20.79 o                         
  12   8   2       4416.02       4572.22       143.16 o                         
  13   8   2        482.17        366.50        47.87 o                         
  14   8   2        680.10        801.68        60.06 o                         
  15   8   2        124.81        111.45        59.12 o                         
  16   8   2       1326.91       1335.61        89.02 o                         
  17   8   2        676.09        535.47        71.35 o                         
  18   8   2        116.06        152.55        56.20 o                         
  19   8   2       1126.98       1259.39       104.18 o                         
  20   8   2         37.69         17.75        52.88 o                         
 -21   9   2         12.41        -45.33        51.80 o                         
 -20   9   2        174.58        202.25        71.95 o                         
 -19   9   2        114.37         71.61        51.86 o                         
 -18   9   2        261.71        180.17        56.20 o                         
 -17   9   2          3.56         -4.86        42.86 o                         
 -16   9   2        329.47        293.26        55.73 o                         
 -15   9   2        131.18        202.91        60.82 o                         
 -14   9   2        389.22        439.17        56.73 o                         
 -13   9   2          5.67        -30.17        30.17 o                         
 -12   9   2          1.77        -26.02        26.02 o                         
 -11   9   2        498.96        470.87        48.95 o                         
 -10   9   2         99.55        100.50        42.71 o                         
  -9   9   2         29.71         45.40        28.21 o                         
  -8   9   2        488.55        447.22        32.48 o                         
  -7   9   2        321.44        333.60        26.94 o                         
  -6   9   2         86.97        135.60        19.39 o                         
  -5   9   2       3083.17       3122.85        71.72 o                         
  -4   9   2       2248.16       2141.55        53.82 o                         
  -3   9   2        585.99        686.78        23.63 o                         
  -2   9   2       3813.50       3748.08        73.57 o                         
  -1   9   2          9.26          6.38        11.06 o                         
   0   9   2       1786.51       1694.22        42.84 o                         
   1   9   2         27.40         46.54        12.80 o                         
   2   9   2       5067.61       5173.96       104.05 o                         
   3   9   2       3282.36       3533.37        76.44 o                         
   4   9   2        701.66        722.64        39.19 o                         
   5   9   2         42.86         36.00        18.95 o                         
   6   9   2        304.11        306.85        28.08 o                         
   7   9   2       1613.69       1672.97        58.76 o                         
   8   9   2        371.05        340.00        31.81 o                         
   9   9   2       1403.85       1349.63        68.76 o                         
  10   9   2          8.14         34.18        24.87 o                         
  11   9   2        821.05        881.74        43.73 o                         
  12   9   2         10.90         45.50        26.81 o                         
  13   9   2          9.74        -28.40        28.40 o                         
  14   9   2         44.59         75.77        34.96 o                         
  15   9   2        204.92        270.75        52.88 o                         
  16   9   2        356.95        280.65        57.24 o                         
  17   9   2         76.34         43.64        47.42 o                         
  18   9   2        229.01        211.58        59.00 o                         
  19   9   2         81.61         23.69        54.01 o                         
  20   9   2        280.79        286.56        69.88 o                         
 -21  10   2         51.35         29.64        55.96 o                         
 -20  10   2          2.96         32.99        51.98 o                         
 -19  10   2          1.62         47.40        48.16 o                         
 -18  10   2          0.01        -14.33        44.40 o                         
 -17  10   2         95.50        143.17        51.08 o                         
 -16  10   2        337.27        443.10        64.20 o                         
 -15  10   2        157.35        197.93        49.26 o                         
 -14  10   2          1.37         -4.64        38.03 o                         
 -13  10   2          4.02        -21.76        30.01 o                         
 -12  10   2        302.78        309.60        41.34 o                         
 -11  10   2         18.45         34.85        38.22 o                         
 -10  10   2       1450.66       1373.80        67.99 o                         
  -9  10   2       1017.78       1101.74        70.34 o                         
  -8  10   2       1241.88       1191.47        56.04 o                         
  -7  10   2       2988.94       3088.22        79.62 o                         
  -6  10   2        320.15        338.03        25.43 o                         
  -5  10   2        567.78        603.06        29.64 o                         
  -4  10   2        817.93        787.60        30.91 o                         
  -3  10   2       2751.01       2846.60        60.12 o                         
  -2  10   2       1778.41       1864.54        44.37 o                         
  -1  10   2       2147.35       2043.89        47.07 o                         
   0  10   2          3.36         19.29        11.43 o                         
   1  10   2       3541.97       3610.21        77.68 o                         
   2  10   2       1972.92       2132.33        65.46 o                         
   3  10   2         56.07         22.50        13.61 o                         
   4  10   2          1.23        -12.20        18.24 o                         
   5  10   2        149.92        119.79        22.10 o                         
   6  10   2        773.94        834.26        38.01 o                         
   7  10   2        223.80        275.69        26.85 o                         
   8  10   2        401.79        353.64        33.96 o                         
   9  10   2        948.23        817.81        43.76 o                         
  10  10   2       2157.14       2230.63        76.49 o                         
  11  10   2         77.48         68.74        32.10 o                         
  12  10   2         82.31         41.33        30.87 o                         
  13  10   2          0.16        -22.53        30.40 o                         
  14  10   2        149.44        152.01        40.86 o                         
  15  10   2         51.93         24.54        37.03 o                         
  16  10   2         49.63        101.54        47.25 o                         
  17  10   2        130.00         62.72        46.41 o                         
  18  10   2          2.86         16.44        49.17 o                         
  19  10   2         90.84         61.16        53.94 o                         
  20  10   2          1.21        -11.31        52.88 o                         
 -21  11   2        102.91        107.44        61.66 o                         
 -20  11   2        732.46        818.57        88.22 o                         
 -19  11   2        252.35        167.32        80.93 o                         
 -18  11   2        204.03        135.61        52.99 o                         
 -17  11   2         92.63         56.75        46.41 o                         
 -16  11   2       1268.00       1280.96        88.94 o                         
 -15  11   2         47.75         52.10        42.69 o                         
 -14  11   2       1525.45       1569.57        89.13 o                         
 -13  11   2       1837.43       2022.63       137.86 o                         
 -12  11   2         93.75        116.15        37.05 o                         
 -11  11   2        417.83        429.86        56.76 o                         
 -10  11   2         38.86        -28.82        29.44 o                         
  -9  11   2        152.64        188.75        34.75 o                         
  -8  11   2         27.10         -4.41        20.06 o                         
  -7  11   2       7300.25       7059.63       145.33 o                         
  -6  11   2       3810.35       3585.22        83.50 o                         
  -5  11   2       5621.67       5225.31       110.62 o                         
  -4  11   2       5722.24       5493.13       114.25 o                         
  -3  11   2       5947.09       5835.44       109.62 o                         
  -2  11   2       5040.56       4776.08        92.41 o                         
  -1  11   2        258.11        287.54        20.43 o                         
   0  11   2       2647.90       2359.76        53.20 o                         
   1  11   2        458.07        595.20        25.06 o                         
   2  11   2       6650.40       6282.04       125.72 o                         
   3  11   2        361.27        344.34        23.14 o                         
   4  11   2       6245.30       5975.82       143.69 o                         
   5  11   2        754.41        718.90        52.73 o                         
   6  11   2       3345.89       3371.05        87.37 o                         
   7  11   2        417.41        491.28        40.12 o                         
   8  11   2       1180.98       1188.68        45.53 o                         
   9  11   2       1709.87       1602.43        59.31 o                         
  10  11   2        926.63        814.63        55.72 o                         
  11  11   2       2419.42       2455.38       101.46 o                         
  12  11   2         92.49         73.86        44.94 o                         
  13  11   2        423.91        480.44        50.69 o                         
  14  11   2          7.45         -5.46        35.00 o                         
  15  11   2        641.64        723.91        84.28 o                         
  16  11   2        785.36        778.78        79.14 o                         
  17  11   2        114.10         92.85        53.38 o                         
  18  11   2       1657.07       1783.42       127.62 o                         
  19  11   2        124.59         54.23        55.60 o                         
  20  11   2        198.38        165.19        64.24 o                         
 -20  12   2        557.13        505.15        77.81 o                         
 -19  12   2        293.79        212.98        60.55 o                         
 -18  12   2        119.97         54.60        50.26 o                         
 -17  12   2        181.31        215.61        53.94 o                         
 -16  12   2        253.47        194.92        52.55 o                         
 -15  12   2         98.19         59.21        45.28 o                         
 -14  12   2       1166.04       1234.32        70.42 o                         
 -13  12   2        549.79        663.01        56.93 o                         
 -12  12   2       1948.65       1892.15        88.83 o                         
 -11  12   2        968.76        879.80        77.37 o                         
 -10  12   2       1705.81       1765.94        79.18 o                         
  -9  12   2        280.19        271.33        39.57 o                         
  -8  12   2       1259.60       1298.90        65.75 o                         
  -7  12   2       1702.31       1522.83        49.95 o                         
  -6  12   2       2615.84       2455.14        70.19 o                         
  -5  12   2        473.79        475.79        31.26 o                         
  -4  12   2      11164.12      10669.18       204.81 o                         
  -3  12   2       7358.66       6905.25       128.09 o                         
  -2  12   2       3449.77       3246.51        68.88 o                         
  -1  12   2       4639.11       4245.19        85.09 o                         
   0  12   2         49.01         21.24        13.91 o                         
   1  12   2       5316.70       5046.26        98.27 o                         
   2  12   2         50.81         48.44        14.41 o                         
   3  12   2       3582.38       3345.50        76.18 o                         
   4  12   2       1269.31       1144.69        65.66 o                         
   5  12   2       4276.71       4155.57       101.74 o                         
   6  12   2        499.61        490.97        35.16 o                         
   7  12   2       1378.31       1285.88        49.82 o                         
   8  12   2        769.11        904.67        64.99 o                         
   9  12   2        219.44        257.08        33.89 o                         
  10  12   2       2550.87       2468.68       102.00 o                         
  11  12   2          1.25         33.02        32.29 o                         
  12  12   2       2573.36       2787.46       102.03 o                         
  13  12   2        338.91        340.04        47.86 o                         
  14  12   2        855.60        758.97        65.34 o                         
  15  12   2          8.88        -23.32        35.92 o                         
  16  12   2        309.66        119.41        50.76 o                         
  17  12   2        733.42        971.00        92.55 o                         
  18  12   2        284.46        297.60        78.37 o                         
  19  12   2        538.48        521.86        78.83 o                         
  20  12   2          6.90        -41.42        56.73 o                         
 -20  13   2          1.27        -14.66        52.10 o                         
 -19  13   2         69.15         71.31        56.13 o                         
 -18  13   2          3.33         -3.66        45.88 o                         
 -17  13   2          6.71         28.50        46.87 o                         
 -16  13   2        101.21          4.39        44.70 o                         
 -15  13   2         87.41         54.77        44.35 o                         
 -14  13   2        264.67        292.31        46.54 o                         
 -13  13   2        330.40        378.49        48.80 o                         
 -12  13   2        243.06        326.00        49.48 o                         
 -11  13   2        230.00        233.04        41.73 o                         
 -10  13   2         54.61         18.44        28.66 o                         
  -9  13   2        376.86        363.93        44.30 o                         
  -8  13   2         99.66         67.07        21.83 o                         
  -7  13   2       1259.47       1153.22        44.51 o                         
  -6  13   2       2473.10       2379.26        65.08 o                         
  -5  13   2       1090.67       1091.07        40.88 o                         
  -4  13   2          1.06          4.46        17.28 o                         
  -3  13   2       1208.42       1098.34        33.97 o                         
  -2  13   2        161.77        157.40        17.91 o                         
  -1  13   2        315.91        373.19        23.84 o                         
   0  13   2        304.37        288.01        21.87 o                         
   1  13   2        172.98        264.15        27.50 o                         
   2  13   2         61.88         16.42        14.82 o                         
   3  13   2          0.79          7.63        14.32 o                         
   4  13   2        685.94        673.35        33.94 o                         
   5  13   2          1.99         -0.54        21.06 o                         
   6  13   2       2037.14       1916.42        61.14 o                         
   7  13   2       1336.51       1129.18        54.21 o                         
   8  13   2        134.47        124.67        34.18 o                         
   9  13   2         62.53         34.46        28.71 o                         
  10  13   2          0.31        -24.28        24.28 o                         
  11  13   2        278.60        271.99        42.70 o                         
  12  13   2         77.04        123.67        38.43 o                         
  13  13   2         37.34          5.01        35.02 o                         
  14  13   2         25.92         16.69        37.73 o                         
  15  13   2        188.43        277.29        50.22 o                         
  16  13   2         12.43        -43.29        80.24 o                         
  17  13   2         20.95         10.55        49.05 o                         
  18  13   2         18.65        -18.91        49.66 o                         
  19  13   2          1.20        -40.19        52.90 o                         
 -20  14   2          0.71         83.64        57.20 o                         
 -19  14   2        579.16        626.90        95.54 o                         
 -18  14   2          0.83         91.14        52.36 o                         
 -17  14   2        298.78        289.34       102.21 o                         
 -16  14   2        193.64         86.23        47.76 o                         
 -15  14   2        280.43        285.08        56.63 o                         
 -14  14   2          4.01        -29.39        35.59 o                         
 -13  14   2        298.58        371.51        50.34 o                         
 -12  14   2       1162.04       1218.39        69.73 o                         
 -11  14   2          8.80         -1.66        28.84 o                         
 -10  14   2        230.76        299.81        45.41 o                         
  -9  14   2        202.45        224.43        50.20 o                         
  -8  14   2       1165.08       1120.85        45.45 o                         
  -7  14   2        592.65        637.36        36.76 o                         
  -6  14   2          9.33         25.09        19.73 o                         
  -5  14   2        242.26        211.04        25.39 o                         
  -4  14   2        806.95        808.97        40.44 o                         
  -3  14   2       1179.87       1184.66        36.13 o                         
  -2  14   2          8.92         11.04        14.86 o                         
  -1  14   2        565.30        587.34        28.98 o                         
   0  14   2          1.88          1.94        14.82 o                         
   1  14   2        926.96        979.20        34.35 o                         
   2  14   2        174.14        154.97        19.41 o                         
   3  14   2       1737.76       1646.93        67.44 o                         
   4  14   2        140.67        134.83        22.88 o                         
   5  14   2         84.43         84.07        23.11 o                         
   6  14   2       1299.45       1135.06        54.73 o                         
   7  14   2        183.91        148.16        36.83 o                         
   8  14   2          8.77          6.06        27.59 o                         
   9  14   2        142.66        132.78        51.27 o                         
  10  14   2        224.61        248.17        41.81 o                         
  11  14   2          3.00          0.65        32.48 o                         
  12  14   2        142.04        151.09        39.81 o                         
  13  14   2         67.69         41.84        36.07 o                         
  14  14   2         10.29        -31.36        35.92 o                         
  15  14   2        173.66        273.81        57.33 o                         
  16  14   2        605.62        753.16        81.73 o                         
  17  14   2         21.00         41.90        51.41 o                         
  18  14   2         12.45         48.77        55.40 o                         
  19  14   2         22.14        -15.22        54.26 o                         
 -19  15   2          0.49          1.01        54.89 o                         
 -18  15   2        464.62        475.57        72.89 o                         
 -17  15   2        360.98        333.08        63.32 o                         
 -16  15   2        390.58        437.13        66.37 o                         
 -15  15   2         41.96         50.95        42.50 o                         
 -14  15   2        965.61       1049.18        71.00 o                         
 -13  15   2       1741.75       1651.23        80.65 o                         
 -12  15   2        195.67        128.55        38.99 o                         
 -11  15   2       2097.57       2100.86        90.99 o                         
 -10  15   2        268.82        251.19        48.57 o                         
  -9  15   2        499.36        588.80        46.38 o                         
  -8  15   2        519.55        511.65        36.53 o                         
  -7  15   2       5128.30       5064.27       115.72 o                         
  -6  15   2        184.44        153.85        26.31 o                         
  -5  15   2       1766.80       1615.40        64.21 o                         
  -4  15   2        146.25        126.74        23.16 o                         
  -3  15   2        100.09         45.11        32.04 o                         
  -2  15   2       4364.33       4216.09        88.46 o                         
  -1  15   2         40.92         20.33        15.97 o                         
   0  15   2       2401.29       2282.10        60.17 o                         
   1  15   2        315.41        374.27        34.25 o                         
   2  15   2      10730.95      10569.22       191.77 o                         
   3  15   2        656.84        639.44        31.49 o                         
   4  15   2       3330.65       3186.93        80.18 o                         
   5  15   2        813.27        792.89        39.24 o                         
   6  15   2        136.46        162.55        28.81 o                         
   7  15   2        267.21        380.31        65.47 o                         
   8  15   2        767.05        734.09        52.05 o                         
   9  15   2        161.92        172.14        36.64 o                         
  10  15   2        167.73        141.01        42.06 o                         
  11  15   2       2336.60       2155.42        89.59 o                         
  12  15   2          0.21        -32.06        32.06 o                         
  13  15   2        339.27        413.68        61.03 o                         
  14  15   2        512.44        569.54        60.21 o                         
  15  15   2        746.45        775.94        68.87 o                         
  16  15   2        213.48        212.27        58.10 o                         
  17  15   2        139.01         82.33        53.57 o                         
  18  15   2        233.37        402.69        73.50 o                         
  19  15   2        183.82        195.08        66.59 o                         
 -19  16   2        298.88        396.81        89.58 o                         
 -18  16   2         67.60         -1.35        51.44 o                         
 -17  16   2        287.69        207.15        59.65 o                         
 -16  16   2        173.77         72.02        50.39 o                         
 -15  16   2        961.48       1104.80       112.37 o                         
 -14  16   2        302.23        282.21        46.99 o                         
 -13  16   2        362.30        397.70        55.54 o                         
 -12  16   2        668.40        655.77        59.64 o                         
 -11  16   2        385.05        314.54        69.35 o                         
 -10  16   2       1755.92       1895.34       101.57 o                         
  -9  16   2         74.18         61.18        28.50 o                         
  -8  16   2       1289.45       1240.03        49.86 o                         
  -7  16   2          1.03         -1.88        21.06 o                         
  -6  16   2       3526.59       3302.70        84.74 o                         
  -5  16   2         17.30         -9.92        19.82 o                         
  -4  16   2       4683.91       4295.40       108.07 o                         
  -3  16   2        192.20        198.16        25.59 o                         
  -2  16   2       1795.45       1743.24        48.50 o                         
  -1  16   2       2207.61       2090.86        54.72 o                         
   0  16   2          5.51          4.28        21.08 o                         
   1  16   2       1961.21       1910.05        54.19 o                         
   2  16   2        129.10         91.89        19.88 o                         
   3  16   2       6027.10       5871.83       117.53 o                         
   4  16   2          8.42         -0.24        20.07 o                         
   5  16   2         14.18         -2.33        20.73 o                         
   6  16   2         82.96        139.67        31.76 o                         
   7  16   2         26.79         49.34        29.23 o                         
   8  16   2        942.67        896.52        74.21 o                         
   9  16   2         77.13         72.53        32.34 o                         
  10  16   2       1080.94       1221.88        99.52 o                         
  11  16   2        601.75        492.41        54.14 o                         
  12  16   2       1288.59       1337.24        74.46 o                         
  13  16   2          4.14        -37.43        37.43 o                         
  14  16   2        407.42        373.73        55.28 o                         
  15  16   2         73.87        114.64        45.38 o                         
  16  16   2         10.23         61.31        50.20 o                         
  17  16   2        266.42        244.13        75.62 o                         
  18  16   2          8.70         68.17        67.79 o                         
 -19  17   2         16.30         43.05        58.63 o                         
 -18  17   2        178.71        124.05        91.28 o                         
 -17  17   2          1.92         -2.91        49.38 o                         
 -16  17   2          9.28         20.23        47.03 o                         
 -15  17   2          0.55         53.89        46.59 o                         
 -14  17   2         53.20         43.35        38.12 o                         
 -13  17   2         56.52         47.62        38.44 o                         
 -12  17   2          8.87         21.53        35.35 o                         
 -11  17   2         16.64         36.95        34.36 o                         
 -10  17   2         31.95         40.29        40.26 o                         
  -9  17   2        126.28        127.06        32.19 o                         
  -8  17   2        431.45        498.57        52.12 o                         
  -7  17   2         28.00          0.79        22.64 o                         
  -6  17   2       1879.87       1659.44        62.72 o                         
  -5  17   2         25.48        -19.47        19.47 o                         
  -4  17   2        137.79        109.93        26.55 o                         
  -3  17   2       1539.40       1506.33        72.06 o                         
  -2  17   2         11.55         36.20        20.94 o                         
  -1  17   2         21.47         33.33        18.69 o                         
   0  17   2         46.82         73.24        20.14 o                         
   1  17   2       2809.09       2889.77        71.88 o                         
   2  17   2         24.44          7.46        17.40 o                         
   3  17   2         48.73         46.05        19.28 o                         
   4  17   2          1.58        -19.73        19.73 o                         
   5  17   2          0.80         19.88        21.92 o                         
   6  17   2        250.82        198.95        36.91 o                         
   7  17   2        225.38        174.23        35.62 o                         
   8  17   2          9.36         12.70        34.20 o                         
   9  17   2        197.10        186.64        46.75 o                         
  10  17   2          1.28          2.77        38.56 o                         
  11  17   2        332.23        333.14        49.55 o                         
  12  17   2        336.27        326.38        49.82 o                         
  13  17   2         22.58         41.30        40.02 o                         
  14  17   2         15.93         41.47        51.05 o                         
  15  17   2         60.84         31.17        42.30 o                         
  16  17   2        159.75        107.21        54.49 o                         
  17  17   2          0.09        -23.38        57.51 o                         
  18  17   2         12.37         39.22        65.33 o                         
 -18  18   2        101.60         66.95        57.64 o                         
 -17  18   2        116.36        106.86        57.17 o                         
 -16  18   2        186.77        189.96        59.43 o                         
 -15  18   2         14.60         37.58        41.97 o                         
 -14  18   2         16.67         28.69        38.94 o                         
 -13  18   2        619.02        711.20        75.48 o                         
 -12  18   2        316.09        350.62        50.28 o                         
 -11  18   2        102.60         71.69        37.44 o                         
 -10  18   2       1172.79       1270.73        68.81 o                         
  -9  18   2         54.72         70.45        38.91 o                         
  -8  18   2       1947.74       1758.72        68.57 o                         
  -7  18   2         27.93         49.21        24.82 o                         
  -6  18   2        955.42        963.43        67.39 o                         
  -5  18   2         19.53        -29.10        29.10 o                         
  -4  18   2        833.77        865.55        42.59 o                         
  -3  18   2         96.08         70.77        24.19 o                         
  -2  18   2         75.95         50.50        23.65 o                         
  -1  18   2        195.02        228.18        24.45 o                         
   0  18   2        141.43        167.69        24.37 o                         
   1  18   2       1131.90       1111.63        40.73 o                         
   2  18   2         64.92         60.61        20.83 o                         
   3  18   2        113.72         86.93        24.77 o                         
   4  18   2        856.86        825.91        54.09 o                         
   5  18   2        362.35        382.52        38.05 o                         
   6  18   2        540.65        563.55        44.98 o                         
   7  18   2          3.44        -10.00        31.11 o                         
   8  18   2         62.84         29.03        30.75 o                         
   9  18   2        873.66        846.11        81.28 o                         
  10  18   2        144.88        136.02        39.90 o                         
  11  18   2         18.81         46.58        39.16 o                         
  12  18   2        279.54        272.17        53.53 o                         
  13  18   2         44.03         52.81        69.06 o                         
  14  18   2        209.46        292.43        54.24 o                         
  15  18   2          7.53         14.20        42.28 o                         
  16  18   2         64.22        107.67        57.49 o                         
  17  18   2        221.87         85.09        67.66 o                         
  18  18   2         40.22        -22.35        62.07 o                         
 -18  19   2        336.35        203.55        87.90 o                         
 -17  19   2          6.14         75.22        53.96 o                         
 -16  19   2        342.74        238.82        61.26 o                         
 -15  19   2        110.45         82.15        46.12 o                         
 -14  19   2        636.91        468.68        66.63 o                         
 -13  19   2        800.88        962.93       106.65 o                         
 -12  19   2        961.22       1153.88       109.18 o                         
 -11  19   2        465.29        491.86        59.83 o                         
 -10  19   2        861.01        900.79        65.66 o                         
  -9  19   2        866.38        831.53        87.88 o                         
  -8  19   2         89.33         76.64        31.97 o                         
  -7  19   2       2834.84       2765.30        80.79 o                         
  -6  19   2         16.54          1.54        23.43 o                         
  -5  19   2        624.87        712.87        43.67 o                         
  -4  19   2        662.62        728.76        43.12 o                         
  -3  19   2       1788.99       1726.37        58.69 o                         
  -2  19   2        864.54        762.09        41.84 o                         
  -1  19   2       2116.37       2070.18        79.63 o                         
   0  19   2       3751.48       3546.06        82.68 o                         
   1  19   2        198.53        183.69        24.31 o                         
   2  19   2       3537.21       3442.11        88.68 o                         
   3  19   2          3.71        -20.38        20.38 o                         
   4  19   2        475.54        460.68        41.61 o                         
   5  19   2       2091.94       2035.43        94.03 o                         
   6  19   2        461.21        594.39        47.24 o                         
   7  19   2        716.12        716.01        58.26 o                         
   8  19   2        616.69        570.74        53.53 o                         
   9  19   2        506.58        511.15        62.29 o                         
  10  19   2        187.18        233.93        45.60 o                         
  11  19   2       1022.46       1056.73       113.84 o                         
  12  19   2        216.32        223.52        48.71 o                         
  13  19   2        451.86        515.78        61.53 o                         
  14  19   2        240.20        197.31        50.91 o                         
  15  19   2        206.36        214.68        61.95 o                         
  16  19   2        352.91        331.75        68.80 o                         
  17  19   2         46.84         -8.16        64.39 o                         
 -18  20   2          0.03        -17.15        55.66 o                         
 -17  20   2         58.66         34.37        55.99 o                         
 -16  20   2         17.26         16.61        53.08 o                         
 -15  20   2        328.84        299.08        56.39 o                         
 -14  20   2        241.66        361.64        63.37 o                         
 -13  20   2         11.98        -39.14        41.95 o                         
 -12  20   2        473.62        449.92        55.83 o                         
 -11  20   2        263.11        206.53        46.55 o                         
 -10  20   2        287.05        216.35        43.86 o                         
  -9  20   2        160.75        151.90        37.22 o                         
  -8  20   2       1197.97       1194.35        59.85 o                         
  -7  20   2       1099.93       1089.23        51.80 o                         
  -6  20   2       1284.52       1386.44        55.45 o                         
  -5  20   2        742.01        873.86        46.56 o                         
  -4  20   2         51.06         61.71        25.54 o                         
  -3  20   2        203.01        198.82        29.59 o                         
  -2  20   2       1786.84       1757.98        65.95 o                         
  -1  20   2       1809.89       1868.01        61.41 o                         
   0  20   2         75.44        140.50        23.86 o                         
   1  20   2        536.36        577.05        35.39 o                         
   2  20   2          9.40         20.22        23.46 o                         
   3  20   2        167.16        171.33        39.05 o                         
   4  20   2       1795.97       1839.79        69.10 o                         
   5  20   2        175.56        233.98        60.67 o                         
   6  20   2        976.63       1051.65        55.99 o                         
   7  20   2        452.96        427.10        50.45 o                         
   8  20   2        851.05        799.00        61.62 o                         
   9  20   2         26.85          9.37        49.76 o                         
  10  20   2        272.47        264.82        55.84 o                         
  11  20   2         34.78          4.12        39.16 o                         
  12  20   2        595.91        737.44        69.69 o                         
  13  20   2        138.42         48.56        55.89 o                         
  14  20   2        964.61       1137.71        94.48 o                         
  15  20   2        128.96        212.60       105.23 o                         
  16  20   2        124.53         92.85        72.53 o                         
  17  20   2         56.00         61.55        69.81 o                         
 -17  21   2        188.42         35.85        55.01 o                         
 -16  21   2         49.30         68.19        55.88 o                         
 -15  21   2          0.44        -29.19        43.96 o                         
 -14  21   2          1.17         -5.56        44.88 o                         
 -13  21   2          0.48        -23.14        44.38 o                         
 -12  21   2          8.86         11.89        42.46 o                         
 -11  21   2         62.36        109.72        42.15 o                         
 -10  21   2         14.08        -23.69        34.41 o                         
  -9  21   2          3.63         -2.25        31.36 o                         
  -8  21   2        329.88        338.36        42.95 o                         
  -7  21   2          2.21         20.39        27.18 o                         
  -6  21   2        303.34        262.93        35.59 o                         
  -5  21   2        799.37        745.29        47.13 o                         
  -4  21   2        212.25        207.39        44.14 o                         
  -3  21   2         38.77         50.85        33.18 o                         
  -2  21   2        124.77        115.86        28.21 o                         
  -1  21   2        395.92        363.13        39.30 o                         
   0  21   2        289.14        340.44        37.90 o                         
   1  21   2        101.76         79.78        26.74 o                         
   2  21   2         16.32         41.44        25.05 o                         
   3  21   2         87.62        101.45        36.44 o                         
   4  21   2         42.34         31.06        28.22 o                         
   5  21   2         51.38         71.38        30.38 o                         
   6  21   2          0.60        -25.88        28.35 o                         
   7  21   2          3.43          3.22        34.16 o                         
   8  21   2        204.25        240.88        51.85 o                         
   9  21   2        133.99        116.07        61.20 o                         
  10  21   2         24.11        -39.27        39.27 o                         
  11  21   2          1.70         32.05        46.26 o                         
  12  21   2        268.67        290.22        62.11 o                         
  13  21   2        111.75         92.03        53.04 o                         
  14  21   2          0.90        -13.39        50.88 o                         
  15  21   2          4.66         52.59        55.35 o                         
  16  21   2         63.02        120.20        60.95 o                         
 -16  22   2         83.85          6.94        54.63 o                         
 -15  22   2        296.72        253.64        69.43 o                         
 -14  22   2         31.07        -41.74        44.05 o                         
 -13  22   2         13.00         -3.43        45.86 o                         
 -12  22   2         40.56        -27.17        41.74 o                         
 -11  22   2        114.00         94.99        45.41 o                         
 -10  22   2       1922.06       2010.23        91.96 o                         
  -9  22   2         97.88         57.60        37.93 o                         
  -8  22   2        439.98        464.18        48.10 o                         
  -7  22   2          2.52        -26.33        26.33 o                         
  -6  22   2        743.74        764.61        50.74 o                         
  -5  22   2        304.81        302.22        37.43 o                         
  -4  22   2        595.97        569.08        42.47 o                         
  -3  22   2        319.99        326.48        40.13 o                         
  -2  22   2       2066.90       2039.02        85.83 o                         
  -1  22   2       1681.47       1618.44        68.29 o                         
   0  22   2       1509.87       1418.27        61.96 o                         
   1  22   2        133.07        175.98        34.41 o                         
   2  22   2          4.78         60.49        29.32 o                         
   3  22   2         31.01         80.94        29.95 o                         
   4  22   2         62.40         39.70        29.63 o                         
   5  22   2        915.26        940.21        58.33 o                         
   6  22   2        251.21        195.32        46.16 o                         
   7  22   2        237.16        233.96        45.80 o                         
   8  22   2        958.30       1086.95        90.91 o                         
   9  22   2        462.51        350.48        60.83 o                         
  10  22   2        217.32        104.90        74.87 o                         
  11  22   2         92.80        116.34        50.88 o                         
  12  22   2         98.98        129.41        53.92 o                         
  13  22   2         13.81          7.88        48.87 o                         
  14  22   2        543.63        601.48        81.35 o                         
  15  22   2         51.03         66.86        57.73 o                         
  16  22   2        221.85        272.00        71.30 o                         
 -16  23   2        458.19        502.81       143.32 o                         
 -15  23   2         53.87        180.92        55.80 o                         
 -14  23   2        200.37        238.35        60.72 o                         
 -13  23   2          6.82         -6.47        47.38 o                         
 -12  23   2         48.94         26.99        45.49 o                         
 -11  23   2        752.64        684.53        74.12 o                         
 -10  23   2        171.54         79.48        50.64 o                         
  -9  23   2       2325.79       2347.03        90.70 o                         
  -8  23   2         92.89         82.73        37.33 o                         
  -7  23   2        425.23        374.03        45.74 o                         
  -6  23   2        111.72         72.34        36.66 o                         
  -5  23   2        562.34        539.32        43.57 o                         
  -4  23   2       1380.27       1392.14        59.01 o                         
  -3  23   2        421.17        484.14        41.80 o                         
  -2  23   2       1458.78       1637.15        61.77 o                         
  -1  23   2        548.51        607.62        74.12 o                         
   0  23   2       2371.19       2481.37        85.05 o                         
   1  23   2          0.54         55.73        30.94 o                         
   2  23   2       1819.94       1863.71        80.13 o                         
   3  23   2         55.32         39.55        30.81 o                         
   4  23   2       1700.89       1754.29        84.96 o                         
   5  23   2        322.41        332.36        43.51 o                         
   6  23   2       1144.11       1275.79        89.63 o                         
   7  23   2       1664.42       1593.24       124.00 o                         
   8  23   2        405.18        347.34        52.54 o                         
   9  23   2        389.10        330.55        74.21 o                         
  10  23   2         12.49         42.93        47.43 o                         
  11  23   2        770.24        827.46        84.30 o                         
  12  23   2         27.65         -6.85        48.88 o                         
  13  23   2        897.03       1020.16        94.15 o                         
  14  23   2        148.03        145.92        60.53 o                         
  15  23   2        381.77        375.22        74.27 o                         
 -15  24   2        160.87        226.48        59.14 o                         
 -14  24   2         47.18        101.14        58.35 o                         
 -13  24   2        102.27         25.40        70.55 o                         
 -12  24   2         97.19         55.87        53.84 o                         
 -11  24   2         49.97        103.50        59.03 o                         
 -10  24   2        286.77        258.73        57.31 o                         
  -9  24   2         13.06         55.69        39.50 o                         
  -8  24   2        340.22        331.23        64.03 o                         
  -7  24   2        148.41        188.63        51.49 o                         
  -6  24   2       1176.52       1163.10        57.88 o                         
  -5  24   2        195.02        180.82        34.88 o                         
  -4  24   2          5.54        -22.25        26.69 o                         
  -3  24   2        280.58        319.61        38.91 o                         
  -2  24   2        339.03        324.87        41.88 o                         
  -1  24   2        402.22        439.51        46.07 o                         
   0  24   2         11.68         69.96        33.04 o                         
   1  24   2        932.84        996.00        65.03 o                         
   2  24   2        225.06        233.69        41.83 o                         
   3  24   2       1827.11       1945.06        84.62 o                         
   4  24   2         67.86         73.37        35.32 o                         
   5  24   2        692.90        922.17        85.10 o                         
   6  24   2        321.45        397.95        70.67 o                         
   7  24   2        176.67        161.88        44.32 o                         
   8  24   2        210.63        278.93        66.10 o                         
   9  24   2          7.81         28.28        47.89 o                         
  10  24   2        313.48        413.89        70.80 o                         
  11  24   2          1.45        -45.19        45.19 o                         
  12  24   2        276.16        223.95        72.98 o                         
  13  24   2         11.17        -17.22        50.80 o                         
  14  24   2          5.46         71.33        69.40 o                         
 -15  25   2          1.08        -50.01        50.01 o                         
 -14  25   2         27.86         30.12        56.24 o                         
 -13  25   2          0.12         -2.92        50.54 o                         
 -12  25   2          0.11        -36.31        83.94 o                         
 -11  25   2         70.67         19.51        49.82 o                         
 -10  25   2         10.29         24.86        48.32 o                         
  -9  25   2         67.35         97.28        43.05 o                         
  -8  25   2         43.38        -37.23        37.23 o                         
  -7  25   2          3.00         -3.29        33.70 o                         
  -6  25   2         38.84        -11.19        30.40 o                         
  -5  25   2         30.71         30.14        30.98 o                         
  -4  25   2         91.76         84.04        32.52 o                         
  -3  25   2         48.41         37.77        33.07 o                         
  -2  25   2         12.82        -30.40        30.40 o                         
  -1  25   2          8.04         29.42        33.70 o                         
   0  25   2         80.29        161.75        41.87 o                         
   1  25   2         17.53        -18.87        32.34 o                         
   2  25   2         58.90         31.73        42.11 o                         
   3  25   2          6.47        -23.40        38.99 o                         
   4  25   2          2.52        -36.56        39.09 o                         
   5  25   2          4.08         43.03        38.60 o                         
   6  25   2        113.68        135.23        43.25 o                         
   7  25   2         55.86         12.11        40.22 o                         
   8  25   2         14.32          5.07        47.38 o                         
   9  25   2         55.76         63.72        51.60 o                         
  10  25   2        160.95         97.30        53.73 o                         
  11  25   2         24.54         24.41        50.75 o                         
  12  25   2         40.13         28.58        55.64 o                         
  13  25   2        345.29        373.28        72.04 o                         
  14  25   2          0.12        -21.78        56.78 o                         
 -14  26   2         93.87         51.71        58.22 o                         
 -13  26   2          8.63        -48.45        49.79 o                         
 -12  26   2         69.11        153.85        56.94 o                         
 -11  26   2         98.12        115.98        53.73 o                         
 -10  26   2        374.50        268.99        59.06 o                         
  -9  26   2        126.06        155.99        48.63 o                         
  -8  26   2        542.54        718.17        66.33 o                         
  -7  26   2          1.98        -33.81        33.81 o                         
  -6  26   2        356.83        438.05        46.95 o                         
  -5  26   2        314.94        301.57        41.24 o                         
  -4  26   2        202.60        304.37        45.52 o                         
  -3  26   2        195.58        154.28        38.70 o                         
  -2  26   2         14.03        -20.29        32.69 o                         
  -1  26   2       1165.40       1305.11       123.05 o                         
   0  26   2         10.75        -30.83        40.03 o                         
   1  26   2        507.94        566.04        84.39 o                         
   2  26   2         41.81        -40.06        40.57 o                         
   3  26   2        611.38        644.04        76.47 o                         
   4  26   2         56.47         30.79        65.72 o                         
   5  26   2        863.26        793.60        92.22 o                         
   6  26   2         61.71         51.68        42.83 o                         
   7  26   2        202.32        132.64        68.47 o                         
   8  26   2       1628.15       1783.02       157.66 o                         
   9  26   2        135.89        123.33        76.00 o                         
  10  26   2       1064.30       1292.79       104.92 o                         
  11  26   2          8.99        -51.98        51.98 o                         
  12  26   2        213.52        190.99        62.48 o                         
  13  26   2          5.59         45.43        58.00 o                         
 -13  27   2         14.89        -25.00        64.38 o                         
 -12  27   2        514.75        431.13        73.53 o                         
 -11  27   2        447.11        460.16        72.16 o                         
 -10  27   2        189.85        272.52        64.09 o                         
  -9  27   2        827.53        852.27        75.04 o                         
  -8  27   2         34.18         65.53        43.83 o                         
  -7  27   2        133.72         52.51        43.13 o                         
  -6  27   2         16.14         48.37        43.46 o                         
  -5  27   2        376.42        319.75        64.70 o                         
  -4  27   2        679.38        734.67        67.38 o                         
  -3  27   2        176.43        202.76        50.78 o                         
  -2  27   2       1433.41       1423.82        90.17 o                         
  -1  27   2          4.58         71.07        47.59 o                         
   0  27   2        543.94        501.97        67.87 o                         
   1  27   2        322.39        330.01        72.98 o                         
   2  27   2        672.87        642.00        73.31 o                         
   3  27   2          0.65        -10.73        43.33 o                         
   4  27   2       1647.63       1559.55        96.16 o                         
   5  27   2         37.93         61.31        49.10 o                         
   6  27   2       1866.85       2127.72       130.50 o                         
   7  27   2        930.67        979.21        89.36 o                         
   8  27   2        174.06        177.72        61.86 o                         
   9  27   2        859.39       1131.73       116.64 o                         
  10  27   2        169.69        154.46        60.14 o                         
  11  27   2        200.87        271.12        68.42 o                         
  12  27   2         81.21        166.31        65.65 o                         
 -12  28   2        152.91         78.50        70.19 o                         
 -11  28   2         13.24          6.50        60.43 o                         
 -10  28   2        175.51        142.76        67.87 o                         
  -9  28   2        108.64        114.93        57.70 o                         
  -8  28   2        336.96        428.57        67.72 o                         
  -7  28   2        435.12        394.35        66.80 o                         
  -6  28   2        123.85         32.80        75.57 o                         
  -5  28   2         60.88         29.56        42.95 o                         
  -4  28   2         34.97         69.44        45.38 o                         
  -3  28   2        395.25        362.94        61.90 o                         
  -2  28   2        196.40        228.59        59.51 o                         
  -1  28   2          4.85          3.59        46.88 o                         
   0  28   2         17.76          3.66        45.84 o                         
   1  28   2         10.46         20.90        46.59 o                         
   2  28   2         67.04        -21.16        46.25 o                         
   3  28   2        101.00        136.02        54.60 o                         
   4  28   2        160.76        212.49        70.11 o                         
   5  28   2        303.23        226.43        58.36 o                         
   6  28   2        966.63       1127.36        96.46 o                         
   7  28   2        693.38        686.43       144.70 o                         
   8  28   2         74.78         18.78        50.41 o                         
   9  28   2        105.97        127.63        59.07 o                         
  10  28   2        134.45        148.38        73.93 o                         
  11  28   2         17.74         19.81        57.57 o                         
 -11  29   2          0.57          3.65        64.75 o                         
 -10  29   2         28.64        -25.38        61.94 o                         
  -9  29   2         17.11        -22.92        52.66 o                         
  -8  29   2        132.06        181.67        59.95 o                         
  -7  29   2          4.85         -6.51        55.97 o                         
  -6  29   2        322.07        317.68        71.69 o                         
  -5  29   2         43.77         72.00        48.98 o                         
  -4  29   2         10.92         72.38        53.83 o                         
  -3  29   2         49.15         -1.00        50.06 o                         
  -2  29   2        272.76        195.54        58.93 o                         
  -1  29   2         61.54         37.61        50.40 o                         
   0  29   2         29.29         50.02        49.41 o                         
   1  29   2          1.98        -45.98        45.98 o                         
   2  29   2         52.57         61.67        51.86 o                         
   3  29   2          7.15         41.75        50.16 o                         
   4  29   2        218.40        172.88        62.02 o                         
   5  29   2         94.62        124.21        58.57 o                         
   6  29   2          0.82        -20.33        48.48 o                         
   7  29   2        167.55        180.36        70.14 o                         
   8  29   2          1.88        -55.31        55.31 o                         
   9  29   2          9.25         36.55        67.08 o                         
  10  29   2          3.43         25.72        57.02 o                         
 -10  30   2        441.29        396.11        89.02 o                         
  -9  30   2          0.21         68.69       169.53 o                         
  -8  30   2        290.79        341.14        82.57 o                         
  -7  30   2         30.98          0.16        58.99 o                         
  -6  30   2        164.42        180.67       133.92 o                         
  -5  30   2        373.94        429.65       117.92 o                         
  -4  30   2        264.36        342.01       121.56 o                         
  -3  30   2        458.26        538.95        82.03 o                         
  -2  30   2         59.26         27.28        51.36 o                         
  -1  30   2        318.72        366.18        74.40 o                         
   0  30   2        113.60         47.62        55.17 o                         
   1  30   2         85.81         58.70        53.00 o                         
   2  30   2         32.55         78.27        54.33 o                         
   3  30   2        354.44        331.96        66.80 o                         
   4  30   2        129.26        182.52        61.64 o                         
   5  30   2        148.68        136.96        60.25 o                         
   6  30   2         88.49        -43.71        61.25 o                         
   7  30   2        939.05        885.79       108.27 o                         
   8  30   2        224.68        289.56        82.56 o                         
   9  30   2         25.27        -61.04        61.04 o                         
  -9  31   2        388.40        327.75       149.27 o                         
  -8  31   2         15.52          2.00        65.45 o                         
  -7  31   2        441.68        371.54       119.22 o                         
  -6  31   2         85.22        125.77        81.99 o                         
  -5  31   2        728.12        899.87       127.19 o                         
  -4  31   2         25.52         82.85        64.85 o                         
  -3  31   2        151.74         48.89        73.01 o                         
  -2  31   2        403.94        383.52        68.77 o                         
  -1  31   2         38.73         48.70        55.36 o                         
   0  31   2        110.03        155.32        60.81 o                         
   1  31   2        231.81        242.75        72.79 o                         
   2  31   2        369.17        387.59        69.73 o                         
   3  31   2        361.29        474.62        76.88 o                         
   4  31   2        549.52        665.51        84.51 o                         
   5  31   2          8.78         60.70        57.76 o                         
   6  31   2        612.09        502.00        90.53 o                         
   7  31   2        110.34        110.99        72.36 o                         
   8  31   2         82.73        207.92       105.82 o                         
  -7  32   2         12.28        -16.01       130.98 o                         
  -6  32   2        213.49        273.02        98.59 o                         
  -5  32   2          2.50        -15.11        78.85 o                         
  -4  32   2        133.06        188.04       164.63 o                         
  -3  32   2         50.67         91.93        68.12 o                         
  -2  32   2          2.15        -58.48        58.48 o                         
  -1  32   2         56.14         55.48        66.13 o                         
   0  32   2        159.24        139.24        62.75 o                         
   1  32   2          3.30         66.05        59.28 o                         
   2  32   2          8.89          1.26        56.21 o                         
   3  32   2        131.54         70.55        60.68 o                         
   4  32   2         37.33         20.24        58.08 o                         
   5  32   2          2.31        -27.28        57.26 o                         
   6  32   2          4.23        -62.75        62.75 o                         
  -5  33   2         16.21        -17.56        76.80 o                         
  -4  33   2         38.02        148.20        92.63 o                         
  -3  33   2         22.49         35.58        88.62 o                         
  -2  33   2          1.13         78.10        68.87 o                         
  -1  33   2        141.29        160.40        71.52 o                         
   0  33   2         43.16         14.08        65.42 o                         
   1  33   2          1.89          4.37        58.14 o                         
   2  33   2        188.55        255.57        72.33 o                         
   3  33   2          8.90         19.79        60.63 o                         
   4  33   2        400.22        521.43        83.53 o                         
 -22   1   3        167.24        138.78        61.90 o                         
 -21   1   3        571.92        609.54        78.46 o                         
 -20   1   3          1.88        -37.68        42.91 o                         
 -19   1   3        169.27        142.62        46.74 o                         
 -18   1   3        539.81        488.71        57.20 o                         
 -17   1   3        756.07        812.30        68.32 o                         
 -16   1   3        558.99        603.68        85.07 o                         
 -15   1   3       1064.29       1080.80        57.65 o                         
 -14   1   3         23.72         53.40        27.98 o                         
 -13   1   3         27.63         21.33        31.31 o                         
 -12   1   3        665.51        682.33        61.64 o                         
 -11   1   3        282.90        280.66        30.99 o                         
 -10   1   3        959.81        981.75        44.43 o                         
  -9   1   3       1216.37       1333.94        41.88 o                         
  -8   1   3       1577.85       1698.37        55.44 o                         
  -7   1   3       2298.93       2508.35        53.82 o                         
  -6   1   3       4660.77       4639.89       124.15 o                         
  -5   1   3         29.50          6.37        13.59 o                         
  -4   1   3        542.84        646.41        31.60 o                         
  -3   1   3       4687.81       4758.98        92.06 o                         
  -2   1   3        129.87        165.66        12.49 o                         
  -1   1   3       4404.40       4382.83        83.23 o                         
   0   1   3        139.66        215.78        13.88 o                         
   1   1   3       2213.78       2226.89        53.56 o                         
   2   1   3        111.14        197.19        14.98 o                         
   3   1   3        351.55        344.31        26.73 o                         
   4   1   3       4728.53       4424.68        84.47 o                         
   5   1   3        181.47        231.41        26.82 o                         
   6   1   3       1447.82       1371.67        38.73 o                         
   7   1   3         72.40         90.32        17.18 o                         
   8   1   3        609.94        592.15        29.98 o                         
   9   1   3        118.77         96.59        23.55 o                         
  10   1   3        217.29        275.31        39.01 o                         
  11   1   3        414.45        394.95        30.25 o                         
  12   1   3          9.49         -7.84        19.56 o                         
  13   1   3          7.88        -13.65        20.92 o                         
  14   1   3        214.09        214.39        39.31 o                         
  15   1   3        723.67        748.06        54.91 o                         
  16   1   3         17.38         16.32        31.81 o                         
  17   1   3        793.61        676.43        64.58 o                         
  18   1   3        165.84        135.97        54.06 o                         
  19   1   3        856.99        887.34       135.76 o                         
  20   1   3         54.69         17.26        75.40 o                         
  21   1   3         69.60        162.81        89.33 o                         
 -22   2   3        221.99        164.14        63.14 o                         
 -21   2   3          0.85         41.64        51.89 o                         
 -20   2   3        456.74        468.31        70.66 o                         
 -19   2   3          4.43         -5.53        37.95 o                         
 -18   2   3       1119.23       1110.19        73.78 o                         
 -17   2   3        127.44        132.84        40.77 o                         
 -16   2   3        300.93        373.52        42.67 o                         
 -15   2   3       2427.97       2384.89        83.05 o                         
 -14   2   3          4.98        -13.96        33.10 o                         
 -13   2   3        172.00        170.98        30.61 o                         
 -12   2   3          7.27         27.60        23.02 o                         
 -11   2   3       4178.97       3965.25       139.62 o                         
 -10   2   3       1017.07       1043.68        54.35 o                         
  -9   2   3       6665.73       6741.53       137.67 o                         
  -8   2   3        296.99        310.93        23.39 o                         
  -7   2   3       6601.10       6463.59       139.04 o                         
  -6   2   3        169.03        315.38        21.90 o                         
  -5   2   3       3395.98       3605.16        80.84 o                         
  -4   2   3       2217.18       1990.19        42.30 o                         
  -3   2   3        212.45        238.24        17.67 o                         
  -2   2   3       4948.90       4653.66        96.75 o                         
  -1   2   3       3191.78       3459.33        64.13 o                         
   0   2   3       5837.88       5646.42       124.63 o                         
   1   2   3         13.36          5.43         9.03 o                         
   2   2   3       5947.12       5845.44       111.19 o                         
   3   2   3       6243.79       6351.02       114.16 o                         
   4   2   3       1445.87       1301.39        45.16 o                         
   5   2   3      17698.30      17770.65       302.02 o                         
   6   2   3        683.72        767.50        36.91 o                         
   7   2   3       3922.23       3671.99        83.42 o                         
   8   2   3        207.66        209.96        21.57 o                         
   9   2   3        556.26        661.43        32.11 o                         
  10   2   3        327.35        362.79        47.65 o                         
  11   2   3        639.10        777.02        45.55 o                         
  12   2   3        164.96        209.01        26.36 o                         
  13   2   3       2058.89       2107.76        67.86 o                         
  14   2   3       2138.69       2130.21        78.20 o                         
  15   2   3          5.03        -28.10        28.10 o                         
  16   2   3        561.53        569.50        59.11 o                         
  17   2   3        215.11        255.89        49.87 o                         
  18   2   3        613.40        504.62        68.18 o                         
  19   2   3        160.19        141.07        67.91 o                         
  20   2   3        425.62        455.52        86.54 o                         
  21   2   3        152.72        140.99        90.05 o                         
 -22   3   3          6.08        -51.53        51.53 o                         
 -21   3   3        350.79        299.07        64.99 o                         
 -20   3   3        135.14        122.66        48.04 o                         
 -19   3   3        136.68         96.95        44.62 o                         
 -18   3   3         25.82          2.12        37.13 o                         
 -17   3   3         60.44         47.21        37.73 o                         
 -16   3   3        641.25        612.98        70.51 o                         
 -15   3   3          8.47        -31.11        31.11 o                         
 -14   3   3        841.93        869.83        51.96 o                         
 -13   3   3         72.27         23.42        23.86 o                         
 -12   3   3       1523.98       1483.38        66.43 o                         
 -11   3   3          0.41         24.10        18.97 o                         
 -10   3   3       2555.00       2646.97        68.44 o                         
  -9   3   3        258.45        293.90        24.27 o                         
  -8   3   3        153.63        119.28        27.81 o                         
  -7   3   3       3275.45       3459.06        82.70 o                         
  -6   3   3       3734.93       4313.37        87.36 o                         
  -5   3   3         45.92         25.83        11.18 o                         
  -4   3   3       4642.15       4927.60        96.58 o                         
  -3   3   3      21133.00      21630.19       381.73 o                         
  -2   3   3       1272.27       1427.67        34.16 o                         
  -1   3   3       7736.32       7819.55       154.78 o                         
   0   3   3        547.74        601.62        23.32 o                         
   1   3   3       1375.67       1242.52        29.19 o                         
   2   3   3        265.83        322.49        16.07 o                         
   3   3   3          7.70         13.24        10.14 o                         
   4   3   3       6485.02       6517.28       118.60 o                         
   5   3   3       1160.24       1356.33        36.60 o                         
   6   3   3       2260.02       1985.47        48.49 o                         
   7   3   3         84.33         80.79        16.56 o                         
   8   3   3        462.69        489.04        27.32 o                         
   9   3   3         61.95         61.47        21.97 o                         
  10   3   3         31.88          0.33        17.65 o                         
  11   3   3        296.42        313.76        39.79 o                         
  12   3   3        649.19        646.15        35.40 o                         
  13   3   3         34.86         63.36        25.97 o                         
  14   3   3       1107.07       1147.20        58.88 o                         
  15   3   3       1771.85       1972.84        77.97 o                         
  16   3   3         82.15         15.31        35.96 o                         
  17   3   3         32.31         39.80        47.04 o                         
  18   3   3          1.85         71.72        48.98 o                         
  19   3   3         51.76         39.51        58.90 o                         
  20   3   3          9.18        124.52        68.18 o                         
 -22   4   3         28.00         60.29        55.93 o                         
 -21   4   3        140.07        216.32        61.82 o                         
 -20   4   3        198.74        110.13        48.31 o                         
 -19   4   3         35.72         47.91        51.00 o                         
 -18   4   3        295.80        261.43        48.60 o                         
 -17   4   3         50.50          5.17        38.08 o                         
 -16   4   3         14.51          9.29        32.86 o                         
 -15   4   3        217.79        115.67        31.48 o                         
 -14   4   3         14.90          7.42        26.38 o                         
 -13   4   3        432.44        397.66        42.53 o                         
 -12   4   3         87.10         96.20        29.65 o                         
 -11   4   3        226.71        211.19        25.07 o                         
 -10   4   3         34.69         46.34        19.09 o                         
  -9   4   3        243.19        316.11        34.71 o                         
  -8   4   3         26.01         61.00        17.47 o                         
  -7   4   3        428.31        555.43        29.30 o                         
  -6   4   3        971.75        997.34        29.82 o                         
  -5   4   3       6126.98       6870.62       132.04 o                         
  -4   4   3       4895.12       5272.10       110.54 o                         
  -3   4   3       2905.03       3277.28        72.03 o                         
  -2   4   3         41.90         69.40        11.89 o                         
  -1   4   3       2133.19       2239.54        48.18 o                         
   0   4   3       4945.69       5215.30       101.33 o                         
   1   4   3       1548.55       1759.60        51.71 o                         
   2   4   3          0.43         11.53        14.51 o                         
   3   4   3       1914.12       1961.01        47.94 o                         
   4   4   3       2336.62       2484.02        53.59 o                         
   5   4   3         88.29        110.61        15.07 o                         
   6   4   3        506.50        616.93        25.95 o                         
   7   4   3         45.02         47.30        15.69 o                         
   8   4   3        226.61        199.01        21.25 o                         
   9   4   3        796.28        844.45        35.12 o                         
  10   4   3          0.10          1.42        18.03 o                         
  11   4   3         33.96         12.05        19.18 o                         
  12   4   3         26.18        -19.54        19.54 o                         
  13   4   3        374.57        369.86        35.68 o                         
  14   4   3          8.39         -4.25        25.44 o                         
  15   4   3        298.40        339.41        47.83 o                         
  16   4   3          1.42        -18.53        40.92 o                         
  17   4   3         55.37         48.72        45.00 o                         
  18   4   3        246.33        287.72        58.62 o                         
  19   4   3         86.99         88.56        52.86 o                         
  20   4   3         78.03         68.32        66.61 o                         
 -22   5   3         10.52         -7.15        54.17 o                         
 -21   5   3        660.42        621.22        72.31 o                         
 -20   5   3          8.91         -2.59        43.57 o                         
 -19   5   3        721.80        770.43        70.47 o                         
 -18   5   3         81.78         79.45        40.43 o                         
 -17   5   3        511.65        481.83        55.19 o                         
 -16   5   3        319.20        286.03        51.60 o                         
 -15   5   3         63.31         55.78        38.83 o                         
 -14   5   3        937.35        979.68        53.44 o                         
 -13   5   3        118.45         65.87        26.88 o                         
 -12   5   3       4837.01       4764.96       122.52 o                         
 -11   5   3         78.51        127.74        23.17 o                         
 -10   5   3       1301.20       1414.60        47.24 o                         
  -9   5   3        226.40        194.98        23.88 o                         
  -8   5   3        248.69        252.43        23.93 o                         
  -7   5   3        964.38        901.98        35.09 o                         
  -6   5   3        502.62        450.12        22.68 o                         
  -5   5   3       5345.83       5303.45       114.13 o                         
  -4   5   3       6479.00       7106.89       145.07 o                         
  -3   5   3      17064.98      17821.51       343.46 o                         
  -2   5   3        280.44        323.68        17.66 o                         
  -1   5   3       9257.50       9167.56       157.97 o                         
   0   5   3       4945.73       5184.48       101.47 o                         
   1   5   3       8064.97       8306.29       154.74 o                         
   2   5   3      10281.61      11001.45       202.37 o                         
   3   5   3       4663.63       4778.16       104.58 o                         
   4   5   3        168.38        113.91        12.64 o                         
   5   5   3       3286.99       3290.20        68.37 o                         
   6   5   3       4404.38       4262.70        86.03 o                         
   7   5   3          1.11          9.06        15.00 o                         
   8   5   3       2614.85       2458.98        60.07 o                         
   9   5   3       1358.25       1365.08        43.51 o                         
  10   5   3       1813.97       1906.97        54.09 o                         
  11   5   3        487.90        519.18        34.18 o                         
  12   5   3          9.14         32.77        21.24 o                         
  13   5   3       1292.21       1286.95        64.84 o                         
  14   5   3        143.99        198.11        35.28 o                         
  15   5   3        608.15        704.88        61.76 o                         
  16   5   3        109.75         83.05        44.22 o                         
  17   5   3        669.85        537.39        82.41 o                         
  18   5   3          0.19        -11.66        45.53 o                         
  19   5   3        177.06        264.51        80.15 o                         
  20   5   3        245.85        280.30        80.39 o                         
 -21   6   3         38.60         -3.65        47.35 o                         
 -20   6   3         93.32        152.84        50.37 o                         
 -19   6   3         97.35         22.28        41.33 o                         
 -18   6   3        425.72        346.28        56.96 o                         
 -17   6   3        904.23        991.19        72.28 o                         
 -16   6   3       1770.42       1807.23        84.86 o                         
 -15   6   3        878.98        942.20        66.19 o                         
 -14   6   3        113.30         97.75        33.86 o                         
 -13   6   3       2325.04       2325.40        88.10 o                         
 -12   6   3        150.59        140.22        25.52 o                         
 -11   6   3       4650.63       4540.20       105.52 o                         
 -10   6   3        119.74         80.15        22.25 o                         
  -9   6   3       4460.64       4272.61       126.41 o                         
  -8   6   3       2835.49       2756.01        72.70 o                         
  -7   6   3       1106.00        994.08        36.90 o                         
  -6   6   3       5294.05       5068.29       131.32 o                         
  -5   6   3       2357.32       2441.80        55.43 o                         
  -4   6   3       7661.81       7824.83       172.61 o                         
  -3   6   3        330.03        419.68        21.99 o                         
  -2   6   3      15305.38      15571.35       303.77 o                         
  -1   6   3         86.94         64.75        10.28 o                         
   0   6   3      12257.66      12304.49       209.30 o                         
   1   6   3       2402.49       2346.06        59.47 o                         
   2   6   3      11526.85      11440.44       211.04 o                         
   3   6   3       5569.88       5192.82       113.15 o                         
   4   6   3       1697.35       1659.31        49.15 o                         
   5   6   3       4567.37       4333.39        85.75 o                         
   6   6   3        154.53        139.36        16.96 o                         
   7   6   3       6644.61       6536.47       125.16 o                         
   8   6   3         97.77         74.63        19.57 o                         
   9   6   3       4709.45       4395.82        93.65 o                         
  10   6   3        187.24        205.23        24.61 o                         
  11   6   3       4048.91       4071.25        92.06 o                         
  12   6   3        745.64        732.57        42.96 o                         
  13   6   3       1826.47       1853.51        80.19 o                         
  14   6   3       1313.64       1349.96        63.51 o                         
  15   6   3        288.76        366.07        56.27 o                         
  16   6   3        675.67        550.87        71.42 o                         
  17   6   3         24.30         30.68        45.17 o                         
  18   6   3        159.38        156.84        54.26 o                         
  19   6   3         23.36         13.40        51.64 o                         
  20   6   3        227.73        214.00        64.15 o                         
 -21   7   3          8.04         35.10        56.47 o                         
 -20   7   3        405.00        347.96        66.02 o                         
 -19   7   3         10.57        -36.87        36.87 o                         
 -18   7   3        226.89        163.45        46.23 o                         
 -17   7   3        211.40        145.20        45.32 o                         
 -16   7   3        353.48        354.50        50.48 o                         
 -15   7   3        648.85        628.17        71.76 o                         
 -14   7   3        114.33        118.02        36.43 o                         
 -13   7   3         38.13         55.08        30.50 o                         
 -12   7   3         36.49         77.61        26.33 o                         
 -11   7   3        653.71        680.42        39.84 o                         
 -10   7   3       1340.74       1255.78        48.31 o                         
  -9   7   3       1666.53       1709.69        55.28 o                         
  -8   7   3       1621.85       1612.86        55.14 o                         
  -7   7   3       1636.14       1687.85        44.02 o                         
  -6   7   3        576.17        657.01        29.23 o                         
  -5   7   3        387.05        347.96        21.58 o                         
  -4   7   3         76.46         41.91        13.39 o                         
  -3   7   3       5981.61       6015.29       127.51 o                         
  -2   7   3        606.45        684.95        34.19 o                         
  -1   7   3       2934.57       2895.63        62.15 o                         
   0   7   3        912.90        947.61        30.53 o                         
   1   7   3       6752.83       6761.36       131.25 o                         
   2   7   3       5694.32       5829.46       126.44 o                         
   3   7   3       4125.38       4298.14        97.84 o                         
   4   7   3       1613.23       1550.66        48.32 o                         
   5   7   3         71.27         89.64        22.13 o                         
   6   7   3       2447.68       2406.88        62.54 o                         
   7   7   3         61.35         65.86        17.31 o                         
   8   7   3       1417.57       1426.24        43.73 o                         
   9   7   3          0.65        -18.70        18.70 o                         
  10   7   3       1012.54       1032.12        42.59 o                         
  11   7   3         28.96         12.87        20.80 o                         
  12   7   3        282.66        301.44        37.88 o                         
  13   7   3         36.43         23.73        29.08 o                         
  14   7   3         45.97         65.82        33.98 o                         
  15   7   3        600.06        723.53       120.23 o                         
  16   7   3         17.56         -3.94        42.33 o                         
  17   7   3         58.89         24.92        47.17 o                         
  18   7   3         41.94          4.68        49.27 o                         
  19   7   3         14.20         -4.12        50.61 o                         
  20   7   3         23.34         20.94        57.26 o                         
 -21   8   3         25.88         32.75        57.15 o                         
 -20   8   3         17.96         -3.95        51.36 o                         
 -19   8   3          1.06        -13.33        46.79 o                         
 -18   8   3        122.63        120.18        49.85 o                         
 -17   8   3        123.54        187.88        45.81 o                         
 -16   8   3        110.68        119.19        40.54 o                         
 -15   8   3       1047.29        960.77        68.60 o                         
 -14   8   3          0.59         39.51        33.15 o                         
 -13   8   3        624.48        640.68        55.94 o                         
 -12   8   3         44.13         24.82        25.66 o                         
 -11   8   3         37.07         34.29        29.09 o                         
 -10   8   3         18.21         -4.78        28.05 o                         
  -9   8   3        473.83        490.76        33.91 o                         
  -8   8   3          2.75          7.36        17.61 o                         
  -7   8   3          1.25         -3.67        11.68 o                         
  -6   8   3        525.70        522.26        23.49 o                         
  -5   8   3       1413.61       1505.65        45.26 o                         
  -4   8   3        137.21        102.73        17.88 o                         
  -3   8   3        531.38        527.24        29.61 o                         
  -2   8   3       3715.53       3820.10       122.89 o                         
  -1   8   3       2617.94       2793.84        61.46 o                         
   0   8   3        762.40        760.80        25.67 o                         
   1   8   3        108.86        119.07        13.77 o                         
   2   8   3        565.39        701.65        31.12 o                         
   3   8   3         56.54         90.07        21.76 o                         
   4   8   3       1747.03       1574.08        49.00 o                         
   5   8   3       2789.99       2978.42        65.30 o                         
   6   8   3        385.92        359.21        36.00 o                         
   7   8   3        436.24        427.41        30.94 o                         
   8   8   3        301.90        318.43        29.44 o                         
   9   8   3        349.42        342.83        30.85 o                         
  10   8   3        130.40        107.14        21.60 o                         
  11   8   3        591.03        519.99        38.29 o                         
  12   8   3        456.36        496.84        43.67 o                         
  13   8   3        246.90        180.99        38.21 o                         
  14   8   3         50.00         18.51        33.60 o                         
  15   8   3         89.39         54.19        43.28 o                         
  16   8   3         11.84        -39.35        39.35 o                         
  17   8   3         39.83         42.87        48.92 o                         
  18   8   3        124.70         89.52        52.30 o                         
  19   8   3          4.24          0.47        52.71 o                         
  20   8   3         91.60         30.08        57.61 o                         
 -21   9   3        271.66        298.54        70.47 o                         
 -20   9   3        223.78        144.49        57.63 o                         
 -19   9   3        491.56        271.67        84.30 o                         
 -18   9   3        254.76        170.70        54.87 o                         
 -17   9   3        490.16        520.35        67.72 o                         
 -16   9   3       1275.68       1368.03        88.66 o                         
 -15   9   3        111.27         74.08        40.03 o                         
 -14   9   3       1745.11       1950.00       124.85 o                         
 -13   9   3       1598.69       1692.79       110.32 o                         
 -12   9   3       1880.67       2045.42       103.91 o                         
 -11   9   3        321.03        350.69        43.76 o                         
 -10   9   3        783.91        856.21        78.95 o                         
  -9   9   3       2952.82       2930.24       102.19 o                         
  -8   9   3       3034.11       3087.34        71.14 o                         
  -7   9   3       4497.87       4379.08        93.02 o                         
  -6   9   3        770.32        754.32        32.77 o                         
  -5   9   3       4729.52       4515.34        89.06 o                         
  -4   9   3       2666.44       2811.03        60.61 o                         
  -3   9   3      11060.01      10824.97       189.62 o                         
  -2   9   3       1508.81       1670.31        43.76 o                         
  -1   9   3       7561.99       7450.85       143.25 o                         
   0   9   3       7228.25       7378.98       142.46 o                         
   1   9   3      11306.65      11246.11       209.84 o                         
   2   9   3       6343.65       6484.38       127.76 o                         
   3   9   3       1094.73        997.52        51.13 o                         
   4   9   3         26.27         11.03        13.83 o                         
   5   9   3       4347.51       4420.74        89.50 o                         
   6   9   3       5273.34       5281.92       104.95 o                         
   7   9   3        117.72         86.31        31.27 o                         
   8   9   3       3520.43       3440.97        85.18 o                         
   9   9   3        966.81        940.04        41.51 o                         
  10   9   3       3813.55       3696.20        93.22 o                         
  11   9   3       1188.57       1214.80        50.36 o                         
  12   9   3       1455.78       1405.47        68.64 o                         
  13   9   3       1430.41       1467.09        83.51 o                         
  14   9   3        215.79        172.43        41.12 o                         
  15   9   3        443.69        497.84        56.97 o                         
  16   9   3         34.31        -15.35        42.87 o                         
  17   9   3        612.45        618.37        73.62 o                         
  18   9   3          0.81         -9.97        48.60 o                         
  19   9   3        609.73        618.19        78.93 o                         
  20   9   3          1.45         -6.46        55.71 o                         
 -21  10   3         98.33        156.96        64.62 o                         
 -20  10   3        444.82        347.43        68.64 o                         
 -19  10   3         25.96         34.29        59.97 o                         
 -18  10   3         15.91        -23.99        44.28 o                         
 -17  10   3        151.73        217.05        54.97 o                         
 -16  10   3        310.45        322.22        93.92 o                         
 -15  10   3        876.30       1054.83        82.10 o                         
 -14  10   3        378.59        401.38        55.81 o                         
 -13  10   3       7684.63       7863.65       206.40 o                         
 -12  10   3          2.68         20.32        32.29 o                         
 -11  10   3       2110.58       1999.19        86.53 o                         
 -10  10   3        178.84        113.18        33.63 o                         
  -9  10   3       1676.56       1691.61        73.78 o                         
  -8  10   3       1768.60       1801.26        55.70 o                         
  -7  10   3       4909.79       4688.83       109.96 o                         
  -6  10   3       7397.89       7162.75       144.72 o                         
  -5  10   3       5509.31       5332.07       102.93 o                         
  -4  10   3       4862.39       4817.25        93.90 o                         
  -3  10   3        130.66        128.77        16.83 o                         
  -2  10   3       2827.02       2551.34        59.90 o                         
  -1  10   3         15.16          9.46        12.73 o                         
   0  10   3       2264.62       2105.05        51.83 o                         
   1  10   3       4188.60       4075.56        86.33 o                         
   2  10   3       3326.07       3134.75        99.46 o                         
   3  10   3       7938.78       8108.17       171.48 o                         
   4  10   3        158.33        163.88        21.54 o                         
   5  10   3       3312.44       3299.96        77.05 o                         
   6  10   3       1720.46       1791.13        48.74 o                         
   7  10   3       7987.91       8048.52       152.77 o                         
   8  10   3         89.47         67.46        22.48 o                         
   9  10   3       7914.00       7469.36       157.79 o                         
  10  10   3        314.08        308.60        36.29 o                         
  11  10   3       2841.72       2745.68       112.42 o                         
  12  10   3       1468.68       1586.72        93.54 o                         
  13  10   3         29.42        -26.52        40.86 o                         
  14  10   3        426.14        472.53        78.02 o                         
  15  10   3        119.14         86.26        41.62 o                         
  16  10   3       1178.92       1356.83       102.68 o                         
  17  10   3         83.20         51.83        49.75 o                         
  18  10   3        670.24        794.99       103.33 o                         
  19  10   3         27.92         23.83        54.34 o                         
  20  10   3        180.00        127.04        72.23 o                         
 -21  11   3        149.88        139.35        64.38 o                         
 -20  11   3          0.34         43.88        53.99 o                         
 -19  11   3        274.32        190.95       111.74 o                         
 -18  11   3         73.34         20.29        45.92 o                         
 -17  11   3          1.59         17.82        46.42 o                         
 -16  11   3         10.69         22.21        48.56 o                         
 -15  11   3         94.08         90.99        45.04 o                         
 -14  11   3       1219.74       1094.29        76.77 o                         
 -13  11   3         96.87         46.07        33.95 o                         
 -12  11   3       1232.18       1180.48        77.32 o                         
 -11  11   3         74.03         62.67        32.70 o                         
 -10  11   3        938.73        895.27        56.85 o                         
  -9  11   3         13.70         22.82        28.08 o                         
  -8  11   3         18.47        -15.33        19.62 o                         
  -7  11   3        222.29        272.79        25.32 o                         
  -6  11   3       1104.04       1114.49        45.99 o                         
  -5  11   3       2001.89       1751.50        81.35 o                         
  -4  11   3        389.38        451.75        23.57 o                         
  -3  11   3        975.71        850.63        30.65 o                         
  -2  11   3        442.11        480.78        24.60 o                         
  -1  11   3       1125.93       1087.74        40.20 o                         
   0  11   3        191.05        198.67        19.19 o                         
   1  11   3         15.20         19.74        13.82 o                         
   2  11   3        842.56        926.83        32.19 o                         
   3  11   3         10.18          4.96        15.35 o                         
   4  11   3        242.00        294.86        30.14 o                         
   5  11   3         60.54         17.80        19.52 o                         
   6  11   3       1032.30       1055.69        39.49 o                         
   7  11   3        180.50         95.84        28.32 o                         
   8  11   3        608.28        635.76        42.79 o                         
   9  11   3        341.57        322.26        35.64 o                         
  10  11   3        105.09        126.29        34.53 o                         
  11  11   3       1041.63       1020.89        59.79 o                         
  12  11   3          3.69          1.35        30.89 o                         
  13  11   3        681.11        775.84        67.44 o                         
  14  11   3         54.88         62.71        37.92 o                         
  15  11   3         90.31         32.68        39.12 o                         
  16  11   3         31.28         15.84        44.79 o                         
  17  11   3        218.59        103.68        53.49 o                         
  18  11   3          4.62          3.60        52.25 o                         
  19  11   3          5.35        -31.92        54.28 o                         
 -20  12   3          4.33         15.98        56.53 o                         
 -19  12   3        216.43         77.95        51.93 o                         
 -18  12   3         46.86        -18.48        45.63 o                         
 -17  12   3        229.08        309.72        61.00 o                         
 -16  12   3          3.86        -39.56        39.56 o                         
 -15  12   3         62.43         -7.46        39.19 o                         
 -14  12   3         43.09         11.83        38.32 o                         
 -13  12   3        108.16        128.46        41.14 o                         
 -12  12   3         91.51         98.25        38.14 o                         
 -11  12   3         85.34         96.73        37.35 o                         
 -10  12   3          0.99        -27.79        27.79 o                         
  -9  12   3         28.11         73.96        27.20 o                         
  -8  12   3        747.87        699.75        43.90 o                         
  -7  12   3        190.39        219.81        39.22 o                         
  -6  12   3       5552.38       5571.80       119.90 o                         
  -5  12   3         23.78          6.00        16.89 o                         
  -4  12   3        554.58        576.91        25.75 o                         
  -3  12   3         96.89        116.04        22.93 o                         
  -2  12   3         91.54         58.39        16.79 o                         
  -1  12   3        206.03        215.38        19.36 o                         
   0  12   3       2145.63       2057.79        53.68 o                         
   1  12   3        528.90        529.87        26.33 o                         
   2  12   3        525.43        557.34        29.27 o                         
   3  12   3       2754.60       2688.13        65.45 o                         
   4  12   3       1738.31       1717.54        60.56 o                         
   5  12   3        805.85        903.23        45.30 o                         
   6  12   3        144.76         71.66        28.02 o                         
   7  12   3         29.78          8.73        27.37 o                         
   8  12   3         72.89         78.00        30.30 o                         
   9  12   3       1024.24       1005.34        57.62 o                         
  10  12   3         41.19          2.55        36.38 o                         
  11  12   3        567.50        643.80        54.91 o                         
  12  12   3         34.37          6.64        34.69 o                         
  13  12   3        256.10        296.13        59.73 o                         
  14  12   3          4.22         31.88        38.74 o                         
  15  12   3         11.51        -13.01        37.76 o                         
  16  12   3         46.25        120.51        52.03 o                         
  17  12   3          5.36         19.02        47.72 o                         
  18  12   3         30.46          5.62        62.52 o                         
  19  12   3         42.92        157.28        62.27 o                         
 -20  13   3         48.04         95.84        60.95 o                         
 -19  13   3        216.54        154.89        58.46 o                         
 -18  13   3         58.03         74.71        49.59 o                         
 -17  13   3        177.34        226.92        59.71 o                         
 -16  13   3        124.57        103.80        48.19 o                         
 -15  13   3         45.40        -10.96        40.56 o                         
 -14  13   3        373.40        434.92        60.10 o                         
 -13  13   3        809.40        830.53        70.42 o                         
 -12  13   3       2183.08       2260.45        99.09 o                         
 -11  13   3        445.48        444.55        52.43 o                         
 -10  13   3       1949.40       1742.94        74.32 o                         
  -9  13   3         83.43         96.43        28.35 o                         
  -8  13   3       1676.80       1662.24        54.18 o                         
  -7  13   3       2484.39       2502.80        68.15 o                         
  -6  13   3        246.33        272.25        26.67 o                         
  -5  13   3       6388.30       6063.66       128.28 o                         
  -4  13   3         54.66         67.59        14.94 o                         
  -3  13   3       2008.94       2015.73        56.05 o                         
  -2  13   3        111.78         97.41        17.49 o                         
  -1  13   3       1449.98       1350.35        39.57 o                         
   0  13   3       2421.10       2262.42        55.08 o                         
   1  13   3       4469.55       4364.62        95.44 o                         
   2  13   3       2851.36       2786.50        78.78 o                         
   3  13   3       1131.36       1016.05        52.49 o                         
   4  13   3       1595.56       1462.96        56.35 o                         
   5  13   3       5432.76       5431.64       164.52 o                         
   6  13   3       1137.53       1215.73        57.90 o                         
   7  13   3        257.06        278.06        32.88 o                         
   8  13   3       1973.00       2137.84        81.11 o                         
   9  13   3         68.68         91.57        39.12 o                         
  10  13   3       1557.87       1605.51        73.53 o                         
  11  13   3        648.49        660.10        56.15 o                         
  12  13   3        486.34        551.69        71.57 o                         
  13  13   3        351.16        293.92        48.76 o                         
  14  13   3          8.53         17.89        37.30 o                         
  15  13   3        522.39        417.35        56.68 o                         
  16  13   3         12.29         17.58        47.24 o                         
  17  13   3        289.46        269.96        63.80 o                         
  18  13   3         28.58         24.95        63.95 o                         
  19  13   3        137.36         72.05        68.65 o                         
 -20  14   3        210.08        195.64        66.40 o                         
 -19  14   3         74.52        -19.67        50.45 o                         
 -18  14   3         55.85         37.65        50.99 o                         
 -17  14   3         44.18          2.27        45.57 o                         
 -16  14   3        176.48        143.09        51.67 o                         
 -15  14   3        175.94        104.14        58.57 o                         
 -14  14   3        438.65        413.96        83.71 o                         
 -13  14   3       1071.10       1111.32        68.11 o                         
 -12  14   3          6.60          8.05        39.35 o                         
 -11  14   3        305.26        326.73        45.62 o                         
 -10  14   3         40.11        -17.67        29.01 o                         
  -9  14   3       1295.41       1316.58        93.34 o                         
  -8  14   3         97.56         89.97        27.85 o                         
  -7  14   3       5105.28       4678.30       107.86 o                         
  -6  14   3       2455.72       2213.92        63.24 o                         
  -5  14   3        109.74        107.06        22.68 o                         
  -4  14   3       4453.02       4425.39       100.26 o                         
  -3  14   3        521.23        591.95        30.56 o                         
  -2  14   3        916.22        912.80        33.38 o                         
  -1  14   3        300.86        294.90        23.35 o                         
   0  14   3       2027.15       1975.51        51.44 o                         
   1  14   3        936.50        923.73        38.70 o                         
   2  14   3       2861.55       2884.44        66.80 o                         
   3  14   3        534.69        508.54        32.29 o                         
   4  14   3       1199.63       1037.00        77.63 o                         
   5  14   3        359.51        345.11        44.66 o                         
   6  14   3        137.12        133.27        31.53 o                         
   7  14   3       1177.02       1260.68        79.30 o                         
   8  14   3         55.06         47.83        30.39 o                         
   9  14   3       4360.86       4384.81       132.65 o                         
  10  14   3        890.22        827.31        62.04 o                         
  11  14   3        924.16        928.14        62.62 o                         
  12  14   3        639.96        695.19        61.25 o                         
  13  14   3          4.52         51.89        39.22 o                         
  14  14   3         50.60         42.72        41.84 o                         
  15  14   3         56.67         63.99        49.98 o                         
  16  14   3         73.36         16.25        49.83 o                         
  17  14   3        179.82        201.56        69.80 o                         
  18  14   3        183.92        186.95        72.59 o                         
  19  14   3        164.52         98.51        72.71 o                         
 -19  15   3         48.27         34.33        53.74 o                         
 -18  15   3         22.24         32.29        48.37 o                         
 -17  15   3        152.64        131.73        49.76 o                         
 -16  15   3          2.64         -8.58        42.60 o                         
 -15  15   3        198.96        190.26        66.19 o                         
 -14  15   3         16.45         35.73        34.89 o                         
 -13  15   3         59.10         50.56        44.38 o                         
 -12  15   3         52.24         10.63        34.16 o                         
 -11  15   3         13.75         15.08        32.38 o                         
 -10  15   3         38.02         58.08        32.04 o                         
  -9  15   3        384.76        420.03        41.42 o                         
  -8  15   3         81.37         53.57        26.97 o                         
  -7  15   3        325.77        337.25        38.91 o                         
  -6  15   3       3105.35       2904.06        77.03 o                         
  -5  15   3        856.77        908.03        43.43 o                         
  -4  15   3         12.38         -8.52        18.25 o                         
  -3  15   3        270.76        273.34        31.72 o                         
  -2  15   3        522.93        472.99        29.88 o                         
  -1  15   3          4.78         -8.43        16.20 o                         
   0  15   3       2864.91       2748.14        65.24 o                         
   1  15   3          1.76         16.38        16.65 o                         
   2  15   3         26.74         29.68        17.44 o                         
   3  15   3       1687.84       1580.30        46.51 o                         
   4  15   3        201.73        234.01        45.89 o                         
   5  15   3        792.77        865.78        68.93 o                         
   6  15   3        716.12        676.59        60.77 o                         
   7  15   3        146.40        153.75        41.18 o                         
   8  15   3        423.58        483.28        66.66 o                         
   9  15   3        262.49        311.40        42.69 o                         
  10  15   3          5.46         41.04        29.11 o                         
  11  15   3          8.84         25.03        33.72 o                         
  12  15   3        130.67        120.26        41.23 o                         
  13  15   3         35.76         35.99        39.05 o                         
  14  15   3        263.67        304.97        52.28 o                         
  15  15   3         57.57         48.69        46.35 o                         
  16  15   3         70.25        -25.61        53.02 o                         
  17  15   3         68.53        157.94        70.70 o                         
  18  15   3          0.33        -29.53        63.27 o                         
 -19  16   3         34.12         56.85        57.13 o                         
 -18  16   3         26.40         53.89        54.19 o                         
 -17  16   3         17.61        -48.00        48.00 o                         
 -16  16   3          2.76        -50.75        66.79 o                         
 -15  16   3         64.22         69.05        43.01 o                         
 -14  16   3         15.71         62.86        41.89 o                         
 -13  16   3        823.71        820.18        67.59 o                         
 -12  16   3        301.75        183.52        42.39 o                         
 -11  16   3        861.26        925.79       135.30 o                         
 -10  16   3        234.68        273.68        42.36 o                         
  -9  16   3       2175.41       2014.45        88.38 o                         
  -8  16   3        114.35        106.02        28.56 o                         
  -7  16   3       3186.72       3030.57        81.35 o                         
  -6  16   3        217.70        216.29        28.12 o                         
  -5  16   3        587.39        619.38        37.07 o                         
  -4  16   3         62.01         45.71        21.46 o                         
  -3  16   3       1727.36       1687.88        57.69 o                         
  -2  16   3         85.00        110.64        20.03 o                         
  -1  16   3        753.94        783.18        33.66 o                         
   0  16   3        634.58        678.24        32.92 o                         
   1  16   3          6.96        -14.76        17.05 o                         
   2  16   3        102.59        141.11        21.39 o                         
   3  16   3       1813.23       1846.51        58.83 o                         
   4  16   3        359.76        371.12        53.67 o                         
   5  16   3        863.40        834.76        53.96 o                         
   6  16   3         16.99        -12.73        26.25 o                         
   7  16   3        130.91        151.62        35.99 o                         
   8  16   3        202.50        232.58        64.57 o                         
   9  16   3        387.60        349.74        40.20 o                         
  10  16   3         11.36         -5.08        32.60 o                         
  11  16   3         37.29         89.77        37.70 o                         
  12  16   3        486.05        603.66        60.41 o                         
  13  16   3        183.27        247.18        48.94 o                         
  14  16   3        114.52        198.59        49.39 o                         
  15  16   3        252.97        182.08        57.12 o                         
  16  16   3         65.13         65.76        62.42 o                         
  17  16   3         57.01          5.54        61.46 o                         
  18  16   3         69.82         67.85        68.73 o                         
 -19  17   3        321.55        287.75        71.39 o                         
 -18  17   3        287.30        195.36        63.34 o                         
 -17  17   3         92.95         86.33        54.74 o                         
 -16  17   3        303.58        262.39        61.41 o                         
 -15  17   3         62.21         55.06        44.26 o                         
 -14  17   3        192.08        234.51        69.97 o                         
 -13  17   3        472.86        475.14        56.73 o                         
 -12  17   3        499.83        569.35       107.24 o                         
 -11  17   3          0.49         38.57        34.16 o                         
 -10  17   3       1454.02       1498.25       110.76 o                         
  -9  17   3         81.23        115.84        32.47 o                         
  -8  17   3       1111.12       1110.28        55.10 o                         
  -7  17   3       1525.56       1455.45        55.20 o                         
  -6  17   3       1368.38       1225.62        49.19 o                         
  -5  17   3       2785.39       2593.02        73.02 o                         
  -4  17   3         23.98          8.65        21.29 o                         
  -3  17   3        448.33        440.09        33.39 o                         
  -2  17   3          0.72        -11.66        19.26 o                         
  -1  17   3       3876.16       3887.05        85.94 o                         
   0  17   3          7.57        -10.33        17.32 o                         
   1  17   3        628.88        578.70        32.30 o                         
   2  17   3         11.71        -16.92        17.08 o                         
   3  17   3        708.69        710.29        38.78 o                         
   4  17   3       1324.61       1379.99        56.96 o                         
   5  17   3        392.57        399.85        44.91 o                         
   6  17   3        812.84        984.09        90.31 o                         
   7  17   3        117.21        113.59        34.47 o                         
   8  17   3       1390.04       1586.17       109.62 o                         
   9  17   3        256.37        277.27        39.21 o                         
  10  17   3        476.29        558.67        55.64 o                         
  11  17   3        675.15        650.71        60.08 o                         
  12  17   3        404.29        339.20        51.14 o                         
  13  17   3        369.25        423.44       101.84 o                         
  14  17   3         32.89         47.19        47.72 o                         
  15  17   3        391.63        374.30        82.32 o                         
  16  17   3         47.96         10.22        50.28 o                         
  17  17   3        710.36        689.09       101.25 o                         
  18  17   3          0.69        -26.20        64.81 o                         
 -18  18   3        303.50        149.61        80.62 o                         
 -17  18   3        170.77        241.79        63.84 o                         
 -16  18   3         28.17         -4.63        64.40 o                         
 -15  18   3        544.83        563.41       103.18 o                         
 -14  18   3          1.08         19.47        40.26 o                         
 -13  18   3        233.35        181.63        60.03 o                         
 -12  18   3        404.14        303.59        50.04 o                         
 -11  18   3        583.01        601.27        76.46 o                         
 -10  18   3         11.36         30.73        31.09 o                         
  -9  18   3        940.31       1037.31        57.03 o                         
  -8  18   3        173.83        135.63        33.14 o                         
  -7  18   3        845.49        930.92        46.25 o                         
  -6  18   3       1925.70       1811.60        86.00 o                         
  -5  18   3         27.92         20.19        23.05 o                         
  -4  18   3       1019.96       1066.73        47.54 o                         
  -3  18   3       1507.80       1408.61        66.23 o                         
  -2  18   3        440.64        519.55        35.33 o                         
  -1  18   3        192.82        139.84        23.21 o                         
   0  18   3         69.12        106.18        21.99 o                         
   1  18   3        116.77        124.49        22.06 o                         
   2  18   3          9.27        -17.56        17.56 o                         
   3  18   3         44.75         48.92        21.94 o                         
   4  18   3       1017.30        982.06        50.51 o                         
   5  18   3       2752.22       2729.31        97.31 o                         
   6  18   3         59.11         43.60        34.02 o                         
   7  18   3        510.75        583.03        54.87 o                         
   8  18   3         58.83        141.58        37.89 o                         
   9  18   3        458.30        560.42        54.49 o                         
  10  18   3         72.09         94.51        38.48 o                         
  11  18   3        439.55        425.68        87.90 o                         
  12  18   3         95.63        106.81        51.77 o                         
  13  18   3        118.81         94.03        50.32 o                         
  14  18   3        508.86        576.55       120.23 o                         
  15  18   3          2.73         89.97        52.67 o                         
  16  18   3        313.55        280.69        79.02 o                         
  17  18   3         70.76         63.99        80.85 o                         
 -18  19   3         47.36        -27.72        54.06 o                         
 -17  19   3          3.21        -38.58        51.88 o                         
 -16  19   3        105.60        191.62        58.77 o                         
 -15  19   3        139.06        146.19        53.64 o                         
 -14  19   3         58.13         61.27        43.97 o                         
 -13  19   3          2.60         63.07        40.78 o                         
 -12  19   3          0.18          8.95        36.85 o                         
 -11  19   3         34.33         90.02        39.45 o                         
 -10  19   3         18.09        -13.64        29.21 o                         
  -9  19   3          1.77        -12.71        28.38 o                         
  -8  19   3         61.92         63.79        38.13 o                         
  -7  19   3         44.07        -23.79        23.79 o                         
  -6  19   3          0.81        -19.27        23.61 o                         
  -5  19   3        742.33        736.06        45.11 o                         
  -4  19   3        622.42        690.75        42.19 o                         
  -3  19   3         75.69         90.67        25.12 o                         
  -2  19   3        648.35        691.39        54.69 o                         
  -1  19   3         71.93         90.83        24.00 o                         
   0  19   3         65.34         72.91        21.35 o                         
   1  19   3        389.21        438.60        38.40 o                         
   2  19   3        101.24        126.48        31.04 o                         
   3  19   3          6.97        -24.73        24.73 o                         
   4  19   3        323.36        312.34        56.74 o                         
   5  19   3          3.01         17.98        32.30 o                         
   6  19   3          4.95         20.56        32.41 o                         
   7  19   3        134.66        147.50        40.88 o                         
   8  19   3         33.87         25.26        34.13 o                         
   9  19   3          3.41         -0.69        34.30 o                         
  10  19   3        124.40        111.87        47.06 o                         
  11  19   3          0.16         46.48        48.91 o                         
  12  19   3        131.21        155.35        71.06 o                         
  13  19   3        331.68        334.30        64.20 o                         
  14  19   3         26.09         28.35        49.51 o                         
  15  19   3          1.39        -38.59        47.57 o                         
  16  19   3         78.46         60.97        57.25 o                         
  17  19   3         31.56         60.03        69.29 o                         
 -17  20   3          3.80        -15.27        51.13 o                         
 -16  20   3        482.87        646.16        80.02 o                         
 -15  20   3        101.25        122.54        55.10 o                         
 -14  20   3         31.42         56.26        47.39 o                         
 -13  20   3        223.24        178.42        48.14 o                         
 -12  20   3         12.30         39.70        40.27 o                         
 -11  20   3         30.70         49.91        38.87 o                         
 -10  20   3        372.59        350.04        44.58 o                         
  -9  20   3        606.60        697.78        54.64 o                         
  -8  20   3        530.07        552.53        48.61 o                         
  -7  20   3        760.83        811.61        48.09 o                         
  -6  20   3        965.86        921.49        49.01 o                         
  -5  20   3        147.35        177.32        36.63 o                         
  -4  20   3       2136.75       2099.72        67.55 o                         
  -3  20   3         13.20          8.84        23.64 o                         
  -2  20   3        133.95        119.51        27.24 o                         
  -1  20   3         20.81          9.68        23.25 o                         
   0  20   3        545.83        620.38        39.62 o                         
   1  20   3        348.49        394.26        58.88 o                         
   2  20   3        800.62        858.67        52.94 o                         
   3  20   3        341.91        348.01        39.47 o                         
   4  20   3          3.96        -20.55        25.94 o                         
   5  20   3        748.16        842.62        62.16 o                         
   6  20   3        237.99        224.95        42.51 o                         
   7  20   3        426.55        574.08        57.12 o                         
   8  20   3         68.86         91.37        38.09 o                         
   9  20   3        232.97        245.29        46.23 o                         
  10  20   3        158.91        175.13        50.88 o                         
  11  20   3         91.59         24.15        45.70 o                         
  12  20   3        144.55        123.47        53.29 o                         
  13  20   3          2.58         -2.85        48.22 o                         
  14  20   3        450.18        527.05        76.43 o                         
  15  20   3          6.73         61.42        55.53 o                         
  16  20   3        113.57        130.60        63.54 o                         
 -17  21   3        204.44        345.30        71.37 o                         
 -16  21   3        165.46        172.03        60.18 o                         
 -15  21   3        364.40        321.56        88.16 o                         
 -14  21   3        295.11        300.79        89.30 o                         
 -13  21   3          4.30         49.55        43.40 o                         
 -12  21   3        111.08        137.06        45.31 o                         
 -11  21   3          8.73         40.31        40.84 o                         
 -10  21   3       1053.42       1041.52        76.98 o                         
  -9  21   3        675.94        739.48        57.27 o                         
  -8  21   3        523.44        540.73        49.50 o                         
  -7  21   3        423.25        429.93        45.17 o                         
  -6  21   3         95.69         64.42        28.41 o                         
  -5  21   3       1670.28       1695.88        92.24 o                         
  -4  21   3          2.19          0.17        24.60 o                         
  -3  21   3       2838.32       2797.87        80.86 o                         
  -2  21   3          1.17        -16.79        24.85 o                         
  -1  21   3       6707.84       6871.19       152.07 o                         
   0  21   3         12.73         -0.56        27.05 o                         
   1  21   3        489.15        520.29        54.87 o                         
   2  21   3        122.82        134.43        31.59 o                         
   3  21   3       1512.77       1577.25        74.09 o                         
   4  21   3       2125.71       2418.35       130.32 o                         
   5  21   3        493.47        468.37        53.70 o                         
   6  21   3       1948.95       2098.80       125.84 o                         
   7  21   3         64.00         38.35        37.75 o                         
   8  21   3        944.24       1059.70        77.86 o                         
   9  21   3         20.79         22.86        44.66 o                         
  10  21   3         41.68         17.79        45.14 o                         
  11  21   3        104.41        102.53        52.03 o                         
  12  21   3        265.82        263.69        61.27 o                         
  13  21   3        962.99       1097.69       152.66 o                         
  14  21   3        476.32        557.67        79.75 o                         
  15  21   3        133.62         86.88        63.55 o                         
  16  21   3          1.22        -50.85        50.85 o                         
 -16  22   3         22.24         22.72        55.17 o                         
 -15  22   3        115.21        124.81        52.80 o                         
 -14  22   3          2.56          2.72        47.86 o                         
 -13  22   3         44.79         42.60        46.86 o                         
 -12  22   3         39.61         72.54        44.59 o                         
 -11  22   3        357.12        320.63        53.00 o                         
 -10  22   3        518.55        485.33        51.60 o                         
  -9  22   3       1111.24       1191.26        68.02 o                         
  -8  22   3        388.20        363.33        87.47 o                         
  -7  22   3         87.41         29.33        31.67 o                         
  -6  22   3        212.16        127.85        31.75 o                         
  -5  22   3         15.54        -13.64        26.28 o                         
  -4  22   3         87.84        110.41        29.77 o                         
  -3  22   3         85.59         74.49        28.07 o                         
  -2  22   3       2237.54       2222.52        72.14 o                         
  -1  22   3        709.15        721.60        48.40 o                         
   0  22   3       2617.83       2670.22       113.23 o                         
   1  22   3         52.95         25.24        40.81 o                         
   2  22   3        390.00        449.47        49.63 o                         
   3  22   3        249.33        203.48        49.23 o                         
   4  22   3        553.18        501.99        53.35 o                         
   5  22   3       1555.23       1659.73        80.27 o                         
   6  22   3         71.02        114.57        41.44 o                         
   7  22   3        345.51        432.37        62.72 o                         
   8  22   3        231.51        384.03        54.75 o                         
   9  22   3         20.17         10.46        46.23 o                         
  10  22   3          4.32        -40.23        40.23 o                         
  11  22   3        917.48        976.41        88.60 o                         
  12  22   3        241.78        301.50        64.91 o                         
  13  22   3        755.75        969.18       101.55 o                         
  14  22   3         22.05        -45.89        45.89 o                         
  15  22   3         45.09         55.54        58.51 o                         
 -16  23   3          7.30        -11.08        68.64 o                         
 -15  23   3         44.31         -1.96        49.25 o                         
 -14  23   3          0.91         20.35        50.91 o                         
 -13  23   3         37.57         43.86        48.75 o                         
 -12  23   3         47.85        -42.05        42.05 o                         
 -11  23   3         45.24         31.04        42.62 o                         
 -10  23   3        506.20        480.84        53.95 o                         
  -9  23   3         66.89         73.78        37.80 o                         
  -8  23   3        252.68        177.25        43.85 o                         
  -7  23   3         20.15         38.64        33.33 o                         
  -6  23   3          0.08        -14.54        28.47 o                         
  -5  23   3          2.34        -25.61        25.61 o                         
  -4  23   3        126.90        118.44        40.07 o                         
  -3  23   3        870.30        768.44        49.54 o                         
  -2  23   3          7.16        -14.90        29.40 o                         
  -1  23   3         64.25         99.06        36.43 o                         
   0  23   3         60.45         59.65        42.51 o                         
   1  23   3        564.82        599.07        64.51 o                         
   2  23   3         56.71        113.59        43.90 o                         
   3  23   3         23.62         -6.56        34.86 o                         
   4  23   3        130.99        139.01        40.73 o                         
   5  23   3          1.25         -9.98        36.31 o                         
   6  23   3         46.02         35.46        42.38 o                         
   7  23   3          5.98        -17.71        46.44 o                         
   8  23   3        342.02        346.70        55.05 o                         
   9  23   3          0.98        -41.01        41.01 o                         
  10  23   3        137.50        183.21        57.22 o                         
  11  23   3        197.82        179.74        54.92 o                         
  12  23   3         60.77          2.75        49.59 o                         
  13  23   3        106.78        210.50        63.06 o                         
  14  23   3          1.68         68.33        59.19 o                         
  15  23   3        193.81        167.06        67.27 o                         
 -15  24   3        457.35        384.07        71.75 o                         
 -14  24   3         57.13         64.54        55.72 o                         
 -13  24   3        373.69        388.36        65.42 o                         
 -12  24   3         44.68         39.11        50.08 o                         
 -11  24   3       1345.88       1551.55        94.39 o                         
 -10  24   3          7.44         39.52        39.29 o                         
  -9  24   3        658.45        689.89        74.26 o                         
  -8  24   3         91.84         44.56        36.53 o                         
  -7  24   3         20.24        -30.55        32.57 o                         
  -6  24   3         30.55         20.07        30.45 o                         
  -5  24   3        234.13        206.27        40.53 o                         
  -4  24   3       1489.80       1582.27        71.09 o                         
  -3  24   3         23.95         33.84        34.52 o                         
  -2  24   3       1637.66       1722.35        80.72 o                         
  -1  24   3        220.89        124.56        48.50 o                         
   0  24   3        872.69        851.52        76.60 o                         
   1  24   3        217.31        224.64        51.64 o                         
   2  24   3        634.03        711.06        71.98 o                         
   3  24   3        135.50         99.09        46.82 o                         
   4  24   3          6.58         51.06        39.19 o                         
   5  24   3       1097.77       1263.94        78.34 o                         
   6  24   3          3.82          1.15        38.43 o                         
   7  24   3       1329.94       1432.47        83.25 o                         
   8  24   3        143.08        123.53        47.36 o                         
   9  24   3        345.24        295.06        62.26 o                         
  10  24   3        179.19        112.61        56.03 o                         
  11  24   3        502.26        348.93        87.98 o                         
  12  24   3         79.98        111.45        58.53 o                         
  13  24   3         62.71         10.06        53.89 o                         
  14  24   3        775.43        983.00       100.09 o                         
 -14  25   3       1360.18       1761.65       158.44 o                         
 -13  25   3         24.47         37.62        60.59 o                         
 -12  25   3        929.81        877.16       106.05 o                         
 -11  25   3         14.24        -30.72        75.29 o                         
 -10  25   3       1101.23       1344.96        93.52 o                         
  -9  25   3        144.31        140.75        47.23 o                         
  -8  25   3        211.96        266.55        52.34 o                         
  -7  25   3        174.81        321.26        52.21 o                         
  -6  25   3        130.61         75.23        41.45 o                         
  -5  25   3       1006.36       1105.52        67.01 o                         
  -4  25   3        249.34        320.95        72.36 o                         
  -3  25   3       1995.67       2033.97       113.70 o                         
  -2  25   3         12.41        -39.72        41.29 o                         
  -1  25   3       1632.08       1694.20        96.37 o                         
   0  25   3        551.44        488.88        65.04 o                         
   1  25   3       1634.08       1761.85       153.41 o                         
   2  25   3        886.29        920.15        97.69 o                         
   3  25   3       1145.08        982.49        84.35 o                         
   4  25   3        930.81       1041.44        83.35 o                         
   5  25   3         14.87         94.94        42.89 o                         
   6  25   3        690.50        705.24        65.69 o                         
   7  25   3         42.30        -27.70        40.87 o                         
   8  25   3       1415.76       1715.83       104.51 o                         
   9  25   3         64.49         95.18        60.69 o                         
  10  25   3        976.49       1178.31       112.02 o                         
  11  25   3          7.37         31.92        52.18 o                         
  12  25   3        214.26        224.79        66.36 o                         
  13  25   3        311.43        390.14        83.45 o                         
 -14  26   3          6.14        -23.76        64.08 o                         
 -13  26   3        435.42        607.56        93.91 o                         
 -12  26   3         56.87          5.69        59.86 o                         
 -11  26   3        698.32        823.86        97.18 o                         
 -10  26   3         44.18        -46.08        46.08 o                         
  -9  26   3        394.66        379.26        64.54 o                         
  -8  26   3          2.64         -5.48        44.19 o                         
  -7  26   3          2.55         54.38        41.92 o                         
  -6  26   3         63.90         87.80        42.60 o                         
  -5  26   3        538.49        601.80        62.47 o                         
  -4  26   3        189.06        199.31        42.48 o                         
  -3  26   3        147.84         88.83        48.58 o                         
  -2  26   3        376.22        464.29        65.18 o                         
  -1  26   3         93.01        133.23        51.73 o                         
   0  26   3        256.99        279.54        57.61 o                         
   1  26   3        297.45        303.52        57.92 o                         
   2  26   3         56.25         77.72        50.63 o                         
   3  26   3       1746.50       1840.87       103.27 o                         
   4  26   3         21.33         19.97        44.58 o                         
   5  26   3        325.94        294.16        64.87 o                         
   6  26   3         10.63          7.20        43.43 o                         
   7  26   3       1167.90       1406.90       193.54 o                         
   8  26   3          0.04        -18.60        48.50 o                         
   9  26   3        108.95        137.70        58.09 o                         
  10  26   3        213.60        254.65        65.24 o                         
  11  26   3         45.44         13.74        54.75 o                         
  12  26   3        228.14        115.02        63.32 o                         
  13  26   3          3.43         43.55        61.37 o                         
 -13  27   3         30.94         30.34        63.74 o                         
 -12  27   3         19.75        -43.08        57.57 o                         
 -11  27   3         40.02        -11.78        74.22 o                         
 -10  27   3          1.01          7.53        50.91 o                         
  -9  27   3        227.61        257.37        61.73 o                         
  -8  27   3         94.99         93.61        48.71 o                         
  -7  27   3         47.60         68.96        45.14 o                         
  -6  27   3        255.51        217.84        51.11 o                         
  -5  27   3         10.60         16.37        41.31 o                         
  -4  27   3          1.46        -38.96        38.96 o                         
  -3  27   3          9.53         68.86        47.36 o                         
  -2  27   3         35.34         51.23        46.44 o                         
  -1  27   3        113.06        -23.00        45.26 o                         
   0  27   3        533.10        453.80        66.40 o                         
   1  27   3         74.39        102.18        49.93 o                         
   2  27   3         14.77         27.40        45.48 o                         
   3  27   3        843.47        878.95        85.15 o                         
   4  27   3         28.08        -38.81        45.55 o                         
   5  27   3        114.42        157.21        52.80 o                         
   6  27   3        124.77        101.16        56.73 o                         
   7  27   3         21.09         50.28        44.42 o                         
   8  27   3        195.55        196.47        60.91 o                         
   9  27   3         68.49        105.75        57.13 o                         
  10  27   3         24.89         22.12        54.52 o                         
  11  27   3         10.72         63.93        57.19 o                         
  12  27   3        209.02        163.22        68.98 o                         
 -12  28   3          6.40          7.22        81.60 o                         
 -11  28   3        412.27        341.13        83.03 o                         
 -10  28   3         96.96         67.80        65.18 o                         
  -9  28   3         23.39        -14.88        50.08 o                         
  -8  28   3        692.11        648.87        77.53 o                         
  -7  28   3        156.67        106.62        52.51 o                         
  -6  28   3        150.90        196.84       104.45 o                         
  -5  28   3        405.06        440.19        69.23 o                         
  -4  28   3        252.94        226.75        57.07 o                         
  -3  28   3         57.99        -36.63        45.93 o                         
  -2  28   3        723.11        741.72       102.85 o                         
  -1  28   3        267.21        305.75        63.57 o                         
   0  28   3        190.46        237.97        60.92 o                         
   1  28   3        346.03        319.76        61.99 o                         
   2  28   3        377.51        326.57        92.41 o                         
   3  28   3       1080.30       1178.89        92.69 o                         
   4  28   3         54.58         10.90        49.69 o                         
   5  28   3        726.01        800.89        84.82 o                         
   6  28   3          1.10         -7.89        49.88 o                         
   7  28   3        446.97        461.44       100.76 o                         
   8  28   3         25.01         51.99        61.93 o                         
   9  28   3        201.28         91.60        60.38 o                         
  10  28   3          4.82         48.44        57.79 o                         
  11  28   3        255.08        262.31        71.26 o                         
 -11  29   3        108.21         79.71        71.08 o                         
 -10  29   3        184.05        144.21        70.22 o                         
  -9  29   3        153.64        114.14        58.46 o                         
  -8  29   3        255.27        298.43        85.90 o                         
  -7  29   3         71.91         23.93        76.44 o                         
  -6  29   3        369.81        424.02       119.50 o                         
  -5  29   3        130.03        163.06        69.19 o                         
  -4  29   3        120.70         74.85        52.81 o                         
  -3  29   3        771.02        808.85        85.21 o                         
  -2  29   3         36.73         67.52        51.85 o                         
  -1  29   3        545.09        497.53        71.26 o                         
   0  29   3        120.95         50.59        52.43 o                         
   1  29   3       1211.28       1245.35        99.43 o                         
   2  29   3        167.47        138.24        56.50 o                         
   3  29   3         51.71         22.12        51.54 o                         
   4  29   3       1241.32       1296.17       105.16 o                         
   5  29   3         11.37         -7.76        59.38 o                         
   6  29   3        451.30        465.24        99.57 o                         
   7  29   3        383.41        409.92        85.88 o                         
   8  29   3        213.48        229.80        82.26 o                         
   9  29   3          1.51          5.88        63.74 o                         
  10  29   3        150.35        202.42        79.12 o                         
 -10  30   3         69.71         37.66        68.43 o                         
  -9  30   3         42.07        -33.03        79.39 o                         
  -8  30   3         16.34          3.11        76.54 o                         
  -7  30   3        102.70        189.32        84.52 o                         
  -6  30   3          2.51         52.97        77.54 o                         
  -5  30   3         99.18        121.16       102.31 o                         
  -4  30   3         64.77        -48.12        48.12 o                         
  -3  30   3          0.08         49.60        54.39 o                         
  -2  30   3        166.65        151.01        59.04 o                         
  -1  30   3         15.88         31.13        51.83 o                         
   0  30   3        453.18        404.71        73.28 o                         
   1  30   3         56.89         44.38        52.56 o                         
   2  30   3         82.10        -27.38        51.15 o                         
   3  30   3         89.71         91.73        58.89 o                         
   4  30   3          0.87         60.09        86.65 o                         
   5  30   3         52.21         45.96        58.87 o                         
   6  30   3          0.48         75.11        58.78 o                         
   7  30   3        169.24        137.46        69.94 o                         
   8  30   3         33.30        -44.66        62.92 o                         
  -8  31   3         18.02         27.13        78.07 o                         
  -7  31   3          7.81        -72.75        72.75 o                         
  -6  31   3          9.86         60.69        80.12 o                         
  -5  31   3         62.04        150.75        88.19 o                         
  -4  31   3          7.71        112.84        70.34 o                         
  -3  31   3          7.93         44.30        54.90 o                         
  -2  31   3         60.95         31.27        55.71 o                         
  -1  31   3          7.38         94.30        59.63 o                         
   0  31   3          4.57          9.44        55.57 o                         
   1  31   3          0.96        -18.55        54.00 o                         
   2  31   3        194.37        111.01        61.12 o                         
   3  31   3          0.58         18.92        56.81 o                         
   4  31   3        323.61        305.24        68.97 o                         
   5  31   3          2.88         -5.48        55.30 o                         
   6  31   3        183.48        192.48        76.02 o                         
   7  31   3        184.98        219.74        80.75 o                         
  -6  32   3        121.43         99.73        89.85 o                         
  -5  32   3         45.99         54.83        79.77 o                         
  -4  32   3         39.56         -9.34        80.90 o                         
  -3  32   3         10.32        -46.61        59.10 o                         
  -2  32   3        416.38        286.40        69.47 o                         
  -1  32   3          4.92        -43.62        55.13 o                         
   0  32   3         19.11         86.46        59.91 o                         
   1  32   3         58.03         72.76        61.53 o                         
   2  32   3        255.20        247.00        70.08 o                         
   3  32   3        326.47        298.07        73.16 o                         
   4  32   3         36.34          8.85        59.63 o                         
   5  32   3         26.70         72.26        62.63 o                         
  -4  33   3         14.52         75.69       107.79 o                         
  -3  33   3        236.51        151.84        93.25 o                         
  -2  33   3          7.19          3.88        64.62 o                         
  -1  33   3        167.67         70.69        95.05 o                         
   0  33   3         59.88        105.16        62.74 o                         
   1  33   3        345.32        275.78        72.36 o                         
   2  33   3         27.35         85.77        64.65 o                         
 -22   0   4         93.03         10.16        79.45 o                         
 -21   0   4        872.63       1247.11       209.70 o                         
 -20   0   4        896.88       1193.60       143.23 o                         
 -19   0   4         12.36        -52.01        58.93 o                         
 -18   0   4        415.54        401.02       116.85 o                         
 -17   0   4        110.49         31.45        46.83 o                         
 -16   0   4        224.00        278.99        58.12 o                         
 -15   0   4         79.69         49.29        41.24 o                         
 -14   0   4        325.43        254.59        50.03 o                         
 -13   0   4        159.65        127.15        42.48 o                         
 -12   0   4       1176.32       1199.52        81.63 o                         
 -11   0   4         60.90          1.53        33.00 o                         
 -10   0   4       2860.06       2864.50       161.71 o                         
  -9   0   4       2824.80       3056.48        94.03 o                         
  -8   0   4       4561.52       4993.44       137.49 o                         
  -7   0   4        460.27        534.73        42.87 o                         
  -6   0   4       1332.73       1303.78        63.71 o                         
  -5   0   4        656.57        457.68        33.04 o                         
  -4   0   4         94.30        114.16        26.45 o                         
  -3   0   4       3425.65       3156.12        87.16 o                         
  -2   0   4       3276.98       3247.47       101.40 o                         
  -1   0   4       3785.27       3368.98       103.76 o                         
   0   0   4        313.50        283.01        22.22 o                         
   1   0   4          5.95        -18.53        19.50 o                         
   2   0   4       6365.10       5876.98       172.05 o                         
   3   0   4         41.99         33.04        17.76 o                         
   4   0   4      13497.14      13115.68       321.25 o                         
   5   0   4         44.42         34.79        20.30 o                         
   6   0   4       2845.51       2610.14        84.46 o                         
   7   0   4         97.83        161.91        28.72 o                         
   8   0   4       1755.66       1671.77        68.34 o                         
   9   0   4       1189.51       1163.86        71.19 o                         
  10   0   4        735.55        794.95        52.41 o                         
  11   0   4       1243.16       1374.33       126.78 o                         
  12   0   4         38.55         30.25        31.98 o                         
  13   0   4       2789.59       2615.20       138.46 o                         
  14   0   4        260.26        287.98        56.00 o                         
  15   0   4       1437.73       1371.81        93.37 o                         
  16   0   4       1273.46       1418.22       126.78 o                         
  17   0   4         80.87        -26.06        59.02 o                         
  18   0   4        945.29       1019.60       211.01 o                         
  19   0   4         18.65          8.32        98.32 o                         
  20   0   4        243.40        141.76       121.51 o                         
 -22   1   4          8.30         19.77        56.79 o                         
 -21   1   4         64.28         53.27        53.35 o                         
 -20   1   4        178.94        244.01        61.60 o                         
 -19   1   4        333.38        443.63        71.08 o                         
 -18   1   4        100.50         85.34        44.66 o                         
 -17   1   4        379.21        294.45        43.07 o                         
 -16   1   4          0.01         23.79        30.80 o                         
 -15   1   4        599.67        539.43        47.13 o                         
 -14   1   4        176.67         96.51        33.94 o                         
 -13   1   4         14.02         19.96        24.89 o                         
 -12   1   4         20.56         26.49        24.64 o                         
 -11   1   4        414.82        391.13        41.00 o                         
 -10   1   4       2940.26       3010.91        80.89 o                         
  -9   1   4        881.31        899.28        29.90 o                         
  -8   1   4       4957.17       5163.35       129.09 o                         
  -7   1   4         15.52         25.34        25.27 o                         
  -6   1   4      14344.89      14518.96       289.29 o                         
  -5   1   4         25.13          8.55        12.67 o                         
  -4   1   4       4213.26       4170.85        84.71 o                         
  -3   1   4       1216.46       1228.45        35.34 o                         
  -2   1   4       2904.59       2728.24        57.53 o                         
  -1   1   4         10.01         -3.86        10.32 o                         
   0   1   4         38.91         29.83        10.09 o                         
   1   1   4       2135.84       2079.48        49.96 o                         
   2   1   4          3.02         20.81        11.45 o                         
   3   1   4        678.36        538.56        29.41 o                         
   4   1   4        261.14        272.45        19.56 o                         
   5   1   4       5815.07       5636.85       107.51 o                         
   6   1   4        831.76        891.95        31.84 o                         
   7   1   4        251.86        240.87        22.42 o                         
   8   1   4         18.49        -14.58        15.90 o                         
   9   1   4        323.87        336.78        27.90 o                         
  10   1   4        902.88        930.25        38.73 o                         
  11   1   4        443.69        467.64        33.53 o                         
  12   1   4       1330.67       1389.25        49.25 o                         
  13   1   4          5.15         22.72        23.31 o                         
  14   1   4       1467.64       1396.57        80.61 o                         
  15   1   4        173.34        100.34        70.72 o                         
  16   1   4        345.19        372.22        59.62 o                         
  17   1   4        256.71        203.30        55.45 o                         
  18   1   4         58.77         92.19        73.27 o                         
  19   1   4        202.55        227.45        72.97 o                         
  20   1   4         58.49        128.95        83.36 o                         
 -22   2   4        115.25        226.72        66.50 o                         
 -21   2   4         92.85          6.07        50.99 o                         
 -20   2   4          0.06         63.58        50.07 o                         
 -19   2   4          2.22        -38.21        38.21 o                         
 -18   2   4         28.96        -23.69        35.00 o                         
 -17   2   4        274.97        207.72        44.20 o                         
 -16   2   4         58.02         14.47        37.51 o                         
 -15   2   4        184.15        187.02        36.19 o                         
 -14   2   4         39.52         -5.32        25.09 o                         
 -13   2   4          1.49          3.21        24.75 o                         
 -12   2   4        191.31        174.50        29.81 o                         
 -11   2   4        274.22        284.66        32.34 o                         
 -10   2   4        322.14        337.34        31.56 o                         
  -9   2   4        390.38        460.37        32.60 o                         
  -8   2   4         17.90         16.25        19.37 o                         
  -7   2   4        136.83        130.75        20.21 o                         
  -6   2   4         92.99        135.39        18.70 o                         
  -5   2   4         86.12        142.72        14.27 o                         
  -4   2   4        305.13        382.80        18.38 o                         
  -3   2   4          4.83          3.89        10.53 o                         
  -2   2   4         45.73         25.55        11.76 o                         
  -1   2   4        470.38        491.54        19.56 o                         
   0   2   4        896.44        966.38        27.25 o                         
   1   2   4       5441.03       5829.32       119.95 o                         
   2   2   4        789.92        772.47        25.57 o                         
   3   2   4       6574.26       7353.76       140.77 o                         
   4   2   4       1467.03       1568.68        40.59 o                         
   5   2   4         38.55         49.70        19.38 o                         
   6   2   4          0.52         12.80        14.05 o                         
   7   2   4        200.82        220.44        24.38 o                         
   8   2   4       1292.97       1303.11        42.78 o                         
   9   2   4         54.77         52.43        21.19 o                         
  10   2   4          4.05        -18.13        18.53 o                         
  11   2   4         70.19         34.26        23.73 o                         
  12   2   4          4.45          9.24        25.07 o                         
  13   2   4         59.79         74.00        24.88 o                         
  14   2   4        107.96         53.03        38.79 o                         
  15   2   4         46.95        -30.01        49.12 o                         
  16   2   4         15.37        -22.07        35.66 o                         
  17   2   4          4.65         56.18        49.45 o                         
  18   2   4         79.08         81.05        60.39 o                         
  19   2   4         21.33        -19.24        57.03 o                         
  20   2   4          3.71        -61.33        61.33 o                         
 -22   3   4        126.39        153.83        62.56 o                         
 -21   3   4        190.77        179.33        60.13 o                         
 -20   3   4        266.57        265.12        57.22 o                         
 -19   3   4        307.83        361.03        56.44 o                         
 -18   3   4        305.89        256.66        49.67 o                         
 -17   3   4        360.55        417.85        52.28 o                         
 -16   3   4         57.74         24.70        35.81 o                         
 -15   3   4        558.41        648.00        62.72 o                         
 -14   3   4         49.00         16.09        25.66 o                         
 -13   3   4         85.83         16.01        25.29 o                         
 -12   3   4         97.68         92.90        31.87 o                         
 -11   3   4       1381.64       1416.97        55.54 o                         
 -10   3   4        820.51        816.43        36.97 o                         
  -9   3   4        949.04       1069.25        42.31 o                         
  -8   3   4        298.81        306.91        26.20 o                         
  -7   3   4        456.02        494.89        31.65 o                         
  -6   3   4        893.45        859.62        36.68 o                         
  -5   3   4       1278.85       1276.58        36.04 o                         
  -4   3   4       3105.21       3104.88        66.08 o                         
  -3   3   4         20.97         11.66        10.24 o                         
  -2   3   4        596.36        561.31        20.07 o                         
  -1   3   4      12806.24      13307.53       261.78 o                         
   0   3   4         39.53         10.26         9.59 o                         
   1   3   4       4526.33       4540.02        93.83 o                         
   2   3   4          6.65         26.34        13.78 o                         
   3   3   4       2741.15       2432.69        55.52 o                         
   4   3   4       1166.87       1171.23        33.34 o                         
   5   3   4       2431.11       2394.61        55.08 o                         
   6   3   4       1915.18       1874.27        51.62 o                         
   7   3   4        698.29        656.06        29.96 o                         
   8   3   4        256.63        219.02        23.09 o                         
   9   3   4        959.17        943.58        37.60 o                         
  10   3   4        617.23        666.06        35.61 o                         
  11   3   4        223.94        227.09        29.88 o                         
  12   3   4       1097.20       1139.84        45.67 o                         
  13   3   4        115.65         85.13        28.89 o                         
  14   3   4       1112.58       1097.14        59.63 o                         
  15   3   4       1310.87       1408.57        75.45 o                         
  16   3   4        148.62        112.82        42.93 o                         
  17   3   4         26.34         60.83        42.54 o                         
  18   3   4         71.30          5.33        55.80 o                         
  19   3   4        239.95        225.64        74.48 o                         
  20   3   4          1.91          7.68        64.48 o                         
 -21   4   4        626.12        628.35       125.41 o                         
 -20   4   4        790.66        867.10        77.01 o                         
 -19   4   4         14.57        -13.40        39.75 o                         
 -18   4   4       1256.35       1396.57       114.40 o                         
 -17   4   4        228.51        233.06        49.40 o                         
 -16   4   4        481.99        413.86        80.65 o                         
 -15   4   4         79.78         55.95        39.94 o                         
 -14   4   4       1124.43       1194.80        57.93 o                         
 -13   4   4        478.23        464.72        53.32 o                         
 -12   4   4       3369.66       3298.38       107.03 o                         
 -11   4   4        741.93        834.18        38.49 o                         
 -10   4   4       2660.93       2897.30        74.25 o                         
  -9   4   4       2190.45       2203.78        64.44 o                         
  -8   4   4       2071.64       2043.46        59.48 o                         
  -7   4   4        707.59        627.58        25.36 o                         
  -6   4   4       1368.15       1544.19        41.80 o                         
  -5   4   4       8743.99       8539.76       174.38 o                         
  -4   4   4        201.81        204.03        16.88 o                         
  -3   4   4      13464.22      13921.99       251.52 o                         
  -2   4   4      12668.67      12602.65       229.27 o                         
  -1   4   4        585.69        467.87        23.28 o                         
   0   4   4       7768.54       7689.71       173.18 o                         
   1   4   4       3673.21       3681.18        77.71 o                         
   2   4   4       2737.53       2432.99        69.35 o                         
   3   4   4         20.83          3.33        13.22 o                         
   4   4   4      10253.87       9734.22       172.52 o                         
   5   4   4        286.35        321.85        26.51 o                         
   6   4   4       3272.92       3187.63        69.52 o                         
   7   4   4       2601.53       2426.68        58.84 o                         
   8   4   4       6775.98       6644.01       129.91 o                         
   9   4   4       1530.08       1558.02        47.91 o                         
  10   4   4       3398.58       3138.77        87.82 o                         
  11   4   4        935.29       1022.19        41.90 o                         
  12   4   4         40.19         30.49        25.08 o                         
  13   4   4       1424.87       1411.28        63.66 o                         
  14   4   4         65.76         52.05        31.56 o                         
  15   4   4       1278.97       1346.40        76.94 o                         
  16   4   4        341.56        327.98        51.69 o                         
  17   4   4        436.95        440.04        65.35 o                         
  18   4   4         48.03         -6.41        55.18 o                         
  19   4   4          3.20        -22.23        58.83 o                         
  20   4   4        181.55        101.67        69.44 o                         
 -21   5   4         30.91         79.38        49.75 o                         
 -20   5   4         16.41         -6.66        42.12 o                         
 -19   5   4        681.90        660.90        77.98 o                         
 -18   5   4         82.41         72.37        41.73 o                         
 -17   5   4       1070.02       1168.26        73.96 o                         
 -16   5   4        111.80         77.28        37.08 o                         
 -15   5   4         27.54        -16.92        30.98 o                         
 -14   5   4        882.62        863.61        88.91 o                         
 -13   5   4        835.09        799.92        48.32 o                         
 -12   5   4        298.62        315.45        35.17 o                         
 -11   5   4        296.85        337.00        29.54 o                         
 -10   5   4        185.61        188.39        28.94 o                         
  -9   5   4       2038.00       2181.91        84.09 o                         
  -8   5   4        170.81        123.04        21.36 o                         
  -7   5   4         72.35         88.04        14.56 o                         
  -6   5   4        859.32        784.20        31.46 o                         
  -5   5   4       4192.58       4450.73        98.59 o                         
  -4   5   4       7164.38       7207.83       148.47 o                         
  -3   5   4       5963.54       6371.15       115.57 o                         
  -2   5   4       2284.30       2312.89        52.48 o                         
  -1   5   4         66.96         64.00        13.92 o                         
   0   5   4       5699.78       6176.01       121.06 o                         
   1   5   4         32.86         76.89        14.30 o                         
   2   5   4         38.73         28.84        11.97 o                         
   3   5   4       2150.98       1910.73        52.94 o                         
   4   5   4        235.21        256.30        22.86 o                         
   5   5   4       2663.02       2507.36        56.69 o                         
   6   5   4        154.71        136.58        17.38 o                         
   7   5   4        389.97        406.93        26.36 o                         
   8   5   4        593.54        586.41        30.59 o                         
   9   5   4       2167.11       2038.47        56.02 o                         
  10   5   4          5.95        -11.16        18.65 o                         
  11   5   4         87.59         46.11        24.89 o                         
  12   5   4        771.45        780.50        45.76 o                         
  13   5   4         26.95         70.56        31.52 o                         
  14   5   4        670.50        647.02        52.81 o                         
  15   5   4        106.66         47.05        38.94 o                         
  16   5   4        712.39        690.53        72.68 o                         
  17   5   4          5.87         11.26        46.95 o                         
  18   5   4         90.67        -28.43        47.61 o                         
  19   5   4         61.61         59.79        63.27 o                         
  20   5   4          4.28         14.23        67.95 o                         
 -21   6   4          0.26         32.68        52.69 o                         
 -20   6   4          0.86         37.60        44.12 o                         
 -19   6   4         48.28        -28.31        40.42 o                         
 -18   6   4          7.01         -5.30        37.32 o                         
 -17   6   4        230.85        190.72        44.41 o                         
 -16   6   4        101.44         36.05        35.37 o                         
 -15   6   4         12.29         38.29        33.77 o                         
 -14   6   4        408.05        463.76        59.64 o                         
 -13   6   4        740.08        680.06        55.90 o                         
 -12   6   4       1528.59       1483.90        59.80 o                         
 -11   6   4        411.63        476.05        35.30 o                         
 -10   6   4       1640.82       1689.31        62.72 o                         
  -9   6   4        100.28        108.74        22.02 o                         
  -8   6   4        734.94        833.60        53.50 o                         
  -7   6   4       2387.81       2531.74        60.08 o                         
  -6   6   4       1526.88       1628.40        55.02 o                         
  -5   6   4         16.88         26.45        15.97 o                         
  -4   6   4        107.49        130.50        16.51 o                         
  -3   6   4         28.39         41.57        14.40 o                         
  -2   6   4        549.92        647.96        23.78 o                         
  -1   6   4        312.43        447.48        31.20 o                         
   0   6   4       2656.98       2855.97        64.35 o                         
   1   6   4        874.78       1017.57        37.30 o                         
   2   6   4       1159.81       1267.75        48.14 o                         
   3   6   4        122.83        168.75        18.92 o                         
   4   6   4        312.34        362.69        26.51 o                         
   5   6   4         15.65         -7.62        15.87 o                         
   6   6   4        282.10        287.82        20.75 o                         
   7   6   4        216.45        232.39        33.15 o                         
   8   6   4         20.64          0.24        17.23 o                         
   9   6   4        189.08        248.15        24.56 o                         
  10   6   4         14.01         15.67        22.43 o                         
  11   6   4        274.33        270.00        36.40 o                         
  12   6   4         14.18         29.31        25.19 o                         
  13   6   4        114.71         89.56        36.57 o                         
  14   6   4        494.69        418.91        46.85 o                         
  15   6   4        116.70         55.78        43.64 o                         
  16   6   4         13.43        -40.02        40.02 o                         
  17   6   4         22.29         33.46        46.63 o                         
  18   6   4        468.72        615.91        77.80 o                         
  19   6   4         27.00         96.59        87.28 o                         
  20   6   4         10.91         -3.62        62.16 o                         
 -21   7   4         72.97        115.52        58.61 o                         
 -20   7   4         16.62        -12.55        49.79 o                         
 -19   7   4        197.60        202.94        58.43 o                         
 -18   7   4          6.28         -4.43        40.09 o                         
 -17   7   4        800.35        789.91        68.82 o                         
 -16   7   4        458.37        446.35        54.38 o                         
 -15   7   4       2574.83       2911.58       108.50 o                         
 -14   7   4          6.43        -19.44        29.43 o                         
 -13   7   4       1452.67       1587.47        72.71 o                         
 -12   7   4       2095.27       2143.72       100.40 o                         
 -11   7   4        655.06        689.52        40.39 o                         
 -10   7   4       2260.53       2309.53        75.14 o                         
  -9   7   4         12.11        -15.90        18.91 o                         
  -8   7   4       9608.96       9828.06       202.59 o                         
  -7   7   4         60.41         75.62        22.85 o                         
  -6   7   4       5965.11       5778.94       116.09 o                         
  -5   7   4          7.48         13.68        12.92 o                         
  -4   7   4       9069.72       8873.26       183.65 o                         
  -3   7   4       9127.52       9940.43       202.40 o                         
  -2   7   4      12429.84      12694.93       234.24 o                         
  -1   7   4       5239.82       5108.68       104.27 o                         
   0   7   4       3289.46       3164.03        70.52 o                         
   1   7   4       4371.93       4058.76        95.66 o                         
   2   7   4       1614.17       1606.05        43.29 o                         
   3   7   4       5783.24       5455.13       123.57 o                         
   4   7   4         38.87         18.62        15.95 o                         
   5   7   4       1083.01       1067.26        66.15 o                         
   6   7   4       1338.86       1334.24        54.80 o                         
   7   7   4        870.81        834.45        32.38 o                         
   8   7   4       1245.91       1209.74        46.66 o                         
   9   7   4         85.71         84.33        31.40 o                         
  10   7   4       4897.43       5057.29       117.48 o                         
  11   7   4        270.27        273.66        42.05 o                         
  12   7   4       2759.58       2683.09        79.41 o                         
  13   7   4          6.88         17.79        30.08 o                         
  14   7   4        827.66        809.33        93.15 o                         
  15   7   4        116.60        117.99        40.96 o                         
  16   7   4         10.93         31.62        44.21 o                         
  17   7   4          5.32         41.46        47.59 o                         
  18   7   4        300.96        365.94        67.24 o                         
  19   7   4        639.97        448.93        72.77 o                         
  20   7   4        217.10        203.72       137.68 o                         
 -21   8   4         27.45         76.21        57.52 o                         
 -20   8   4        191.81        224.47        61.72 o                         
 -19   8   4         61.13        -38.73        46.01 o                         
 -18   8   4        485.99        442.97        64.90 o                         
 -17   8   4         82.57         12.94        43.74 o                         
 -16   8   4       2112.08       2070.21       104.39 o                         
 -15   8   4        100.14        121.46        45.02 o                         
 -14   8   4       3033.35       3331.47       129.75 o                         
 -13   8   4        162.89        146.59        41.75 o                         
 -12   8   4       1166.31       1254.04        83.83 o                         
 -11   8   4       4720.19       4717.80       192.64 o                         
 -10   8   4        992.86       1123.97        49.46 o                         
  -9   8   4       3056.97       3106.00        90.04 o                         
  -8   8   4        362.55        369.04        26.06 o                         
  -7   8   4       7662.35       7812.80       153.18 o                         
  -6   8   4         32.27         39.47        14.09 o                         
  -5   8   4       3453.43       3036.14        76.47 o                         
  -4   8   4        160.06        237.99        37.96 o                         
  -3   8   4       9821.01       9485.05       179.98 o                         
  -2   8   4       5210.35       5146.52       138.57 o                         
  -1   8   4        303.54        266.25        19.56 o                         
   0   8   4       7751.04       7471.49       146.17 o                         
   1   8   4       1598.12       1498.37        41.29 o                         
   2   8   4       4603.81       4523.23        95.41 o                         
   3   8   4         21.15         25.51        18.45 o                         
   4   8   4       3473.15       3230.34        82.24 o                         
   5   8   4        199.34        152.52        33.43 o                         
   6   8   4       6806.53       6602.98       138.45 o                         
   7   8   4         67.12         44.71        21.94 o                         
   8   8   4        725.34        720.34        44.63 o                         
   9   8   4       1400.44       1395.75        51.28 o                         
  10   8   4          4.79        -14.35        22.85 o                         
  11   8   4       3359.08       3320.62        89.62 o                         
  12   8   4         44.01         19.84        29.01 o                         
  13   8   4        729.58        848.20        56.15 o                         
  14   8   4         12.44         -8.03        34.49 o                         
  15   8   4        925.56        908.75        68.10 o                         
  16   8   4          3.60         60.23        46.31 o                         
  17   8   4        171.10        135.20        54.16 o                         
  18   8   4        293.61        223.42        62.39 o                         
  19   8   4        513.47        551.84        79.12 o                         
 -21   9   4         48.33          5.28        52.69 o                         
 -20   9   4          0.88         82.88        59.69 o                         
 -19   9   4        123.84        184.52        58.45 o                         
 -18   9   4         60.50         74.67        48.82 o                         
 -17   9   4         96.15         75.39        46.53 o                         
 -16   9   4          7.37         54.66        46.77 o                         
 -15   9   4        537.21        470.24        60.96 o                         
 -14   9   4        163.65        190.56        46.58 o                         
 -13   9   4        484.19        457.72        59.97 o                         
 -12   9   4       1744.58       1845.73        83.60 o                         
 -11   9   4        273.11        191.53        61.38 o                         
 -10   9   4        485.54        469.64        93.07 o                         
  -9   9   4          2.26        -16.46        25.02 o                         
  -8   9   4       4051.78       4201.64        91.96 o                         
  -7   9   4        111.61        106.13        23.76 o                         
  -6   9   4       3541.14       3587.51        82.80 o                         
  -5   9   4          6.10          6.32        14.28 o                         
  -4   9   4       2402.58       2325.01        57.28 o                         
  -3   9   4        131.74        199.25        18.73 o                         
  -2   9   4        625.20        605.92        25.52 o                         
  -1   9   4       1298.85       1212.48        47.78 o                         
   0   9   4        868.98        950.77        44.96 o                         
   1   9   4       2955.87       3048.07        70.08 o                         
   2   9   4         55.09         53.14        20.03 o                         
   3   9   4       3384.45       3209.70        81.48 o                         
   4   9   4        607.90        708.71        36.00 o                         
   5   9   4        165.68        109.15        21.65 o                         
   6   9   4          3.86        -27.09        27.09 o                         
   7   9   4       1143.84       1048.73        43.86 o                         
   8   9   4       1651.62       1689.21        56.10 o                         
   9   9   4        104.61        101.61        35.45 o                         
  10   9   4       1303.50       1243.67        50.42 o                         
  11   9   4        301.31        314.27        34.88 o                         
  12   9   4        146.69         93.40        41.44 o                         
  13   9   4         52.50         30.16        35.86 o                         
  14   9   4        120.31        122.13        38.58 o                         
  15   9   4         34.16         15.70        38.21 o                         
  16   9   4         88.86         67.92        54.78 o                         
  17   9   4        235.10        236.49        79.96 o                         
  18   9   4         26.68         11.51        49.76 o                         
  19   9   4          2.20        -20.99        57.97 o                         
 -21  10   4         99.12         83.40        59.21 o                         
 -20  10   4         34.25        121.89        57.78 o                         
 -19  10   4          2.58         76.46        52.36 o                         
 -18  10   4        155.11        179.92        57.51 o                         
 -17  10   4         81.13         13.72        45.19 o                         
 -16  10   4        198.92         74.63        50.73 o                         
 -15  10   4         42.46         27.49        40.69 o                         
 -14  10   4         33.29         -7.32        36.28 o                         
 -13  10   4         42.23         11.93        33.14 o                         
 -12  10   4       1564.73       1511.57        77.03 o                         
 -11  10   4        893.08        957.95        60.90 o                         
 -10  10   4         46.86         77.18        33.03 o                         
  -9  10   4        473.22        499.20        48.80 o                         
  -8  10   4        203.91        244.75        28.05 o                         
  -7  10   4        339.22        363.47        27.69 o                         
  -6  10   4          7.19         20.69        22.38 o                         
  -5  10   4       3551.08       3657.55        77.40 o                         
  -4  10   4          6.93          0.50        15.48 o                         
  -3  10   4        629.32        625.39        29.04 o                         
  -2  10   4        562.42        568.77        25.89 o                         
  -1  10   4        202.05        153.59        16.44 o                         
   0  10   4       1915.36       2045.58        50.93 o                         
   1  10   4        976.88       1068.59        43.70 o                         
   2  10   4       1763.52       1759.70        56.51 o                         
   3  10   4          1.51        -15.14        15.14 o                         
   4  10   4        935.79        933.93        40.39 o                         
   5  10   4        147.63        184.50        27.75 o                         
   6  10   4       3724.46       3441.01        85.26 o                         
   7  10   4        566.77        586.61        36.98 o                         
   8  10   4         10.43         14.15        31.46 o                         
   9  10   4         71.79         76.38        26.00 o                         
  10  10   4        330.18        324.38        34.30 o                         
  11  10   4        450.28        439.12        44.61 o                         
  12  10   4          0.07         32.98        32.83 o                         
  13  10   4        126.68         99.29        39.05 o                         
  14  10   4         28.16        -11.43        40.27 o                         
  15  10   4          4.52         11.77        36.47 o                         
  16  10   4          2.43        -30.11        53.94 o                         
  17  10   4        386.44        335.10        62.73 o                         
  18  10   4          3.88        -46.20        56.70 o                         
  19  10   4         74.17         95.88        68.33 o                         
 -20  11   4        273.09        205.49        64.06 o                         
 -19  11   4         14.84         54.31        56.93 o                         
 -18  11   4         80.38        -28.06        82.32 o                         
 -17  11   4        537.14        488.20        67.87 o                         
 -16  11   4         16.16        -14.74        41.62 o                         
 -15  11   4       1001.72        992.55        81.89 o                         
 -14  11   4        502.49        478.64        61.88 o                         
 -13  11   4       3061.44       3026.26       118.09 o                         
 -12  11   4       1040.50       1099.44       105.32 o                         
 -11  11   4        182.02        232.27        48.93 o                         
 -10  11   4        794.59        713.97        77.70 o                         
  -9  11   4        107.97        164.71        32.26 o                         
  -8  11   4       6744.87       6380.50       151.14 o                         
  -7  11   4        108.68        110.50        21.27 o                         
  -6  11   4       5796.03       5763.69       113.28 o                         
  -5  11   4         49.82         25.49        15.67 o                         
  -4  11   4       2177.74       2071.87        56.14 o                         
  -3  11   4       2333.42       2200.60        56.21 o                         
  -2  11   4        785.55        668.72        28.90 o                         
  -1  11   4        805.97        737.21        37.74 o                         
   0  11   4       3110.63       2814.48        74.23 o                         
   1  11   4       6512.66       6511.28       130.73 o                         
   2  11   4        627.48        665.50        49.47 o                         
   3  11   4       4507.81       4384.88       118.92 o                         
   4  11   4        289.34        350.43        40.61 o                         
   5  11   4        954.12        965.80        60.04 o                         
   6  11   4        150.85        107.42        23.72 o                         
   7  11   4        876.47        958.74        43.25 o                         
   8  11   4       2037.78       2010.56        63.42 o                         
   9  11   4       1107.80       1042.87        61.20 o                         
  10  11   4       1656.72       1733.31        61.97 o                         
  11  11   4          4.05         27.97        31.74 o                         
  12  11   4        902.30        936.31        64.55 o                         
  13  11   4         80.74         73.55        38.47 o                         
  14  11   4        246.49        268.98        55.61 o                         
  15  11   4          6.14        -13.64        38.88 o                         
  16  11   4        633.66        618.49       115.46 o                         
  17  11   4         28.01         81.05        64.26 o                         
  18  11   4        601.24        604.64        92.28 o                         
  19  11   4         26.85        -52.61        66.58 o                         
 -20  12   4         74.06         28.97        53.10 o                         
 -19  12   4        235.76        147.38        57.76 o                         
 -18  12   4        122.46         76.61        51.58 o                         
 -17  12   4         46.90         66.67        48.63 o                         
 -16  12   4       1125.68       1175.14       105.17 o                         
 -15  12   4          8.09         57.77        44.88 o                         
 -14  12   4       1839.52       1884.49       134.49 o                         
 -13  12   4        145.95         87.85        57.80 o                         
 -12  12   4       1050.27       1066.86        77.12 o                         
 -11  12   4       1005.00       1064.71        64.94 o                         
 -10  12   4         19.98         20.56        36.21 o                         
  -9  12   4       2291.68       2269.74        75.86 o                         
  -8  12   4        102.19        109.75        27.72 o                         
  -7  12   4       3569.84       3422.54        84.18 o                         
  -6  12   4         50.24         23.17        18.55 o                         
  -5  12   4       1274.08       1265.18        39.38 o                         
  -4  12   4         15.72          6.05        15.63 o                         
  -3  12   4       1345.21       1371.82        42.62 o                         
  -2  12   4        581.82        523.69        35.07 o                         
  -1  12   4       4067.94       3956.34        87.58 o                         
   0  12   4       5075.76       4875.73       130.02 o                         
   1  12   4        150.20        154.06        18.18 o                         
   2  12   4       5243.78       5261.21       122.07 o                         
   3  12   4        384.42        473.49        39.67 o                         
   4  12   4       3249.16       3285.92        96.87 o                         
   5  12   4         42.69          6.05        29.55 o                         
   6  12   4       7335.08       7211.10       172.54 o                         
   7  12   4       2475.46       2376.45        76.26 o                         
   8  12   4       2098.56       1931.96        69.27 o                         
   9  12   4       1879.22       1920.01       103.42 o                         
  10  12   4        145.00        156.72        36.67 o                         
  11  12   4        590.37        710.86        67.82 o                         
  12  12   4         76.37         28.28        36.04 o                         
  13  12   4        187.32        223.87        50.26 o                         
  14  12   4         33.60         59.51        39.32 o                         
  15  12   4        194.73         78.96        49.92 o                         
  16  12   4        121.78         48.90        59.45 o                         
  17  12   4        239.03        242.33       144.90 o                         
  18  12   4        172.96        211.59        91.60 o                         
  19  12   4         99.36         73.35        72.27 o                         
 -20  13   4         31.39        -10.61        54.28 o                         
 -19  13   4          1.02        -18.70        50.34 o                         
 -18  13   4          0.30        -47.53        47.53 o                         
 -17  13   4          1.24        -19.91        43.76 o                         
 -16  13   4         69.14        123.92        48.98 o                         
 -15  13   4        361.78        304.33        56.62 o                         
 -14  13   4          0.49          6.81        65.20 o                         
 -13  13   4        629.44        599.46       149.48 o                         
 -12  13   4         31.71         11.82        35.33 o                         
 -11  13   4         14.00         31.82        32.01 o                         
 -10  13   4        686.92        643.27        53.94 o                         
  -9  13   4         14.78         51.46        26.42 o                         
  -8  13   4          3.91        -21.36        30.16 o                         
  -7  13   4        137.98        118.12        23.65 o                         
  -6  13   4        397.62        375.21        30.11 o                         
  -5  13   4       1127.70       1239.63        44.50 o                         
  -4  13   4         16.02         15.91        16.94 o                         
  -3  13   4         16.77         37.77        16.83 o                         
  -2  13   4        106.60        143.57        19.34 o                         
  -1  13   4       3854.26       3674.67        84.02 o                         
   0  13   4        570.67        647.22        30.18 o                         
   1  13   4         34.56         39.05        17.02 o                         
   2  13   4        306.27        304.88        37.15 o                         
   3  13   4          3.12        -15.32        32.37 o                         
   4  13   4       4274.65       4249.86       138.19 o                         
   5  13   4         25.86          0.15        23.62 o                         
   6  13   4          0.62        -23.18        23.18 o                         
   7  13   4        233.69        218.53        37.64 o                         
   8  13   4        588.43        675.25        46.58 o                         
   9  13   4          0.82        -15.08        29.50 o                         
  10  13   4        181.53        162.54        38.65 o                         
  11  13   4        149.34        121.61        38.93 o                         
  12  13   4        114.45         38.99        40.22 o                         
  13  13   4         17.64        -39.16        39.16 o                         
  14  13   4         27.15        -30.82        36.19 o                         
  15  13   4         33.45         17.78        44.45 o                         
  16  13   4         81.75         12.58        81.49 o                         
  17  13   4        265.95        233.85       102.86 o                         
  18  13   4          0.48         40.82        67.74 o                         
 -20  14   4        117.08         53.53        59.80 o                         
 -19  14   4         18.23         49.51        50.32 o                         
 -18  14   4         54.01         99.54        55.08 o                         
 -17  14   4          7.22        -36.46        46.04 o                         
 -16  14   4        369.02        383.90        65.06 o                         
 -15  14   4         58.32         28.03        47.41 o                         
 -14  14   4          3.89         61.12        44.14 o                         
 -13  14   4         99.97         89.52        38.53 o                         
 -12  14   4        156.35        163.16        40.81 o                         
 -11  14   4        573.58        581.21        58.77 o                         
 -10  14   4        816.72        884.30       100.65 o                         
  -9  14   4         75.40         54.14        31.36 o                         
  -8  14   4        186.99        191.41        31.83 o                         
  -7  14   4       1345.61       1265.19        47.48 o                         
  -6  14   4        140.12        166.52        24.64 o                         
  -5  14   4        809.04        801.15        37.97 o                         
  -4  14   4          2.24         -5.20        17.52 o                         
  -3  14   4        266.23        310.52        25.44 o                         
  -2  14   4         36.87         13.75        16.71 o                         
  -1  14   4         96.10        119.71        19.08 o                         
   0  14   4        182.07        212.66        22.69 o                         
   1  14   4        120.46        100.34        19.28 o                         
   2  14   4       1627.35       1707.55        60.28 o                         
   3  14   4        453.11        429.76        45.39 o                         
   4  14   4         61.52         43.89        33.34 o                         
   5  14   4         58.44         66.46        37.42 o                         
   6  14   4       2718.57       2835.09        86.79 o                         
   7  14   4       1217.69       1162.99        54.58 o                         
   8  14   4         27.12         25.42        29.47 o                         
   9  14   4        572.18        676.35        54.61 o                         
  10  14   4        257.89        244.08        41.87 o                         
  11  14   4         36.02         25.56        35.24 o                         
  12  14   4         45.52         36.15        37.19 o                         
  13  14   4         52.53        147.11        48.82 o                         
  14  14   4        107.54         61.47        61.20 o                         
  15  14   4        769.77        895.21        85.64 o                         
  16  14   4          1.16         -3.10        51.27 o                         
  17  14   4         18.17        -35.81        56.23 o                         
  18  14   4          5.98         35.23        66.52 o                         
 -19  15   4         63.22        120.26        58.00 o                         
 -18  15   4         27.32        -15.81        48.84 o                         
 -17  15   4        458.64        450.51        81.90 o                         
 -16  15   4        296.47        192.14        51.90 o                         
 -15  15   4        748.56        821.18        73.63 o                         
 -14  15   4         71.36         87.69        43.50 o                         
 -13  15   4        301.53        271.84        47.67 o                         
 -12  15   4        751.58        761.83        62.05 o                         
 -11  15   4        539.75        515.45        51.29 o                         
 -10  15   4        509.79        554.56        48.26 o                         
  -9  15   4        716.98        840.78        52.27 o                         
  -8  15   4       1130.38       1106.40        53.12 o                         
  -7  15   4         33.64         38.97        25.27 o                         
  -6  15   4       5145.50       5135.90       125.45 o                         
  -5  15   4       1184.00       1129.94        44.40 o                         
  -4  15   4       1160.28       1138.73        43.81 o                         
  -3  15   4        209.32        185.37        26.33 o                         
  -2  15   4       1548.00       1556.46        48.37 o                         
  -1  15   4        175.47        204.93        22.64 o                         
   0  15   4       2848.21       2881.84        68.08 o                         
   1  15   4       5350.65       5308.66       115.07 o                         
   2  15   4        758.42        809.86        44.94 o                         
   3  15   4       1892.89       1899.45        87.77 o                         
   4  15   4         10.82         -2.68        40.26 o                         
   5  15   4       2072.84       2052.18        91.23 o                         
   6  15   4        877.80        898.29        78.78 o                         
   7  15   4       1657.11       1803.51       118.75 o                         
   8  15   4       1351.08       1325.92        65.74 o                         
   9  15   4        465.28        389.20        46.63 o                         
  10  15   4       1621.19       1503.97       174.35 o                         
  11  15   4        125.19         93.66        45.30 o                         
  12  15   4        232.21        244.69        53.98 o                         
  13  15   4         69.64         81.62        65.34 o                         
  14  15   4        454.14        507.53        69.72 o                         
  15  15   4          2.48        -45.12        45.12 o                         
  16  15   4        537.81        495.09        72.94 o                         
  17  15   4        331.93        350.30        84.20 o                         
  18  15   4        100.01        118.38        72.92 o                         
 -19  16   4        138.77         65.22        57.43 o                         
 -18  16   4        114.44        105.69        56.89 o                         
 -17  16   4          0.27        -14.56        48.39 o                         
 -16  16   4        442.83        429.62        63.59 o                         
 -15  16   4         89.02         55.28        44.32 o                         
 -14  16   4        327.71        312.11        72.40 o                         
 -13  16   4          2.76         -1.13        36.99 o                         
 -12  16   4       1216.11       1283.12        71.73 o                         
 -11  16   4         98.48         72.06        37.45 o                         
 -10  16   4        326.79        233.50        51.52 o                         
  -9  16   4        282.78        282.66        38.44 o                         
  -8  16   4        489.94        462.09        42.39 o                         
  -7  16   4       1222.75       1225.90        48.74 o                         
  -6  16   4        489.82        444.46        41.96 o                         
  -5  16   4       1043.29       1086.62        44.86 o                         
  -4  16   4        216.62        289.00        28.95 o                         
  -3  16   4         20.42         20.38        20.26 o                         
  -2  16   4        390.82        394.25        28.10 o                         
  -1  16   4       1510.96       1561.80        47.49 o                         
   0  16   4       1048.59        997.50        46.83 o                         
   1  16   4        362.21        344.32        26.84 o                         
   2  16   4       6291.32       6174.02       134.12 o                         
   3  16   4       1655.65       1788.89        70.70 o                         
   4  16   4       1334.07       1401.51        81.37 o                         
   5  16   4        260.90        311.48        48.82 o                         
   6  16   4       1217.32       1117.49        87.90 o                         
   7  16   4        988.93        979.18        70.83 o                         
   8  16   4        105.15         51.01        70.63 o                         
   9  16   4        659.39        631.79        66.43 o                         
  10  16   4        301.68        289.29        75.06 o                         
  11  16   4        107.28        177.52        48.58 o                         
  12  16   4        198.73        192.19        57.74 o                         
  13  16   4        260.96        314.57        59.99 o                         
  14  16   4        176.37        236.48        59.60 o                         
  15  16   4        158.50        176.06        86.84 o                         
  16  16   4         49.46         18.27        53.67 o                         
  17  16   4        272.19        154.12        72.98 o                         
 -19  17   4         29.67        -11.77        55.43 o                         
 -18  17   4         18.84         -1.91        53.34 o                         
 -17  17   4          2.31         10.12        47.16 o                         
 -16  17   4          9.16          6.21        44.79 o                         
 -15  17   4         77.02         67.25        45.86 o                         
 -14  17   4         23.44        -48.93        48.93 o                         
 -13  17   4         91.85         80.63        40.23 o                         
 -12  17   4        144.32        160.06        69.97 o                         
 -11  17   4        499.73        375.09        48.29 o                         
 -10  17   4        690.40        692.61        53.39 o                         
  -9  17   4        229.25        323.55        40.74 o                         
  -8  17   4         30.85         71.63        28.44 o                         
  -7  17   4        331.66        302.61        32.24 o                         
  -6  17   4        321.93        318.31        35.77 o                         
  -5  17   4        402.87        386.92        59.33 o                         
  -4  17   4         37.95         76.26        22.74 o                         
  -3  17   4          0.29         -0.90        19.92 o                         
  -2  17   4          0.51         16.87        20.31 o                         
  -1  17   4        732.99        721.25        49.73 o                         
   0  17   4       1138.51       1056.89        39.49 o                         
   1  17   4       1263.39       1252.88        47.67 o                         
   2  17   4       1039.07       1052.05        51.48 o                         
   3  17   4        439.52        482.55        40.26 o                         
   4  17   4        446.89        443.62        46.24 o                         
   5  17   4         13.51         14.22        30.10 o                         
   6  17   4          0.71         23.40        38.96 o                         
   7  17   4        242.30        273.16        49.34 o                         
   8  17   4         92.09         85.14        35.79 o                         
   9  17   4         16.14         47.03        40.05 o                         
  10  17   4         73.24        129.52        40.63 o                         
  11  17   4        409.82        432.22        94.65 o                         
  12  17   4         22.27         53.07        45.09 o                         
  13  17   4         97.68        147.87        54.32 o                         
  14  17   4         96.34         -1.47        46.74 o                         
  15  17   4         19.61         53.50        53.03 o                         
  16  17   4         44.39          3.64        51.28 o                         
  17  17   4         15.26        -58.72        58.72 o                         
 -18  18   4         33.61         16.65        55.35 o                         
 -17  18   4         45.79         18.57        52.23 o                         
 -16  18   4        145.09        210.87        64.86 o                         
 -15  18   4         99.32         91.66        52.78 o                         
 -14  18   4        285.24        202.96        86.32 o                         
 -13  18   4        197.67        156.67        43.94 o                         
 -12  18   4        403.65        397.88        53.18 o                         
 -11  18   4         67.43         42.40        37.12 o                         
 -10  18   4        298.99        376.62        53.17 o                         
  -9  18   4        414.11        431.76        45.09 o                         
  -8  18   4         16.71         16.84        27.99 o                         
  -7  18   4        884.34        890.20        46.26 o                         
  -6  18   4        159.11        115.61        26.89 o                         
  -5  18   4         47.69         -4.42        21.71 o                         
  -4  18   4        331.16        369.70        33.54 o                         
  -3  18   4        733.94        785.81        41.30 o                         
  -2  18   4        762.91        806.82        39.98 o                         
  -1  18   4        385.04        430.71        36.44 o                         
   0  18   4        590.89        560.18        59.50 o                         
   1  18   4          1.22          5.42        26.63 o                         
   2  18   4        841.88        894.21        50.08 o                         
   3  18   4        225.82        272.56        39.32 o                         
   4  18   4       1142.35       1121.64        63.36 o                         
   5  18   4         12.40        -23.93        30.75 o                         
   6  18   4        701.16        744.02        60.50 o                         
   7  18   4        758.75        796.09        62.99 o                         
   8  18   4        486.28        571.23        55.77 o                         
   9  18   4        272.65        304.60        46.62 o                         
  10  18   4         22.25         58.54        45.31 o                         
  11  18   4        104.88         58.06        46.12 o                         
  12  18   4         80.07         60.27        49.17 o                         
  13  18   4         50.58         46.32        50.28 o                         
  14  18   4          0.11         -2.29        48.84 o                         
  15  18   4        328.75        311.33       101.82 o                         
  16  18   4        186.88         73.64        58.05 o                         
  17  18   4          7.76        -14.98        67.70 o                         
 -18  19   4        146.78         68.91        60.82 o                         
 -17  19   4        234.12        331.52        69.55 o                         
 -16  19   4          6.95          2.50        45.89 o                         
 -15  19   4        231.47        153.58        56.30 o                         
 -14  19   4         14.98        -12.07        41.17 o                         
 -13  19   4        295.30        278.24        57.55 o                         
 -12  19   4          6.72        -34.59        54.68 o                         
 -11  19   4        399.88        397.05        52.95 o                         
 -10  19   4        923.65        952.86        63.89 o                         
  -9  19   4         11.37         -9.78        29.70 o                         
  -8  19   4        797.46        814.68        55.16 o                         
  -7  19   4        137.34        143.95        31.46 o                         
  -6  19   4       2057.49       2082.60        72.69 o                         
  -5  19   4        219.65        240.51        32.12 o                         
  -4  19   4       1294.21       1422.11        54.47 o                         
  -3  19   4        115.22         85.05        27.17 o                         
  -2  19   4        173.29        260.33        57.02 o                         
  -1  19   4        649.71        694.57        47.54 o                         
   0  19   4       1067.64       1089.08        54.51 o                         
   1  19   4       1533.08       1537.04        99.66 o                         
   2  19   4        420.57        381.03        38.98 o                         
   3  19   4       2849.43       3132.90       130.87 o                         
   4  19   4         29.35         38.13        33.96 o                         
   5  19   4       2276.42       2407.71        93.89 o                         
   6  19   4        246.13        321.77        71.04 o                         
   7  19   4        230.36        243.03        63.10 o                         
   8  19   4        332.28        309.98        50.86 o                         
   9  19   4         44.25         -7.26        36.20 o                         
  10  19   4        241.81        184.43        65.06 o                         
  11  19   4        104.32        163.24        55.37 o                         
  12  19   4        798.11        748.09       108.15 o                         
  13  19   4         62.16        116.66        56.45 o                         
  14  19   4        566.80        544.41        75.65 o                         
  15  19   4        134.48        163.71        62.60 o                         
  16  19   4        485.09        451.99        76.37 o                         
 -17  20   4         50.78         30.50        54.49 o                         
 -16  20   4        146.15        193.33        60.85 o                         
 -15  20   4          5.89        -26.28        47.84 o                         
 -14  20   4        148.47        112.58        54.83 o                         
 -13  20   4         43.00        127.02        48.76 o                         
 -12  20   4        970.51       1058.45        77.04 o                         
 -11  20   4        293.93        298.13        50.11 o                         
 -10  20   4        766.66        876.73        60.71 o                         
  -9  20   4        673.30        745.84        55.80 o                         
  -8  20   4         40.88         16.14        30.56 o                         
  -7  20   4        297.67        356.30        41.86 o                         
  -6  20   4        189.15        162.12        31.30 o                         
  -5  20   4       1699.39       1806.72        63.40 o                         
  -4  20   4       1672.21       1542.66        64.60 o                         
  -3  20   4        158.08        148.72        32.55 o                         
  -2  20   4        269.88        270.53        42.76 o                         
  -1  20   4       1058.11       1025.29        60.23 o                         
   0  20   4        766.75        705.10        52.91 o                         
   1  20   4        628.49        527.15        44.26 o                         
   2  20   4        715.57        799.87        52.14 o                         
   3  20   4        674.08        670.69        58.61 o                         
   4  20   4       2117.01       2228.52        91.81 o                         
   5  20   4        131.39        115.25        39.00 o                         
   6  20   4        440.66        385.28        72.73 o                         
   7  20   4         76.75         96.15        38.61 o                         
   8  20   4        265.50        318.35        51.28 o                         
   9  20   4          5.85        -14.46        45.33 o                         
  10  20   4         77.36        115.28        49.93 o                         
  11  20   4        404.90        403.04        97.12 o                         
  12  20   4        273.04        178.71        56.88 o                         
  13  20   4        814.89        901.37        89.77 o                         
  14  20   4         25.24         -1.04        50.71 o                         
  15  20   4        128.34        173.71        71.29 o                         
  16  20   4          5.55         19.77        58.89 o                         
 -17  21   4          5.95         18.55        55.53 o                         
 -16  21   4        103.83        142.23        59.15 o                         
 -15  21   4         55.31         59.48        59.68 o                         
 -14  21   4         13.10         39.11        44.69 o                         
 -13  21   4          6.40         20.00        42.29 o                         
 -12  21   4         90.85         21.53        38.70 o                         
 -11  21   4        302.80        246.33        49.28 o                         
 -10  21   4          8.59         28.88        35.28 o                         
  -9  21   4          0.09          5.10        37.38 o                         
  -8  21   4         49.54          9.11        31.14 o                         
  -7  21   4         32.07          8.73        29.38 o                         
  -6  21   4          4.53         15.41        33.40 o                         
  -5  21   4         35.19         30.87        29.01 o                         
  -4  21   4         26.27         -8.47        27.28 o                         
  -3  21   4         91.38         58.72        30.11 o                         
  -2  21   4        378.81        329.30        41.59 o                         
  -1  21   4        204.12        175.46        46.75 o                         
   0  21   4         13.52         -5.91        31.17 o                         
   1  21   4        424.07        368.03        44.14 o                         
   2  21   4         23.03         15.88        34.10 o
[truncated: 633,504 more chars]
