# Supplementary material for: Crystal structures of {1,1,1-tris­[(salicylaldimino)­meth­yl]ethane}­gallium as both a pyridine solvate and an aceto­nitrile 0.75-solvate and {1,1,1-tris[(salicylaldimino)­meth­yl]ethane}­indium di­chloro­methane solvate
Source: Acta Crystallogr E Crystallogr Commun. 2020 Apr 3;76(Pt 5):615–20. doi: 10.1107/S2056989020004375 (PMC7199255; doi:10.1107/S2056989020004375)
Supplement: Supplementary file 3 [file e-76-00615-1bsup3.hkl]

data_1b                                                                         
_shelx_title ' bufbd01 in P-1'                                                  
_shelx_refln_list_code          4                                               
_shelx_F_calc_maximum      209.85                                               
_exptl_crystal_F_000      1090.00                                               
_reflns_d_resolution_high  0.6200                                               
                                                                                
loop_                                                                           
 _space_group_symop_operation_xyz                                               
 'x, y, z'                                                                      
 '-x, -y, -z'                                                                   
                                                                                
_cell_length_a    10.9053                                                       
_cell_length_b    14.1157                                                       
_cell_length_c    16.2324                                                       
_cell_angle_alpha  93.915                                                       
_cell_angle_beta  103.120                                                       
_cell_angle_gamma  97.600                                                       
                                                                                
_shelx_F_squared_multiplier     1.000                                           
                                                                                
loop_                                                                           
 _refln_index_h                                                                 
 _refln_index_k                                                                 
 _refln_index_l                                                                 
 _refln_F_squared_calc                                                          
 _refln_F_squared_meas                                                          
 _refln_F_squared_sigma                                                         
 _refln_observed_status                                                         
   1   0   0       2362.86       2437.43        51.52 o                         
   2   0   0       1889.11       1963.49        38.74 o                         
   3   0   0       2728.05       2834.94        56.12 o                         
   4   0   0       3140.66       2997.73        61.04 o                         
   5   0   0        489.36        414.68        16.41 o                         
   6   0   0       2280.40       2330.93        53.16 o                         
   7   0   0        650.69        737.78        30.09 o                         
   8   0   0        119.15         96.88        14.12 o                         
   9   0   0       1839.12       1868.47        50.92 o                         
  10   0   0         23.08         25.92        14.78 o                         
  11   0   0         27.86         31.16        18.12 o                         
  12   0   0         46.90         64.99        21.85 o                         
  13   0   0        363.70        385.55        38.95 o                         
  14   0   0        347.41        322.06        51.80 o                         
  15   0   0        394.90        383.96        57.32 o                         
  16   0   0         31.63         68.19        49.82 o                         
 -17   1   0         13.38         38.52        39.10 o                         
 -16   1   0         13.31         34.22        39.87 o                         
 -15   1   0        351.41        321.12        53.91 o                         
 -14   1   0        141.35        165.38        50.74 o                         
 -13   1   0          0.20         -8.17        26.80 o                         
 -12   1   0        141.86        158.38        25.68 o                         
 -11   1   0        275.97        305.83        23.73 o                         
 -10   1   0        791.95        742.25        31.09 o                         
  -9   1   0         21.36         37.98        11.85 o                         
  -8   1   0        931.08        913.40        36.42 o                         
  -7   1   0         74.67         67.03        11.17 o                         
  -6   1   0       1924.69       1785.81        43.48 o                         
  -5   1   0       3299.79       3783.96        76.88 o                         
  -4   1   0        571.91        557.83        17.70 o                         
  -3   1   0       3262.10       3198.42        62.49 o                         
  -2   1   0      31430.61      32578.71       572.75 o                         
  -1   1   0      33869.37      36079.36       897.24 o                         
   1   1   0       6005.19       7192.10       256.44 o                         
   2   1   0        746.29        991.12        22.03 o                         
   3   1   0       1422.76       1351.12        30.20 o                         
   4   1   0         92.71         93.58         8.24 o                         
   5   1   0        166.97        170.04        11.38 o                         
   6   1   0       2826.45       2970.93        70.80 o                         
   7   1   0       2749.65       2628.81        60.62 o                         
   8   1   0        211.49        201.61        16.08 o                         
   9   1   0        135.91        148.53        16.03 o                         
  10   1   0       1152.71       1231.24        51.28 o                         
  11   1   0        740.54        705.69        41.10 o                         
  12   1   0        471.26        432.60        38.29 o                         
  13   1   0          2.06         16.49        21.41 o                         
  14   1   0         80.01         20.33        31.55 o                         
  15   1   0        106.14         55.32        48.45 o                         
  16   1   0         84.58         35.90        49.60 o                         
 -17   2   0         84.87         94.92        43.51 o                         
 -16   2   0        146.90        157.26        46.56 o                         
 -15   2   0         74.54        147.82        43.00 o                         
 -14   2   0        222.24        237.04        44.84 o                         
 -13   2   0         21.84         41.59        29.22 o                         
 -12   2   0        595.36        856.91       110.85 o                         
 -11   2   0          4.64         -2.36        12.84 o                         
 -10   2   0        172.91        200.41        27.05 o                         
  -9   2   0        973.75        993.08        36.68 o                         
  -8   2   0       1752.50       1714.24        46.20 o                         
  -7   2   0       1644.27       1566.24        41.40 o                         
  -6   2   0       2419.46       2642.32        58.78 o                         
  -5   2   0       1444.00       1361.80        37.21 o                         
  -4   2   0          0.47         -0.08         5.38 o                         
  -3   2   0      16254.50      16940.01       302.22 o                         
  -2   2   0       7455.62       8104.11       146.14 o                         
  -1   2   0       4095.53       4120.44       106.82 o                         
   0   2   0       9757.64      10543.75       187.09 o                         
   1   2   0      17567.67      18795.78       473.10 o                         
   2   2   0       1164.92       1407.87        30.11 o                         
   3   2   0       5147.40       5608.16       105.24 o                         
   4   2   0       4723.54       4615.31        89.80 o                         
   5   2   0          2.16         -0.58         7.26 o                         
   6   2   0        711.27        584.91        21.06 o                         
   7   2   0       1246.61       1310.39        52.58 o                         
   8   2   0        275.97        262.46        26.33 o                         
   9   2   0        217.09        195.55        17.68 o                         
  10   2   0       1112.06       1213.74        51.72 o                         
  11   2   0        314.88        354.89        34.35 o                         
  12   2   0         17.92         -9.17        18.14 o                         
  13   2   0        305.40        272.22        35.29 o                         
  14   2   0         50.35         21.45        25.14 o                         
  15   2   0        779.71        790.80        69.09 o                         
  16   2   0         25.24         66.55        44.11 o                         
 -17   3   0          0.73         32.65        39.05 o                         
 -16   3   0          1.55        -27.90        30.86 o                         
 -15   3   0        199.23        218.28        47.77 o                         
 -14   3   0        119.19        175.14        96.22 o                         
 -13   3   0        127.28        142.50        98.51 o                         
 -12   3   0         16.20         17.06        21.69 o                         
 -11   3   0       1613.62       1706.35        62.81 o                         
 -10   3   0        688.73        594.64        27.96 o                         
  -9   3   0        307.97        314.49        20.43 o                         
  -8   3   0       1082.80       1101.88        34.50 o                         
  -7   3   0       2030.55       1928.32        53.84 o                         
  -6   3   0       1674.72       1642.33        40.85 o                         
  -5   3   0       5335.63       5541.92       107.88 o                         
  -4   3   0         89.53        158.81        25.59 o                         
  -3   3   0       6852.91       7430.31       137.09 o                         
  -2   3   0      16504.34      17533.14       311.90 o                         
  -1   3   0        327.19        327.75        11.98 o                         
   0   3   0      15380.28      16844.88       298.66 o                         
   1   3   0       5678.96       5906.69       126.46 o                         
   2   3   0      22277.20      23639.11       482.65 o                         
   3   3   0        555.50        584.07        22.27 o                         
   4   3   0       1690.51       1530.66        36.04 o                         
   5   3   0       2814.46       2942.96        62.66 o                         
   6   3   0       1020.75       1053.83        32.13 o                         
   7   3   0        874.58        864.08        28.02 o                         
   8   3   0         10.29         26.32         9.33 o                         
   9   3   0         78.32         91.79        19.74 o                         
  10   3   0         97.60         53.69        18.55 o                         
  11   3   0        144.22        118.90        28.43 o                         
  12   3   0        378.37        336.73        36.15 o                         
  13   3   0        185.32        177.17        30.37 o                         
  14   3   0        129.72        129.66        31.01 o                         
  15   3   0         33.12         -1.38        33.27 o                         
  16   3   0        163.04        224.60        50.85 o                         
 -17   4   0        192.23        218.28        53.58 o                         
 -16   4   0          9.72         28.27        36.60 o                         
 -15   4   0        323.82        401.27        57.83 o                         
 -14   4   0         15.22         28.25        30.91 o                         
 -13   4   0        161.96         91.44        43.10 o                         
 -12   4   0        276.54        305.00        33.16 o                         
 -11   4   0        812.10        815.49        43.53 o                         
 -10   4   0        144.50        193.98        28.91 o                         
  -9   4   0       1869.93       1801.54        49.32 o                         
  -8   4   0       5872.33       5796.94       119.06 o                         
  -7   4   0        241.02        231.17        15.14 o                         
  -6   4   0       3198.76       3175.83        68.39 o                         
  -5   4   0       7259.63       8004.21       151.42 o                         
  -4   4   0       3126.20       3042.65        62.42 o                         
  -3   4   0       9381.00       9565.32       175.22 o                         
  -2   4   0       9023.50       9606.17       246.29 o                         
  -1   4   0       1232.18       1232.98        27.69 o                         
   0   4   0       1336.48       1567.63        33.81 o                         
   1   4   0       1152.64       1053.17        25.07 o                         
   2   4   0        172.76        219.40        12.26 o                         
   3   4   0       3745.32       3817.70        75.75 o                         
   4   4   0        148.24        144.80        18.67 o                         
   5   4   0       4720.28       4861.32        97.16 o                         
   6   4   0        342.88        301.75        21.31 o                         
   7   4   0         10.07         13.65         8.02 o                         
   8   4   0          0.92          0.09        14.09 o                         
   9   4   0          5.19         21.51        15.29 o                         
  10   4   0       1598.33       1591.26        61.42 o                         
  11   4   0          3.94          9.54        18.29 o                         
  12   4   0        456.79        490.20        39.48 o                         
  13   4   0         93.29         89.70        26.46 o                         
  14   4   0        319.32        368.77        42.49 o                         
  15   4   0         33.86         -2.22        24.99 o                         
  16   4   0        112.73        112.91        69.02 o                         
 -17   5   0         57.12         -2.89        38.75 o                         
 -16   5   0          0.14        -21.34        32.71 o                         
 -15   5   0          2.65        -23.44        30.53 o                         
 -14   5   0         98.63         34.78        64.22 o                         
 -13   5   0         82.92         90.55        25.25 o                         
 -12   5   0        105.95         73.34        38.51 o                         
 -11   5   0         87.45         39.86        27.13 o                         
 -10   5   0       3093.05       3124.05        91.83 o                         
  -9   5   0       2341.61       2275.03        71.60 o                         
  -8   5   0         96.20        106.44        13.79 o                         
  -7   5   0        327.14        334.83        16.83 o                         
  -6   5   0        115.59        109.57        10.25 o                         
  -5   5   0       4727.70       4195.34        84.69 o                         
  -4   5   0        745.83        766.77        25.99 o                         
  -3   5   0       3290.29       3684.89        73.50 o                         
  -2   5   0        122.63        141.53        14.86 o                         
  -1   5   0        123.19        123.80         8.62 o                         
   0   5   0       1828.20       2051.86        43.64 o                         
   1   5   0        320.29        458.21        24.68 o                         
   2   5   0       5310.54       5809.35       158.54 o                         
   3   5   0       3340.32       3425.67        80.02 o                         
   4   5   0       5954.06       6009.65       116.79 o                         
   5   5   0         14.87         25.46         7.92 o                         
   6   5   0         19.10         10.02         7.52 o                         
   7   5   0        579.53        586.72        22.26 o                         
   8   5   0        403.00        415.94        68.62 o                         
   9   5   0        313.83        348.74        30.71 o                         
  10   5   0        915.99        815.47        69.38 o                         
  11   5   0         15.16         -9.23        17.80 o                         
  12   5   0         41.65         57.47        23.13 o                         
  13   5   0        935.90       1022.25        56.04 o                         
  14   5   0         68.91         70.39        28.19 o                         
  15   5   0         13.00          5.65        33.60 o                         
 -17   6   0         97.04        175.69        51.04 o                         
 -16   6   0        144.03         84.82       114.28 o                         
 -15   6   0        100.25         20.81        56.00 o                         
 -14   6   0         64.50         30.03        24.21 o                         
 -13   6   0         73.91         74.45        25.84 o                         
 -12   6   0         82.59        100.15        23.91 o                         
 -11   6   0       1545.55       1726.04        65.31 o                         
 -10   6   0         13.94          1.15        15.59 o                         
  -9   6   0         38.44          8.28        14.99 o                         
  -8   6   0        617.71        663.81        51.52 o                         
  -7   6   0       2609.55       2624.22        60.11 o                         
  -6   6   0       3996.90       3809.02        79.90 o                         
  -5   6   0       1946.40       1936.34        44.88 o                         
  -4   6   0       6130.35       6351.12       122.49 o                         
  -3   6   0        419.13        448.40        17.08 o                         
  -2   6   0       5830.11       6013.27       131.94 o                         
  -1   6   0        432.34        500.30        20.72 o                         
   0   6   0       5682.38       6414.49       121.68 o                         
   1   6   0        255.21        343.75        16.50 o                         
   2   6   0       6114.15       6122.91       168.37 o                         
   3   6   0       6595.12       6365.79       154.10 o                         
   4   6   0        187.25        174.38        14.84 o                         
   5   6   0        246.73        260.66        15.51 o                         
   6   6   0       1536.31       1579.21        41.12 o                         
   7   6   0       1017.10       1015.96        42.34 o                         
   8   6   0         56.21         38.54        16.01 o                         
   9   6   0        171.79        173.88        25.11 o                         
  10   6   0        660.91        689.96        40.91 o                         
  11   6   0        817.74        827.44        46.38 o                         
  12   6   0        105.98         65.26        23.80 o                         
  13   6   0        207.65        162.48        42.39 o                         
  14   6   0         20.76         -3.08        30.64 o                         
  15   6   0        185.14        220.20        48.76 o                         
 -16   7   0         44.87          5.73        41.14 o                         
 -15   7   0          0.39         -4.00        30.85 o                         
 -14   7   0         41.07         24.90        23.78 o                         
 -13   7   0        871.56        904.70        51.48 o                         
 -12   7   0         74.11         50.80        22.17 o                         
 -11   7   0          5.95         13.53        18.89 o                         
 -10   7   0        442.46        423.39        32.31 o                         
  -9   7   0        193.44        226.72        39.43 o                         
  -8   7   0       2333.81       2320.07        71.58 o                         
  -7   7   0        198.39        180.79        21.22 o                         
  -6   7   0         57.08         26.84        15.70 o                         
  -5   7   0       1275.17       1404.71        38.46 o                         
  -4   7   0       2609.97       2428.69        72.51 o                         
  -3   7   0        550.91        484.39        27.01 o                         
  -2   7   0        857.06        926.36        33.03 o                         
  -1   7   0          9.49         26.26         6.99 o                         
   0   7   0        519.57        528.90        18.82 o                         
   1   7   0       4833.19       4466.01        89.53 o                         
   2   7   0         21.36         12.34        14.17 o                         
   3   7   0       1084.69       1268.30        59.84 o                         
   4   7   0        350.97        362.61        17.58 o                         
   5   7   0       4055.23       4042.98       102.36 o                         
   6   7   0        354.00        370.49        19.11 o                         
   7   7   0        550.92        517.93        44.94 o                         
   8   7   0       1436.15       1251.27        51.06 o                         
   9   7   0         45.12         40.76        18.07 o                         
  10   7   0       1215.96       1268.27        56.13 o                         
  11   7   0          1.06          6.67        19.20 o                         
  12   7   0         22.12        -18.44        20.23 o                         
  13   7   0         46.23         83.67        35.35 o                         
  14   7   0        273.35        247.86        48.28 o                         
  15   7   0         20.20        -22.92        34.51 o                         
 -16   8   0         91.35        117.28        44.11 o                         
 -15   8   0        268.74        267.88        81.59 o                         
 -14   8   0        157.23        170.22        43.78 o                         
 -13   8   0         53.82         93.95        26.27 o                         
 -12   8   0        141.51        149.25        32.48 o                         
 -11   8   0        368.62        362.27        60.71 o                         
 -10   8   0       2156.39       2038.85        71.19 o                         
  -9   8   0        520.96        514.41        34.43 o                         
  -8   8   0        290.29        334.27        30.46 o                         
  -7   8   0       2553.48       2556.86        75.55 o                         
  -6   8   0        595.87        573.84        30.55 o                         
  -5   8   0       6309.64       6182.37       122.73 o                         
  -4   8   0        361.83        400.33        28.96 o                         
  -3   8   0       2373.11       2179.14        72.82 o                         
  -2   8   0        454.51        428.30        20.52 o                         
  -1   8   0       3741.54       3692.21        80.43 o                         
   0   8   0         57.77         84.70        10.73 o                         
   1   8   0       1527.90       1490.25        38.27 o                         
   2   8   0       3347.81       3102.63        96.92 o                         
   3   8   0        371.09        365.05        22.13 o                         
   4   8   0       2835.45       2975.99        80.86 o                         
   5   8   0         20.44          1.04         9.21 o                         
   6   8   0        520.61        451.82        28.78 o                         
   7   8   0         19.03         11.86        14.87 o                         
   8   8   0       2389.61       2281.18        75.39 o                         
   9   8   0        307.49        311.60        36.67 o                         
  10   8   0         10.65        -14.09        17.26 o                         
  11   8   0        656.84        674.25        50.75 o                         
  12   8   0        213.92        106.46        92.11 o                         
  13   8   0        164.21        176.48        42.28 o                         
  14   8   0          1.35          4.44        33.07 o                         
 -16   9   0         61.62         84.53        41.24 o                         
 -15   9   0        118.61         96.94        56.57 o                         
 -14   9   0         25.62          7.70        23.46 o                         
 -13   9   0        375.20        401.15        47.36 o                         
 -12   9   0          0.59        -14.21        18.14 o                         
 -11   9   0         99.85        124.85        25.33 o                         
 -10   9   0        195.84        214.67        43.70 o                         
  -9   9   0        632.33        622.06       103.52 o                         
  -8   9   0        516.41        444.20        30.70 o                         
  -7   9   0       3083.38       3054.16        87.14 o                         
  -6   9   0         54.15         56.23        15.59 o                         
  -5   9   0        263.62        195.96        20.08 o                         
  -4   9   0        370.48        301.65        17.51 o                         
  -3   9   0       1351.62       1371.48        54.52 o                         
  -2   9   0       1494.38       1516.73        48.07 o                         
  -1   9   0        170.31        224.63        15.00 o                         
   0   9   0       4795.77       4767.47        97.68 o                         
   1   9   0        882.45        801.53        42.50 o                         
   2   9   0        895.69        887.28        41.46 o                         
   3   9   0        120.89        109.41        14.81 o                         
   4   9   0        606.89        589.94        38.53 o                         
   5   9   0       2231.44       2159.98        54.79 o                         
   6   9   0       1109.11       1169.92        75.37 o                         
   7   9   0        915.99        952.83        44.58 o                         
   8   9   0          0.73         -0.68        16.42 o                         
   9   9   0        403.97        449.59        37.51 o                         
  10   9   0         75.33         54.21        21.29 o                         
  11   9   0        182.69        167.05        39.50 o                         
  12   9   0          0.81        -21.60        28.68 o                         
  13   9   0          3.17          9.80        34.69 o                         
  14   9   0         61.45         75.11        37.75 o                         
 -16  10   0         21.74         19.61        36.36 o                         
 -15  10   0        175.42        124.01        34.01 o                         
 -14  10   0        130.62        155.12        32.90 o                         
 -13  10   0         73.74         59.57        25.73 o                         
 -12  10   0         61.80         72.74        24.46 o                         
 -11  10   0         29.10         37.06        20.10 o                         
 -10  10   0       2262.81       2246.30       108.41 o                         
  -9  10   0        120.11        100.94        28.53 o                         
  -8  10   0        362.02        353.51        41.63 o                         
  -7  10   0        236.26        240.66        25.76 o                         
  -6  10   0       1141.45       1171.18        46.63 o                         
  -5  10   0         62.77         78.62        13.99 o                         
  -4  10   0         28.56         30.22        11.22 o                         
  -3  10   0        415.51        420.86        59.42 o                         
  -2  10   0         87.98         86.41        14.04 o                         
  -1  10   0       2039.73       1950.72        49.16 o                         
   0  10   0        139.22        210.00        18.87 o                         
   1  10   0        174.46        146.53        17.46 o                         
   2  10   0          2.10        -11.23        20.11 o                         
   3  10   0       8315.45       8176.00       184.97 o                         
   4  10   0         63.84         42.20        17.42 o                         
   5  10   0       2775.85       2625.64        78.58 o                         
   6  10   0         75.05         61.18        18.78 o                         
   7  10   0        121.03        159.24        24.89 o                         
   8  10   0       2404.89       2546.60        84.50 o                         
   9  10   0        248.02        272.11        77.94 o                         
  10  10   0        135.32        136.88        37.16 o                         
  11  10   0        105.38         84.70        36.42 o                         
  12  10   0        697.22        749.26        69.26 o                         
  13  10   0         55.80         -1.98        47.77 o                         
  14  10   0        104.97         91.50        43.90 o                         
 -16  11   0        197.89        186.04        76.79 o                         
 -15  11   0         66.85         38.25        30.17 o                         
 -14  11   0         12.18         -1.58        25.89 o                         
 -13  11   0         58.59         40.22        24.40 o                         
 -12  11   0         58.13         33.41        23.28 o                         
 -11  11   0        319.14        440.29        39.04 o                         
 -10  11   0        294.35        246.85        45.03 o                         
  -9  11   0        184.79        182.66        26.59 o                         
  -8  11   0        316.64        316.28        31.29 o                         
  -7  11   0        751.28        741.12        39.12 o                         
  -6  11   0        932.45        973.73        69.04 o                         
  -5  11   0        818.34        896.36        57.75 o                         
  -4  11   0        302.08        311.75        20.64 o                         
  -3  11   0       3129.30       3140.96       104.02 o                         
  -2  11   0        774.76        812.86        33.99 o                         
  -1  11   0         80.56         93.98        13.21 o                         
   0  11   0        712.36        724.84        27.97 o                         
   1  11   0       2257.26       2260.41       113.57 o                         
   2  11   0       1727.01       1677.93       103.08 o                         
   3  11   0          1.06         -8.60        13.70 o                         
   4  11   0        141.91        154.80        18.86 o                         
   5  11   0        432.45        449.58        31.05 o                         
   6  11   0       3114.23       3223.53        95.84 o                         
   7  11   0        433.94        423.82        33.89 o                         
   8  11   0         84.57         27.79        25.51 o                         
   9  11   0        148.81        171.84        38.77 o                         
  10  11   0         71.63         72.37        68.34 o                         
  11  11   0        344.00        364.20        53.49 o                         
  12  11   0         22.33          8.65        32.47 o                         
  13  11   0          1.15        -32.18        32.18 o                         
 -15  12   0         83.02         54.87        39.56 o                         
 -14  12   0         33.88         82.31        30.69 o                         
 -13  12   0        502.36        603.61        49.04 o                         
 -12  12   0          1.27         -0.51        20.70 o                         
 -11  12   0          3.48         12.82        20.44 o                         
 -10  12   0        192.08        191.28        30.14 o                         
  -9  12   0       1151.27       1223.25        55.60 o                         
  -8  12   0        156.66        155.52        25.62 o                         
  -7  12   0         70.69         78.29        20.38 o                         
  -6  12   0        526.66        549.65        42.39 o                         
  -5  12   0        112.60         95.26        19.72 o                         
  -4  12   0        296.15        288.36        25.87 o                         
  -3  12   0        886.65        952.80        48.49 o                         
  -2  12   0          1.30          6.88        13.26 o                         
  -1  12   0        265.41        278.65        34.43 o                         
   0  12   0       3131.66       3021.58        72.02 o                         
   1  12   0        456.50        468.41        27.73 o                         
   2  12   0         88.39         92.31        45.94 o                         
   3  12   0         14.75          6.80        13.44 o                         
   4  12   0        660.57        639.88        32.92 o                         
   5  12   0       3953.78       4036.53       112.24 o                         
   6  12   0        163.17        157.78        23.73 o                         
   7  12   0          1.89        -13.57        13.57 o                         
   8  12   0        104.96         90.25        32.63 o                         
   9  12   0        350.85        329.68        57.60 o                         
  10  12   0          1.52         43.90        32.01 o                         
  11  12   0         50.01         46.27        35.01 o                         
  12  12   0          0.91         29.79        34.01 o                         
 -15  13   0        139.45        163.96        48.58 o                         
 -14  13   0          1.51         -0.01        33.61 o                         
 -13  13   0         61.53         98.22        30.82 o                         
 -12  13   0          4.87         -5.62        22.15 o                         
 -11  13   0        215.94        169.47        30.04 o                         
 -10  13   0        448.70        478.13        46.54 o                         
  -9  13   0          0.71         14.24        19.70 o                         
  -8  13   0        442.29        542.81        51.45 o                         
  -7  13   0        136.46        125.99        23.82 o                         
  -6  13   0        415.33        425.72        31.98 o                         
  -5  13   0         21.90         15.51        15.97 o                         
  -4  13   0        395.95        391.08        30.29 o                         
  -3  13   0         66.18         39.24        19.31 o                         
  -2  13   0       1495.15       1388.89        50.13 o                         
  -1  13   0        613.98        681.47        34.22 o                         
   0  13   0        139.87        191.66        27.61 o                         
   1  13   0        231.60        254.08        26.16 o                         
   2  13   0        566.91        537.58        62.17 o                         
   3  13   0       1021.16       1057.85        43.92 o                         
   4  13   0        231.30        305.19        42.05 o                         
   5  13   0         21.94          8.01        14.53 o                         
   6  13   0        171.87        224.88        62.17 o                         
   7  13   0        407.61        300.91        71.08 o                         
   8  13   0        679.18        625.04        60.78 o                         
   9  13   0         37.59         62.63        33.29 o                         
  10  13   0        143.29        136.59        48.00 o                         
  11  13   0         10.77         -0.73        48.00 o                         
  12  13   0        183.66        124.00        74.28 o                         
 -14  14   0         94.75        119.81        44.46 o                         
 -13  14   0         29.69         23.34        35.25 o                         
 -12  14   0        357.65        267.64        38.07 o                         
 -11  14   0          1.70         25.15        22.67 o                         
 -10  14   0          3.33          0.61        22.88 o                         
  -9  14   0        551.84        600.61        52.91 o                         
  -8  14   0          7.74         10.79        20.06 o                         
  -7  14   0        296.06        256.35        30.99 o                         
  -6  14   0        175.01        158.72        30.57 o                         
  -5  14   0       1051.67       1108.60        49.68 o                         
  -4  14   0         38.77         50.03        19.31 o                         
  -3  14   0       2623.75       2443.11        93.42 o                         
  -2  14   0         30.16         34.09        35.88 o                         
  -1  14   0        315.60        349.29        28.96 o                         
   0  14   0        519.99        564.97        32.53 o                         
   1  14   0        247.28        265.54        32.89 o                         
   2  14   0        613.27        683.43        45.08 o                         
   3  14   0         30.95         12.28        16.07 o                         
   4  14   0       1630.49       1501.13       110.62 o                         
   5  14   0         79.04         24.54        26.36 o                         
   6  14   0       1182.72       1067.90       128.22 o                         
   7  14   0          0.38        -11.57        27.63 o                         
   8  14   0         50.58          7.30        29.69 o                         
   9  14   0        155.71        231.00        46.22 o                         
  10  14   0         29.78         25.58        43.43 o                         
  11  14   0        123.47         99.81        44.29 o                         
 -14  15   0         37.81         12.41        72.68 o                         
 -13  15   0         22.03         42.68        50.74 o                         
 -12  15   0         38.54        -10.37        36.34 o                         
 -11  15   0        170.97        142.87        48.68 o                         
 -10  15   0         21.48         20.83        28.49 o                         
  -9  15   0         87.48        107.26        30.42 o                         
  -8  15   0        178.68        146.81        37.47 o                         
  -7  15   0       1086.97       1095.36        58.79 o                         
  -6  15   0        878.42        812.51        45.15 o                         
  -5  15   0        868.41        820.61        44.43 o                         
  -4  15   0        312.55        243.44        29.04 o                         
  -3  15   0        119.60         77.71        25.19 o                         
  -2  15   0        425.04        509.42        41.78 o                         
  -1  15   0          0.58         -8.20        16.47 o                         
   0  15   0        725.73        842.06        51.55 o                         
   1  15   0        263.06        232.57        32.89 o                         
   2  15   0        165.80        145.89        27.30 o                         
   4  15   0         49.20         15.08        31.54 o                         
   5  15   0         94.74         47.82        42.97 o                         
   6  15   0         56.78         94.29        33.28 o                         
   7  15   0        117.22         64.51        35.71 o                         
   8  15   0         17.57          3.85        31.30 o                         
   9  15   0         89.70         87.62        39.66 o                         
  10  15   0         22.33          1.43        35.27 o                         
 -13  16   0         24.81         49.13        40.72 o                         
 -12  16   0        203.56        182.38        47.44 o                         
 -11  16   0        166.90        296.65        52.50 o                         
 -10  16   0          0.15          1.24        31.69 o                         
  -9  16   0          8.13          9.62        21.23 o                         
  -8  16   0        209.00        209.16        31.95 o                         
  -7  16   0         85.54        102.80        25.91 o                         
  -6  16   0        682.36        688.63        43.51 o                         
  -5  16   0        206.84        226.38        30.87 o                         
  -4  16   0        983.82        984.22        63.37 o                         
  -3  16   0        672.94        652.57        47.86 o                         
  -2  16   0        306.75        386.03        41.19 o                         
  -1  16   0          8.97          2.74        19.13 o                         
   0  16   0        161.36        149.86        30.40 o                         
   1  16   0        871.48        650.20       206.84 o                         
   2  16   0         14.14        -11.25        15.15 o                         
   3  16   0        200.19        176.44        50.28 o                         
   4  16   0          0.44         10.03        26.46 o                         
   5  16   0        258.57        341.03        79.31 o                         
   6  16   0        229.37        183.59        60.80 o                         
   7  16   0          6.79         12.69        33.52 o                         
   8  16   0         68.62         27.13        35.21 o                         
   9  16   0        100.18         22.03        36.42 o                         
  10  16   0        398.47        365.10        61.02 o                         
 -13  17   0          0.79        -11.20        45.94 o                         
 -12  17   0         54.52         98.97        65.14 o                         
 -11  17   0         31.26         66.87        39.25 o                         
 -10  17   0        148.81         39.85        41.60 o                         
  -9  17   0         42.88         -1.85        31.19 o                         
  -8  17   0         39.67          1.42        17.72 o                         
  -7  17   0          0.55         -3.40        20.99 o                         
  -6  17   0         88.92         75.93        24.88 o                         
  -5  17   0       1936.80       2153.72        78.97 o                         
  -4  17   0        133.34        167.67        31.87 o                         
  -3  17   0         57.04         24.02        21.39 o                         
  -2  17   0         19.51        -15.08        29.71 o                         
  -1  17   0        333.08        347.40        58.05 o                         
   0  17   0        385.22        293.46        56.22 o                         
   1  17   0         34.27         49.82        36.11 o                         
   2  17   0         30.64         22.86        37.03 o                         
   3  17   0         23.43        -12.80        33.37 o                         
   4  17   0        364.15        310.88        47.99 o                         
   5  17   0         30.17         48.28        33.42 o                         
   6  17   0         70.54         93.12        37.80 o                         
   7  17   0          6.03         11.69        34.81 o                         
   8  17   0        230.73        178.04        50.74 o                         
   9  17   0        222.32        164.35        47.89 o                         
 -12  18   0          0.10        -25.13        34.26 o                         
 -11  18   0        200.43        179.11        92.56 o                         
 -10  18   0         21.14         79.43        41.46 o                         
  -9  18   0         11.30          3.92        31.96 o                         
  -8  18   0         72.70         81.19        49.82 o                         
  -7  18   0        203.50        136.30        39.61 o                         
  -6  18   0        241.08        185.90        40.65 o                         
  -5  18   0         24.46        -15.95        21.75 o                         
  -4  18   0         88.98         80.06        25.32 o                         
  -3  18   0         76.48         82.88        31.89 o                         
  -2  18   0        708.55        729.08        74.51 o                         
  -1  18   0          0.65         31.08        37.48 o                         
   0  18   0        101.67         47.54        37.48 o                         
   1  18   0        518.11        509.22        69.48 o                         
   2  18   0        323.06        398.60        69.48 o                         
   3  18   0        244.61        282.03        61.71 o                         
   4  18   0          0.21         28.78        32.28 o                         
   5  18   0        338.16        438.89        59.29 o                         
   6  18   0          1.33        -29.25        29.25 o                         
   7  18   0        201.44        387.62       127.08 o                         
   8  18   0          4.21        -19.11        41.14 o                         
 -11  19   0         16.25          1.29        36.70 o                         
 -10  19   0         41.02         23.58        37.55 o                         
  -9  19   0         20.01         25.36        35.23 o                         
  -8  19   0        184.24        292.96        52.85 o                         
  -7  19   0          2.53        -17.75        32.20 o                         
  -6  19   0          2.21        -23.78        29.64 o                         
  -5  19   0        249.73        358.29        52.83 o                         
  -4  19   0        738.02        858.78        62.14 o                         
  -3  19   0          7.18        -25.11        38.40 o                         
  -2  19   0         16.54        -17.31        32.45 o                         
   1  19   0        390.07        351.06        66.74 o                         
   2  19   0          5.34         -8.69        37.94 o                         
   3  19   0         33.65         19.20        42.51 o                         
   4  19   0          3.86        -16.63        29.32 o                         
   5  19   0         22.20          7.81        35.35 o                         
   6  19   0         77.23         25.95        47.77 o                         
   7  19   0         22.85          3.66        37.48 o                         
 -10  20   0         52.17        102.99        57.82 o                         
  -9  20   0         20.67         52.07        39.33 o                         
  -8  20   0         26.28         41.66        38.53 o                         
  -7  20   0         86.03         74.25        38.55 o                         
  -6  20   0          3.72         -2.93        33.31 o                         
  -5  20   0        380.07        281.58        73.14 o                         
  -4  20   0          2.69        -44.80        44.80 o                         
  -3  20   0          7.27         14.17        36.57 o                         
  -2  20   0        237.37        337.34        64.91 o                         
   2  20   0        130.26        139.87        55.31 o                         
   3  20   0         62.70         -1.37        32.82 o                         
   4  20   0         60.57         60.23        37.80 o                         
   5  20   0          0.05         19.42        37.25 o                         
  -8  21   0        197.41        312.57        58.55 o                         
  -7  21   0         22.12        133.47        68.11 o                         
  -6  21   0          0.63         18.28        54.85 o                         
  -5  21   0          0.07         60.34        62.17 o                         
   3  21   0          0.93         -5.52        34.55 o                         
   4  21   0          6.19        -11.42        35.60 o                         
   6 -22   1          7.18         37.03        60.34 o                         
  -4 -21   1         29.93         74.05        63.99 o                         
  -3 -21   1        138.73         52.57        61.71 o                         
  -2 -21   1         64.80         62.62        55.31 o                         
   4 -21   1        110.62        112.91        63.54 o                         
   5 -21   1          0.84        -10.51        51.20 o                         
   6 -21   1        157.74        153.33        64.68 o                         
   7 -21   1         91.50         65.86        58.97 o                         
   8 -21   1          0.04         43.06        80.22 o                         
  -5 -20   1          5.12        -54.17        54.17 o                         
  -4 -20   1         92.02         98.78        39.75 o                         
  -3 -20   1          4.12          2.88        33.58 o                         
   3 -20   1        170.39        210.73        70.85 o                         
   4 -20   1         17.19          4.11        51.65 o                         
   5 -20   1        166.39        180.70        68.11 o                         
   6 -20   1          2.97         26.51        35.53 o                         
   7 -20   1          8.27         33.18        36.69 o                         
   8 -20   1         65.64         83.93        42.97 o                         
   9 -20   1        188.17        229.39        81.82 o                         
  10 -20   1          0.62          3.38        39.72 o                         
  -7 -19   1         91.85        108.71        43.80 o                         
  -6 -19   1        104.64         88.91        53.71 o                         
  -5 -19   1          2.34         20.23        33.27 o                         
  -4 -19   1         56.12         78.11        36.45 o                         
  -3 -19   1        273.40        282.67        47.64 o                         
  -2 -19   1        215.07        101.93        48.45 o                         
   2 -19   1        287.70        108.33        43.43 o                         
   3 -19   1        590.06        475.39        80.91 o                         
   4 -19   1          0.26        -28.75        28.75 o                         
   5 -19   1         39.65         71.70        35.84 o                         
   6 -19   1        303.82        284.85        50.11 o                         
   7 -19   1          6.71         -6.37        32.06 o                         
   8 -19   1         97.03         77.46        38.18 o                         
   9 -19   1         31.33         41.11        37.75 o                         
  10 -19   1         25.86        -32.46        32.46 o                         
  11 -19   1          1.08         26.09        47.54 o                         
  -8 -18   1          2.95        -25.02        34.04 o                         
  -7 -18   1         85.87         68.30        38.87 o                         
  -6 -18   1          0.21         24.63        33.50 o                         
  -5 -18   1         60.24         56.30        37.48 o                         
  -4 -18   1         75.90         53.28        33.12 o                         
  -3 -18   1         27.88          5.94        34.74 o                         
  -2 -18   1         65.20         67.19        43.43 o                         
  -1 -18   1        138.20        154.04        47.54 o                         
   2 -18   1        111.80        119.76        43.43 o                         
   3 -18   1        150.82        222.61        36.98 o                         
   4 -18   1        591.61        511.00        93.74 o                         
   5 -18   1          3.66         -1.49        26.62 o                         
   6 -18   1        452.36        432.36        70.85 o                         
   7 -18   1         67.93         45.27        35.00 o                         
   8 -18   1          3.43         24.45        32.15 o                         
   9 -18   1        243.46        189.15        47.31 o                         
  10 -18   1          1.44          7.44        33.36 o                         
  11 -18   1          9.28        -47.31        63.77 o                         
  12 -18   1         21.32         -9.14        35.86 o                         
  -9 -17   1         61.07         19.30        37.98 o                         
  -8 -17   1          0.24        -29.32        29.32 o                         
  -7 -17   1        143.75        117.94        40.19 o                         
  -6 -17   1        374.06        301.00        49.23 o                         
  -5 -17   1         25.20        -11.51        28.33 o                         
  -4 -17   1          6.53         -3.48        30.17 o                         
  -3 -17   1          3.06         34.28        38.40 o                         
  -1 -17   1        199.22        177.37        37.25 o                         
   0 -17   1         14.57        -13.26        26.97 o                         
   1 -17   1         80.24        150.84        43.43 o                         
   2 -17   1        284.02        300.92        84.34 o                         
   3 -17   1       1455.84       1448.57        73.28 o                         
   4 -17   1        491.21        487.80        38.26 o                         
   5 -17   1          0.45          2.38        17.46 o                         
   6 -17   1         36.70         -3.33        15.65 o                         
   7 -17   1        280.36        391.51        77.71 o                         
   8 -17   1          7.45        -17.50        30.16 o                         
   9 -17   1         27.07          5.59        31.91 o                         
  10 -17   1         23.23         12.90        34.37 o                         
  11 -17   1         87.72        115.36        43.21 o                         
  12 -17   1        114.05        111.90        60.34 o                         
  13 -17   1         32.50         54.73        43.08 o                         
 -10 -16   1          0.34        -32.21        32.99 o                         
  -9 -16   1         13.25          5.08        33.57 o                         
  -8 -16   1        325.90        273.23        52.19 o                         
  -7 -16   1        346.44        253.36        47.51 o                         
  -6 -16   1          2.75         16.03        32.68 o                         
  -5 -16   1         14.57        -24.28        25.68 o                         
  -4 -16   1        190.37        218.78        40.56 o                         
  -3 -16   1       1129.66       1103.45        94.62 o                         
  -2 -16   1         35.58         42.88        24.54 o                         
  -1 -16   1         68.11         66.59        35.65 o                         
   0 -16   1        117.15        131.19        40.23 o                         
   1 -16   1       1455.68       1387.44        91.42 o                         
   2 -16   1        309.31        366.07        40.48 o                         
   3 -16   1          0.55          4.41        21.63 o                         
   4 -16   1         34.73         52.85        21.50 o                         
   5 -16   1        295.61        321.31        34.26 o                         
   6 -16   1        239.42        215.30        53.98 o                         
   7 -16   1          0.47         -1.63        16.44 o                         
   8 -16   1         37.26         -3.08        15.54 o                         
   9 -16   1         80.43         36.92        30.85 o                         
  10 -16   1        253.20        378.40        55.85 o                         
  11 -16   1         16.32         19.79        33.04 o                         
  12 -16   1         29.60         28.41        38.07 o                         
  13 -16   1         42.73         18.52        39.80 o                         
 -11 -15   1         60.17        144.66        47.18 o                         
 -10 -15   1         77.34         63.92        40.16 o                         
  -9 -15   1        438.60        360.66        54.73 o                         
  -8 -15   1          4.32         -1.84        29.87 o                         
  -7 -15   1         24.21         24.79        29.73 o                         
  -6 -15   1         29.34         50.01        31.69 o                         
  -5 -15   1        900.89        918.60        63.99 o                         
  -4 -15   1          8.57         -3.78        14.67 o                         
  -3 -15   1          2.09        -17.02        18.58 o                         
  -2 -15   1        333.25        377.11        39.69 o                         
  -1 -15   1        135.89        174.56        29.54 o                         
   0 -15   1        277.31        269.42        27.62 o                         
   1 -15   1          0.86         -2.78        17.76 o                         
   2 -15   1        378.44        386.42        41.37 o                         
   3 -15   1         49.93         56.05        22.89 o                         
   4 -15   1        532.35        679.04        39.68 o                         
   5 -15   1         14.45         32.78        18.61 o                         
   6 -15   1         44.17         30.29        20.09 o                         
   7 -15   1        451.50        482.87        64.71 o                         
   8 -15   1        277.91        256.89        44.82 o                         
   9 -15   1         29.22         21.94        18.36 o                         
  10 -15   1          0.52         12.97        30.18 o                         
  11 -15   1        119.22        165.51        42.78 o                         
  12 -15   1         21.86         65.90        38.83 o                         
  13 -15   1        271.79        281.03        54.39 o                         
  14 -15   1          3.12         11.06        47.77 o                         
 -11 -14   1        103.12        107.78        43.47 o                         
 -10 -14   1         93.75        130.25        44.80 o                         
  -9 -14   1          3.72        -25.37        27.40 o                         
  -8 -14   1        463.26        458.64        55.92 o                         
  -7 -14   1         70.24         50.74        30.05 o                         
  -6 -14   1        202.82        206.85        39.69 o                         
  -5 -14   1         48.20          6.80        19.06 o                         
  -4 -14   1        217.70        247.86        29.59 o                         
  -3 -14   1          1.06          6.12        15.48 o                         
  -2 -14   1        652.73        636.80        43.51 o                         
  -1 -14   1          0.66         44.12        22.17 o                         
   0 -14   1          1.82         -5.03        12.13 o                         
   1 -14   1        618.67        671.95        35.34 o                         
   2 -14   1        172.89        158.43        27.01 o                         
   3 -14   1        164.89        178.24        28.62 o                         
   4 -14   1          3.83         15.34        23.31 o                         
   5 -14   1        255.67        296.01        29.42 o                         
   6 -14   1        152.10        128.79        24.39 o                         
   7 -14   1        691.92        756.58        43.70 o                         
   8 -14   1        595.40        599.63        40.80 o                         
   9 -14   1        188.80        122.42        43.40 o                         
  10 -14   1          3.36         -7.15        16.79 o                         
  11 -14   1         30.63        -17.65        29.43 o                         
  12 -14   1        281.02        268.64        84.34 o                         
  13 -14   1         33.06         43.85        66.05 o                         
  14 -14   1         88.79         68.30        41.01 o                         
 -12 -13   1          4.52         -2.51        34.26 o                         
 -11 -13   1         58.66         79.05        38.09 o                         
 -10 -13   1        116.34         66.96        47.08 o                         
  -9 -13   1         40.38         63.61        51.65 o                         
  -8 -13   1        466.48        517.32        63.99 o                         
  -7 -13   1          6.69        -15.52        15.52 o                         
  -6 -13   1       1083.15       1066.39        67.02 o                         
  -5 -13   1        761.57        828.13        70.75 o                         
  -4 -13   1       1706.20       1779.64        77.02 o                         
  -3 -13   1        323.94        325.82        27.58 o                         
  -2 -13   1         39.40         43.53        19.88 o                         
  -1 -13   1       1699.14       1666.68        69.88 o                         
   0 -13   1        137.42        153.73        17.87 o                         
   1 -13   1       1908.47       2068.70        64.86 o                         
   2 -13   1         27.36         30.68        17.96 o                         
   3 -13   1        953.51       1090.30        63.77 o                         
   4 -13   1        604.73        646.17        33.52 o                         
   5 -13   1         40.19         49.50        17.99 o                         
   6 -13   1       1082.58       1089.67        48.30 o                         
   7 -13   1        183.73        187.51        26.24 o                         
   8 -13   1        501.34        456.02        39.29 o                         
   9 -13   1          4.66        -14.43        18.81 o                         
  10 -13   1        246.51        224.45        42.56 o                         
  11 -13   1         17.65         13.55        24.50 o                         
  12 -13   1         49.65         48.58        21.19 o                         
  13 -13   1        221.87        180.62        45.00 o                         
  14 -13   1        185.64        211.96        49.44 o                         
  15 -13   1         22.59         10.00        39.07 o                         
 -13 -12   1          1.15          0.31        34.75 o                         
 -12 -12   1        107.86        160.25        45.16 o                         
 -11 -12   1        673.75        833.10        85.94 o                         
 -10 -12   1          2.27        -19.22        26.74 o                         
  -9 -12   1          1.33         -7.12        26.04 o                         
  -8 -12   1        160.58         74.02        49.57 o                         
  -7 -12   1       1979.42       1964.14        72.30 o                         
  -6 -12   1          1.59         -4.59        16.58 o                         
  -5 -12   1        439.67        458.01        36.42 o                         
  -4 -12   1         10.66         13.08        13.53 o                         
  -3 -12   1         75.39         25.71        17.76 o                         
  -2 -12   1         91.39        106.05        26.06 o                         
  -1 -12   1        840.48        812.88        48.56 o                         
   0 -12   1        330.60        433.13        47.77 o                         
   1 -12   1        182.85        217.50        26.06 o                         
   2 -12   1       1272.07       1168.02        53.51 o                         
   3 -12   1        296.14        342.00        29.64 o                         
   4 -12   1          4.25         17.10        13.33 o                         
   5 -12   1        467.52        482.00        32.59 o                         
   6 -12   1        251.71        236.79        26.29 o                         
   7 -12   1        289.16        340.27        30.39 o                         
   8 -12   1        640.24        559.80        36.95 o                         
   9 -12   1         13.62         10.05        18.71 o                         
  10 -12   1         42.16         55.24        32.20 o                         
  11 -12   1        436.05        431.05        40.99 o                         
  12 -12   1         42.70         43.65        24.06 o                         
  13 -12   1        151.89        117.40        41.07 o                         
  14 -12   1        116.69        129.04        42.18 o                         
  15 -12   1         76.76         41.41        38.83 o                         
 -13 -11   1        444.43        415.45        61.49 o                         
 -12 -11   1         22.80         44.57        35.88 o                         
 -11 -11   1        200.16        248.70        48.15 o                         
 -10 -11   1         65.93         56.08        33.42 o                         
  -9 -11   1        245.39        207.12        62.07 o                         
  -8 -11   1        503.40        538.74        38.89 o                         
  -7 -11   1        803.26        844.20        44.06 o                         
  -6 -11   1        318.89        285.97        29.64 o                         
  -5 -11   1          6.71          1.54        16.20 o                         
  -4 -11   1        526.33        539.54        42.95 o                         
  -3 -11   1        112.07        101.36        21.94 o                         
  -2 -11   1         34.88          5.56        15.31 o                         
  -1 -11   1         11.17         23.78        10.55 o                         
   0 -11   1       4656.30       4714.62       100.32 o                         
   1 -11   1       2775.16       2738.94        65.00 o                         
   2 -11   1        194.38        201.95        24.54 o                         
   3 -11   1          3.81         -2.23        13.09 o                         
   4 -11   1        182.72        191.29        19.79 o                         
   5 -11   1        250.32        258.15        19.87 o                         
   6 -11   1         24.47         12.03        14.62 o                         
   7 -11   1        285.67        253.63        27.49 o                         
   8 -11   1        516.49        584.52        36.89 o                         
   9 -11   1       1197.49       1205.75       101.79 o                         
  10 -11   1        694.48        635.40        41.03 o                         
  11 -11   1        241.49        207.44        30.19 o                         
  12 -11   1          1.78        -25.01        25.01 o                         
  13 -11   1        151.00        174.31        57.28 o                         
  14 -11   1        598.52        486.96        48.43 o                         
  15 -11   1         10.71         23.50        42.51 o                         
 -14 -10   1        297.71        289.53        56.07 o                         
 -13 -10   1          9.36         35.72        35.44 o                         
 -12 -10   1        221.33        177.26        43.69 o                         
 -11 -10   1          1.03        -24.68        27.15 o                         
 -10 -10   1        226.93        221.47        36.25 o                         
  -9 -10   1          2.16         28.25        26.20 o                         
  -8 -10   1         17.04         29.16        19.08 o                         
  -7 -10   1        131.77        183.33        25.20 o                         
  -6 -10   1       1299.29       1273.53       100.31 o                         
  -5 -10   1       1084.46       1065.65        77.82 o                         
  -4 -10   1        293.02        278.93        22.11 o                         
  -3 -10   1        477.73        532.34        35.01 o                         
  -2 -10   1         11.73         -8.44        12.23 o                         
  -1 -10   1       8757.88       8682.11       168.20 o                         
   0 -10   1        143.34        156.96        14.88 o                         
   1 -10   1          1.12         -2.04         8.20 o                         
   2 -10   1        107.37         83.08        16.45 o                         
   3 -10   1       1157.17       1099.10        48.55 o                         
   4 -10   1       3433.76       3410.08       105.89 o                         
   5 -10   1       1567.42       1445.33        41.38 o                         
   6 -10   1        444.97        430.26        32.46 o                         
   7 -10   1        115.06         96.85        19.33 o                         
   8 -10   1       2579.72       2498.57        81.45 o                         
   9 -10   1          8.22         15.88        17.48 o                         
  10 -10   1        252.84        252.33        49.99 o                         
  11 -10   1         61.44         18.12        20.52 o                         
  12 -10   1        438.92        500.75        66.20 o                         
  13 -10   1        102.11         87.24        27.17 o                         
  14 -10   1         59.09         51.70        36.21 o                         
  15 -10   1          0.81         -9.48        25.81 o                         
  16 -10   1          0.74        -11.43        54.40 o                         
 -14  -9   1          2.76        -29.07        31.53 o                         
 -13  -9   1         38.78        101.26        39.21 o                         
 -12  -9   1        613.65        646.88        61.85 o                         
 -11  -9   1        247.29        322.54        37.45 o                         
 -10  -9   1          4.21         -6.56        18.53 o                         
  -9  -9   1       1258.10       1248.78        56.15 o                         
  -8  -9   1        783.10        735.84        40.65 o                         
  -7  -9   1       2449.98       2425.41        77.72 o                         
  -6  -9   1          0.77        -12.67        12.67 o                         
  -5  -9   1        489.50        490.48        22.58 o                         
  -4  -9   1        625.56        572.68        24.52 o                         
  -3  -9   1       3834.54       4066.24       125.70 o                         
  -2  -9   1        919.18        851.70       103.76 o                         
  -1  -9   1         17.58         25.45         8.95 o                         
   0  -9   1       1333.25       1300.36        35.93 o                         
   1  -9   1        170.66        169.66        14.03 o                         
   2  -9   1       1307.37       1096.79        45.84 o                         
   3  -9   1        210.69        231.96        23.68 o                         
   4  -9   1        281.48        288.23        19.24 o                         
   5  -9   1       3215.53       3107.27        91.74 o                         
   6  -9   1       5685.33       5796.78       118.64 o                         
   7  -9   1        116.43        108.91        19.14 o                         
   8  -9   1        368.43        372.66        29.22 o                         
   9  -9   1       1806.70       1690.53        62.61 o                         
  10  -9   1         13.85         14.58        17.94 o                         
  11  -9   1        859.21        817.96        46.05 o                         
  12  -9   1         38.77         36.86        23.17 o                         
  13  -9   1         30.49          9.68        21.92 o                         
  14  -9   1        124.37         72.22        38.46 o                         
  15  -9   1        171.84        183.68        37.83 o                         
  16  -9   1         16.44         19.82        36.30 o                         
 -15  -8   1         77.51        119.38       142.16 o                         
 -14  -8   1          8.95         18.09        32.50 o                         
 -13  -8   1         38.61         18.79        29.38 o                         
 -12  -8   1         55.86         34.64        23.02 o                         
 -11  -8   1         58.56         68.88        26.00 o                         
 -10  -8   1        165.02        173.59        39.41 o                         
  -9  -8   1        428.09        487.89        35.83 o                         
  -8  -8   1       1138.02       1062.55        47.64 o                         
  -7  -8   1        176.66        187.35        28.64 o                         
  -6  -8   1        200.29        249.07        25.24 o                         
  -5  -8   1        942.97        931.85        29.84 o                         
  -4  -8   1       2979.14       2948.40        71.57 o                         
  -3  -8   1         34.72         10.25        18.06 o                         
  -2  -8   1       1955.66       2012.28        69.96 o                         
  -1  -8   1        359.63        308.86        28.77 o                         
   0  -8   1         14.49         27.43         7.79 o                         
   1  -8   1        111.02         81.47        10.16 o                         
   2  -8   1       1652.32       1941.28        65.23 o                         
   3  -8   1        999.17        972.54        33.27 o                         
   4  -8   1        898.18        958.55        29.38 o                         
   5  -8   1       4562.85       4584.28        95.25 o                         
   6  -8   1         14.30          0.50         8.39 o                         
   7  -8   1        198.82        202.94        22.43 o                         
   8  -8   1       1714.30       1630.54        57.59 o                         
   9  -8   1       1139.99       1047.65        46.43 o                         
  10  -8   1         17.56         27.95        28.21 o                         
  11  -8   1         33.15         40.36        20.98 o                         
  12  -8   1        909.60        873.61        74.11 o                         
  13  -8   1        117.92        194.55        38.21 o                         
  14  -8   1        458.54        419.69        52.13 o                         
  15  -8   1          6.62          2.36        32.17 o                         
  16  -8   1         63.99         30.99        38.00 o                         
 -15  -7   1         60.25         58.01        38.77 o                         
 -14  -7   1          4.34          0.18        31.56 o                         
 -13  -7   1          1.94         -9.26        33.80 o                         
 -12  -7   1        362.89        356.17        38.21 o                         
 -11  -7   1         24.33        -16.10        17.62 o                         
 -10  -7   1        228.44        209.27        28.47 o                         
  -9  -7   1          8.31         17.69        16.46 o                         
  -8  -7   1       1292.00       1222.84        81.11 o                         
  -7  -7   1       1705.99       1569.51        60.81 o                         
  -6  -7   1        858.39        807.48        55.54 o                         
  -5  -7   1         71.50         97.95        14.08 o                         
  -4  -7   1        241.11        260.29        15.50 o                         
  -3  -7   1       4495.56       4371.12       263.06 o                         
  -2  -7   1        142.32        173.86        18.94 o                         
  -1  -7   1       1527.16       1593.90        38.79 o                         
   0  -7   1        470.15        559.82        19.59 o                         
   1  -7   1        594.60        521.10        18.71 o                         
   2  -7   1       1284.56       1203.39        44.66 o                         
   3  -7   1       5574.79       5453.23       123.23 o                         
   4  -7   1        530.91        520.74        43.68 o                         
   5  -7   1        540.59        537.56        30.09 o                         
   6  -7   1      11154.93      11308.21       213.39 o                         
   7  -7   1         12.56         26.05         9.12 o                         
   8  -7   1         62.38        102.20        19.20 o                         
   9  -7   1        445.66        411.16        29.46 o                         
  10  -7   1        236.50        289.64        30.25 o                         
  11  -7   1        280.15        244.42        36.71 o                         
  12  -7   1        578.00        660.53        42.90 o                         
  13  -7   1         56.00         42.35        24.50 o                         
  14  -7   1          0.29         15.98        23.88 o                         
  15  -7   1        165.83        146.93        43.87 o                         
  16  -7   1         78.22         19.56        36.56 o                         
 -15  -6   1         14.03          6.63        32.80 o                         
 -14  -6   1         29.55         17.42        24.63 o                         
 -13  -6   1        160.97        136.31        29.93 o                         
 -12  -6   1        115.82        107.08        26.24 o                         
 -11  -6   1         98.82         83.26        23.03 o                         
 -10  -6   1        407.39        367.02        33.87 o                         
  -9  -6   1       2520.52       2514.99        80.37 o                         
  -8  -6   1        215.40        185.48        25.56 o                         
  -7  -6   1        814.17        726.06        61.91 o                         
  -6  -6   1        232.52        275.22        19.46 o                         
  -5  -6   1       3628.70       3572.76        75.57 o                         
  -4  -6   1       2758.41       2637.52        57.99 o                         
  -3  -6   1         90.14         94.10        10.96 o                         
  -2  -6   1       3010.93       3142.71       122.96 o                         
  -1  -6   1         58.33         63.78         8.48 o                         
   0  -6   1         72.21         58.83         7.90 o                         
   1  -6   1         87.67         86.63         8.56 o                         
   2  -6   1       2713.07       2783.38        82.54 o                         
   3  -6   1        452.92        535.87        22.27 o                         
   4  -6   1       7911.53       7911.37       150.06 o                         
   5  -6   1       9173.46       9300.31       175.79 o                         
   6  -6   1       2521.38       2432.42        56.12 o                         
   7  -6   1         83.15         63.98        13.39 o                         
   8  -6   1          6.15         12.07         9.63 o                         
   9  -6   1       1345.33       1395.26        53.80 o                         
  10  -6   1          6.11         20.56        16.34 o                         
  11  -6   1        137.05        170.10        25.93 o                         
  12  -6   1        379.64        423.59        41.62 o                         
  13  -6   1        381.45        463.34        40.60 o                         
  14  -6   1         72.22         72.52        27.03 o                         
  15  -6   1          5.10         14.26        31.27 o                         
  16  -6   1          0.27        -14.97        33.17 o                         
 -16  -5   1         39.10          8.23        56.22 o                         
 -15  -5   1        307.32        287.16        41.48 o                         
 -14  -5   1         54.92         42.53        26.08 o                         
 -13  -5   1          3.55         25.94        24.75 o                         
 -12  -5   1         20.45         30.20        21.35 o                         
 -11  -5   1       1005.21       1023.08        51.08 o                         
 -10  -5   1        510.75        493.59        35.53 o                         
  -9  -5   1        268.63        280.31        28.41 o                         
  -8  -5   1        150.94        187.43        23.72 o                         
  -7  -5   1         13.59         14.64        12.67 o                         
  -6  -5   1       4894.88       4794.36        97.28 o                         
  -5  -5   1        259.92        266.28        12.74 o                         
  -4  -5   1        185.78        199.35        20.45 o                         
  -3  -5   1        289.10        279.63        13.31 o                         
  -2  -5   1       7234.50       7131.84       191.90 o                         
  -1  -5   1        752.83        813.69        30.15 o                         
   0  -5   1        139.56        126.01        10.49 o                         
   1  -5   1        401.54        405.10        14.03 o                         
   2  -5   1        410.88        383.44        19.97 o                         
   3  -5   1      18995.01      20020.90       413.87 o                         
   4  -5   1          0.28         -0.46         6.53 o                         
   5  -5   1       4426.49       4637.11        93.32 o                         
   6  -5   1         30.76         34.94         8.94 o                         
   7  -5   1       2477.73       2394.20        56.97 o                         
   8  -5   1       1802.14       1716.35        46.24 o                         
   9  -5   1        685.09        621.11        35.13 o                         
  10  -5   1        775.57        779.93        74.90 o                         
  11  -5   1         28.06         22.38        17.90 o                         
  12  -5   1        879.77        882.14        46.92 o                         
  13  -5   1         25.99         24.04        21.76 o                         
  14  -5   1          1.26         -7.42        28.27 o                         
  15  -5   1         24.01         36.90        47.08 o                         
  16  -5   1        406.69        430.53        93.48 o                         
 -16  -4   1         37.69         33.78        37.39 o                         
 -15  -4   1         11.47          4.80        31.68 o                         
 -14  -4   1        120.80        125.26        31.09 o                         
 -13  -4   1        248.79        274.97        35.78 o                         
 -12  -4   1        323.62        305.11        34.48 o                         
 -11  -4   1         35.50         26.10        23.15 o                         
 -10  -4   1         18.67          1.83        15.32 o                         
  -9  -4   1        641.05        548.58        60.32 o                         
  -8  -4   1        424.73        464.11        29.59 o                         
  -7  -4   1        560.28        575.60        20.47 o                         
  -6  -4   1        296.30        308.22        28.73 o                         
  -5  -4   1        932.76        879.80        27.75 o                         
  -4  -4   1       2457.18       2554.56        54.22 o                         
  -3  -4   1      13782.59      14338.34       259.08 o                         
  -2  -4   1        659.11        654.64        28.03 o                         
  -1  -4   1       1755.97       1741.69        42.96 o                         
   0  -4   1        374.91        386.79        17.35 o                         
   1  -4   1        372.02        355.43        14.23 o                         
   2  -4   1       6685.59       6827.66       145.49 o                         
   3  -4   1       9399.47      10167.12       186.02 o                         
   4  -4   1       1719.85       1724.52        39.84 o                         
   5  -4   1       1176.84       1392.63        35.25 o                         
   6  -4   1       5762.04       5465.98       109.22 o                         
   7  -4   1         80.91         62.63        10.95 o                         
   8  -4   1        324.89        325.90        20.19 o                         
   9  -4   1         52.89         57.78        13.53 o                         
  10  -4   1       2344.22       2349.52        72.64 o                         
  11  -4   1        800.53        839.21        43.74 o                         
  12  -4   1         23.66         58.07        24.88 o                         
  13  -4   1         66.45         74.50        24.41 o                         
  14  -4   1         56.11         14.95        30.86 o                         
  15  -4   1        146.17        130.29        42.02 o                         
  16  -4   1          5.13         11.96        37.00 o                         
 -16  -3   1        114.27         86.23        47.08 o                         
 -15  -3   1          8.15         62.89        36.18 o                         
 -14  -3   1        568.23        664.38        48.99 o                         
 -13  -3   1        105.78         83.12        39.77 o                         
 -12  -3   1          8.58         15.04        19.90 o                         
 -11  -3   1       1496.60       1567.09        62.45 o                         
 -10  -3   1         13.06        -14.25        14.25 o                         
  -9  -3   1       1162.76       1226.31        49.27 o                         
  -8  -3   1         23.01         46.58        10.03 o                         
  -7  -3   1        906.21        846.10        26.58 o                         
  -6  -3   1        469.88        489.97        31.14 o                         
  -5  -3   1       2916.62       2555.65        54.98 o                         
  -4  -3   1       4086.68       4195.73        82.26 o                         
  -3  -3   1       2486.21       2799.35        56.21 o                         
  -2  -3   1         16.03         21.98         7.75 o                         
  -1  -3   1       5054.13       5354.13       113.98 o                         
   0  -3   1      10783.52      11048.10       197.37 o                         
   1  -3   1      13826.67      14753.15       301.63 o                         
   2  -3   1         12.66         30.02         8.59 o                         
   3  -3   1      21545.40      22409.06       398.67 o                         
   4  -3   1       7308.76       7626.42       142.81 o                         
   5  -3   1       1766.28       2142.00        48.62 o                         
   6  -3   1          9.52          3.37         7.44 o                         
   7  -3   1       2527.49       2472.85        58.37 o                         
   8  -3   1       1897.13       1788.83        48.02 o                         
   9  -3   1       3252.29       3128.80        74.40 o                         
  10  -3   1          0.42        -12.40        12.40 o                         
  11  -3   1        329.50        362.93        40.37 o                         
  12  -3   1        239.80        261.38        30.64 o                         
  13  -3   1        456.22        429.83        53.08 o                         
  14  -3   1         15.94         15.47        29.76 o                         
  15  -3   1          3.04          0.02        32.93 o                         
  16  -3   1         57.96         80.80        41.12 o                         
 -16  -2   1        171.95        128.64        43.08 o                         
 -15  -2   1         27.81         43.89        35.26 o                         
 -14  -2   1         16.50         21.27        23.59 o                         
 -13  -2   1         82.00         70.29        42.75 o                         
 -12  -2   1        548.38        476.82        38.37 o                         
 -11  -2   1        377.71        362.27        32.50 o                         
 -10  -2   1       1355.46       1288.62        52.73 o                         
  -9  -2   1        266.43        249.51        25.94 o                         
  -8  -2   1       4092.97       4077.00        87.94 o                         
  -7  -2   1       1704.34       1608.61        63.34 o                         
  -6  -2   1       1695.57       1677.24        40.78 o                         
  -5  -2   1      13647.06      15003.46       272.96 o                         
  -4  -2   1      11804.18      12206.07       221.74 o                         
  -3  -2   1       4287.65       4484.86        85.06 o                         
  -2  -2   1      15718.72      16322.24       337.94 o                         
  -1  -2   1         36.49         60.85         5.09 o                         
   0  -2   1       1233.17       1150.53        23.23 o                         
   1  -2   1       5673.78       6317.65       131.48 o                         
   2  -2   1       3752.93       4165.81        78.32 o                         
   3  -2   1       3078.28       3044.64        60.35 o                         
   4  -2   1         60.60         97.10         9.56 o                         
   5  -2   1        844.23        811.51        24.50 o                         
   6  -2   1       2817.09       2830.96        62.71 o                         
   7  -2   1       5311.36       5122.87       105.55 o                         
   8  -2   1        494.69        476.71        24.95 o                         
   9  -2   1        201.16        206.60        18.76 o                         
  10  -2   1        223.76        291.93        22.00 o                         
  11  -2   1        400.63        399.89        33.23 o                         
  12  -2   1        311.03        358.66        34.44 o                         
  13  -2   1          0.60        -23.72        23.72 o                         
  14  -2   1        333.48        334.41        66.74 o                         
  15  -2   1         77.47         83.46        36.81 o                         
  16  -2   1          5.22          9.22        37.34 o                         
 -16  -1   1         53.34         26.79        36.20 o                         
 -15  -1   1        119.54         97.98        39.10 o                         
 -14  -1   1       1248.25       1376.74        85.01 o                         
 -13  -1   1         45.45         47.92        23.24 o                         
 -12  -1   1        312.12        322.31        35.11 o                         
 -11  -1   1         18.52         44.47        18.47 o                         
 -10  -1   1       1761.81       1457.28        64.96 o                         
  -9  -1   1        124.44        119.90        14.88 o                         
  -8  -1   1       2845.10       2789.41        65.25 o                         
  -7  -1   1       1070.97       1100.37        32.06 o                         
  -6  -1   1       1054.29       1035.29        53.71 o                         
  -5  -1   1       3100.39       3038.63        63.33 o                         
  -4  -1   1        631.16        766.19        20.80 o                         
  -3  -1   1       5619.53       5941.03       110.16 o                         
  -2  -1   1       6094.66       6848.37       145.41 o                         
  -1  -1   1      25924.88      28121.98       572.81 o                         
   0  -1   1       7586.99       7464.45       899.36 o                         
   1  -1   1      19532.48      20993.84       426.20 o                         
   2  -1   1        147.37        160.06         7.82 o                         
   3  -1   1         42.27         26.86         5.80 o                         
   4  -1   1       2198.62       2165.59        46.88 o                         
   5  -1   1       3335.11       3318.75        69.11 o                         
   6  -1   1         34.59         43.95         9.23 o                         
   7  -1   1        399.95        399.77        19.51 o                         
   8  -1   1        551.28        602.76        47.97 o                         
   9  -1   1          9.87         -4.14        10.67 o                         
  10  -1   1        366.19        335.38        23.33 o                         
  11  -1   1          1.11        -10.65        12.40 o                         
  12  -1   1        537.88        526.18        38.92 o                         
  13  -1   1        659.30        719.14        60.91 o                         
  14  -1   1        173.63        294.81        49.05 o                         
  15  -1   1        100.83         48.14        36.96 o                         
  16  -1   1          0.18        -22.43        33.58 o                         
 -17   0   1         23.41         39.00        39.57 o                         
 -16   0   1        228.70        201.59        48.93 o                         
 -15   0   1          1.57          5.28        44.34 o                         
 -14   0   1        280.47        311.97        74.74 o                         
 -13   0   1          0.88         -8.23        26.80 o                         
 -12   0   1         25.98         31.72        19.07 o                         
 -11   0   1       1972.82       1939.39        68.56 o                         
 -10   0   1        335.05        388.15        23.63 o                         
  -9   0   1          0.58         -6.58         9.65 o                         
  -8   0   1         10.90         -2.44         8.67 o                         
  -7   0   1       5956.52       5660.89       113.93 o                         
  -6   0   1         34.60         10.53         6.93 o                         
  -5   0   1        258.50        370.29        15.24 o                         
  -4   0   1       2029.48       2178.23        46.24 o                         
  -3   0   1         36.23         34.09         5.37 o                         
  -2   0   1      11331.10      11604.17       206.66 o                         
  -1   0   1       1703.71       1987.60        52.85 o                         
   1   0   1        108.70         98.24         4.53 o                         
   2   0   1       2400.62       2569.77        50.08 o                         
   3   0   1       1412.49       1463.95        32.60 o                         
   4   0   1       1833.40       1919.23        42.55 o                         
   5   0   1        450.68        458.51        17.95 o                         
   6   0   1       2439.67       2477.10        56.46 o                         
   7   0   1       6467.42       6203.05       124.28 o                         
   8   0   1        769.52        728.24        27.91 o                         
   9   0   1          1.25         -7.13        10.47 o                         
  10   0   1        106.15        126.20        17.38 o                         
  11   0   1       1567.61       1596.47        62.05 o                         
  12   0   1         18.52         33.13        20.91 o                         
  13   0   1        184.84        202.83        55.30 o                         
  14   0   1          5.70         -6.85        31.84 o                         
  15   0   1          1.67         11.34        34.39 o                         
  16   0   1        159.72         77.79        41.36 o                         
 -17   1   1        382.17        380.90        61.57 o                         
 -16   1   1         79.84        109.16        41.37 o                         
 -15   1   1          8.51         27.77        33.92 o                         
 -14   1   1        428.02        412.24        55.41 o                         
 -13   1   1        465.98        495.35        56.22 o                         
 -12   1   1        906.41        947.24        47.89 o                         
 -11   1   1         98.32        121.10        17.61 o                         
 -10   1   1         79.27         83.52        14.87 o                         
  -9   1   1        466.97        542.73        24.78 o                         
  -8   1   1       1969.46       1823.50        47.69 o                         
  -7   1   1          6.13          8.73         7.91 o                         
  -6   1   1        992.16       1071.97        33.71 o                         
  -5   1   1        650.32        694.08        21.28 o                         
  -4   1   1        282.95        232.23        11.17 o                         
  -3   1   1       4518.64       4863.73        91.31 o                         
  -2   1   1          9.40          8.91         3.30 o                         
  -1   1   1       7678.89       7800.55       195.54 o                         
   0   1   1      24459.43      26290.08       533.52 o                         
   1   1   1      23776.02      25910.67       524.93 o                         
   2   1   1       3781.15       4243.00        79.52 o                         
   3   1   1       3823.50       3925.81        76.11 o                         
   4   1   1         71.90         88.61        10.95 o                         
   5   1   1       8662.77       8463.55       159.55 o                         
   6   1   1         75.18         67.53        12.07 o                         
   7   1   1       1706.21       1634.39        43.29 o                         
   8   1   1       2222.54       2139.59        54.48 o                         
   9   1   1       2378.54       2377.24        61.02 o                         
  10   1   1        630.11        642.00        32.72 o                         
  11   1   1        130.57        114.08        23.25 o                         
  12   1   1          9.11         14.35        19.75 o                         
  13   1   1          1.61          5.50        21.12 o                         
  14   1   1        991.84       1111.09        76.60 o                         
  15   1   1          0.68         31.08        33.12 o                         
  16   1   1         10.31         18.43        37.39 o                         
 -17   2   1         77.70         88.94        43.97 o                         
 -16   2   1         38.02         35.24        37.36 o                         
 -15   2   1          7.76         13.53        31.60 o                         
 -14   2   1       1505.45       1492.68        87.36 o                         
 -13   2   1         15.11        -15.61        26.02 o                         
 -12   2   1        447.29        465.60        60.80 o                         
 -11   2   1         14.02         24.81        14.17 o                         
 -10   2   1       1274.33       1327.16        42.20 o                         
  -9   2   1        484.38        485.61        23.61 o                         
  -8   2   1        239.59        205.92        16.32 o                         
  -7   2   1        532.34        487.13        30.09 o                         
  -6   2   1         17.58          3.50         6.80 o                         
  -5   2   1       3471.80       3230.50        66.88 o                         
  -4   2   1       3253.70       3428.82        68.35 o                         
  -3   2   1       3488.23       3951.70        75.60 o                         
  -2   2   1        112.63        120.37         9.38 o                         
  -1   2   1       3303.79       3969.42        73.07 o                         
   0   2   1      10292.22      11176.07       230.09 o                         
   1   2   1       9842.35      10748.95       191.75 o                         
   2   2   1       1681.95       1770.28        54.62 o                         
   3   2   1       1942.89       1833.08        39.91 o                         
   4   2   1       6922.72       6938.24       131.07 o                         
   5   2   1        395.48        485.67        18.47 o                         
   6   2   1       2264.29       2200.59        51.74 o                         
   7   2   1        439.03        459.39        23.95 o                         
   8   2   1        243.10        230.05        17.67 o                         
   9   2   1         11.06         12.45        15.17 o                         
  10   2   1         61.71         36.27        17.41 o                         
  11   2   1        150.84         91.31        38.60 o                         
  12   2   1        256.11        305.55        34.63 o                         
  13   2   1        100.21        112.35        27.52 o                         
  14   2   1          6.43        -16.15        23.04 o                         
  15   2   1         96.43        137.39        44.76 o                         
  16   2   1         16.50          5.94        35.01 o                         
 -17   3   1         17.56        -11.18        38.97 o                         
 -16   3   1        230.77        211.48        49.95 o                         
 -15   3   1        175.61        267.77        52.57 o                         
 -14   3   1         23.06         13.33        29.56 o                         
 -13   3   1        226.11        168.01        67.42 o                         
 -12   3   1        471.66        372.27        41.54 o                         
 -11   3   1         64.52         42.51        25.10 o                         
 -10   3   1        356.52        377.84        23.36 o                         
  -9   3   1        204.00        227.98        19.09 o                         
  -8   3   1        549.72        547.83        23.11 o                         
  -7   3   1       3085.11       3138.53        69.32 o                         
  -6   3   1        135.05        136.31        14.25 o                         
  -5   3   1       1148.92       1327.29        32.93 o                         
  -4   3   1      11263.25      11899.73       216.37 o                         
  -3   3   1       4151.05       4166.24        93.76 o                         
  -2   3   1      11521.54      11678.06       298.01 o                         
  -1   3   1       6073.74       6139.66       159.02 o                         
   0   3   1       8982.11       9695.73       201.85 o                         
   1   3   1       1473.64       1679.31        35.00 o                         
   2   3   1      40201.66      42032.64       852.84 o                         
   3   3   1       2403.80       2432.27        58.18 o                         
   4   3   1        153.59        150.09        11.64 o                         
   5   3   1       3927.24       3963.61        81.45 o                         
   6   3   1       1867.02       1809.51        44.74 o                         
   7   3   1       1260.94       1166.24        34.71 o                         
   8   3   1         50.69         52.55        11.24 o                         
   9   3   1       1457.15       1457.93        55.47 o                         
  10   3   1         62.49         45.37        28.58 o                         
  11   3   1       2188.95       2129.59        75.65 o                         
  12   3   1         55.38         37.18        21.66 o                         
  13   3   1        298.81        340.65        38.47 o                         
  14   3   1        591.59        650.54        81.69 o                         
  15   3   1        113.11        158.68        44.59 o                         
  16   3   1         36.71         35.65        61.25 o                         
 -17   4   1         54.24         28.73        53.48 o                         
 -16   4   1          7.64        -26.18        31.82 o                         
 -15   4   1          5.67        -39.19        69.48 o                         
 -14   4   1         73.99         81.47        34.90 o                         
 -13   4   1        229.65        182.39        39.75 o                         
 -12   4   1        213.09        203.74        48.45 o                         
 -11   4   1        271.42        266.38        39.08 o                         
 -10   4   1       2068.47       2205.52        98.26 o                         
  -9   4   1        184.37        218.59        17.68 o                         
  -8   4   1        347.51        358.84        31.14 o                         
  -7   4   1        192.10        235.09        16.26 o                         
  -6   4   1       1193.50       1150.26        30.88 o                         
  -5   4   1       2540.88       2636.32        56.25 o                         
  -4   4   1       8577.19       9139.67       197.01 o                         
  -3   4   1       1585.13       1693.72        45.20 o                         
  -2   4   1        882.90        883.55        28.97 o                         
  -1   4   1        972.45        974.93        27.40 o                         
   0   4   1        705.83        947.09        31.59 o                         
   1   4   1      31638.67      33021.32       676.47 o                         
   2   4   1        514.39        625.46        21.02 o                         
   3   4   1      31918.14      33821.86       690.78 o                         
   4   4   1         26.49         25.56         8.45 o                         
   5   4   1       3667.19       3592.22        75.51 o                         
   6   4   1         27.01         25.14         8.81 o                         
   7   4   1        296.46        321.20        20.78 o                         
   8   4   1       1021.75       1068.50        34.51 o                         
   9   4   1       1186.58       1173.43        49.72 o                         
  10   4   1        700.44        657.62        39.42 o                         
  11   4   1         99.29        117.18        25.20 o                         
  12   4   1        364.45        339.32        56.06 o                         
  13   4   1         36.81         34.98        28.61 o                         
  14   4   1         90.39         53.75        27.53 o                         
  15   4   1         22.88         24.27        33.93 o                         
  16   4   1          3.95         -2.74        51.20 o                         
 -17   5   1          1.33         68.60        41.59 o                         
 -16   5   1        143.65        109.95        41.57 o                         
 -15   5   1         22.72         20.26        32.81 o                         
 -14   5   1         71.55         74.32        36.05 o                         
 -13   5   1         13.81          5.70        20.35 o                         
 -12   5   1       1906.70       1865.50        70.05 o                         
 -11   5   1         65.76         72.32        20.86 o                         
 -10   5   1          5.16         -4.38        16.12 o                         
  -9   5   1         16.58         -0.69        13.06 o                         
  -8   5   1         81.69         78.79        12.07 o                         
  -7   5   1       1554.16       1483.12        41.37 o                         
  -6   5   1       1204.49       1091.91        39.08 o                         
  -5   5   1        682.21        687.31        28.17 o                         
  -4   5   1        618.56        682.03        26.73 o                         
  -3   5   1      13845.85      13914.68       291.61 o                         
  -2   5   1        660.15        599.82        20.44 o                         
  -1   5   1       4560.48       4508.11       100.72 o                         
   0   5   1        762.35        851.74        22.67 o                         
   1   5   1       2401.53       2545.37        61.74 o                         
   2   5   1       9702.03       9928.10       210.50 o                         
   3   5   1      17419.22      18893.27       391.99 o                         
   4   5   1         32.61         31.20         8.36 o                         
   5   5   1        391.54        377.87        17.70 o                         
   6   5   1       1677.25       1690.98        43.60 o                         
   7   5   1        120.89        122.05        13.54 o                         
   8   5   1        859.33        764.90        61.91 o                         
   9   5   1        203.30        226.59        26.92 o                         
  10   5   1        257.22        278.94        30.65 o                         
  11   5   1        916.86        978.40        50.71 o                         
  12   5   1        217.92        111.38        72.44 o                         
  13   5   1        188.45        260.83        36.13 o                         
  14   5   1          3.78         -3.62        30.04 o                         
  15   5   1        241.49        318.38        53.48 o                         
 -17   6   1         32.38         63.01        40.61 o                         
 -16   6   1          6.08        -14.51        32.39 o                         
 -15   6   1         72.79         97.51        44.11 o                         
 -14   6   1        125.49         72.36        33.92 o                         
 -13   6   1        368.18        393.73        39.28 o                         
 -12   6   1        293.89        274.21        31.78 o                         
 -11   6   1         31.00         18.01        29.46 o                         
 -10   6   1        237.41        201.23        25.24 o                         
  -9   6   1        549.11        614.04        36.38 o                         
  -8   6   1         42.03         29.21        14.45 o                         
  -7   6   1        448.47        467.47        27.26 o                         
  -6   6   1       1197.27       1173.59        51.02 o                         
  -5   6   1       1452.30       1315.31        43.07 o                         
  -4   6   1      11606.32      12318.92       226.30 o                         
  -3   6   1        284.55        250.21        16.86 o                         
  -2   6   1       1338.69       1350.70        37.73 o                         
  -1   6   1       1243.31       1343.71        38.32 o                         
   0   6   1      10280.80      10025.61       184.92 o                         
   1   6   1          3.64         16.84         7.48 o                         
   2   6   1       4358.94       4500.69       102.75 o                         
   3   6   1         37.14         31.23        15.80 o                         
   4   6   1       4130.14       4084.15        98.67 o                         
   5   6   1       1806.85       1763.46        44.63 o                         
   6   6   1          6.84          8.35         8.93 o                         
   7   6   1        287.89        267.72        24.87 o                         
   8   6   1         39.48         47.60        16.36 o                         
   9   6   1       1990.82       1929.81        67.67 o                         
  10   6   1          4.77          1.45        16.99 o                         
  11   6   1        275.32        287.63        42.91 o                         
  12   6   1          1.66         -3.05        20.03 o                         
  13   6   1        278.08        364.20        53.19 o                         
  14   6   1        240.03        199.91        44.59 o                         
  15   6   1          7.21         31.89        37.29 o                         
 -17   7   1          8.99         20.58        96.22 o                         
 -16   7   1          6.57         -5.29        57.14 o                         
 -15   7   1        239.81        272.71        53.71 o                         
 -14   7   1         19.16         18.36        22.80 o                         
 -13   7   1         85.60        108.08        28.93 o                         
 -12   7   1         45.11         57.90        26.54 o                         
 -11   7   1        145.51        138.70        24.20 o                         
 -10   7   1        568.41        582.55        36.79 o                         
  -9   7   1        452.50        485.64        45.73 o                         
  -8   7   1        109.04        136.75        19.81 o                         
  -7   7   1        177.42        160.32        20.23 o                         
  -6   7   1       5734.08       5539.88       133.20 o                         
  -5   7   1        711.30        772.22        49.09 o                         
  -4   7   1         43.58         71.03        14.12 o                         
  -3   7   1       2081.18       2142.30        58.31 o                         
  -2   7   1       5304.24       5405.52       122.25 o                         
  -1   7   1       1132.12       1038.96        52.57 o                         
   0   7   1         49.30         63.58        10.23 o                         
   1   7   1        552.12        541.05        22.69 o                         
   2   7   1       1467.38       1508.60        43.44 o                         
   3   7   1       9781.77       9869.94       213.79 o                         
   4   7   1         15.97         13.82         9.56 o                         
   5   7   1        945.12       1043.98        32.25 o                         
   6   7   1        510.69        416.18        25.47 o                         
   7   7   1       1658.39       1654.36        78.95 o                         
   8   7   1        788.46        754.53        39.46 o                         
   9   7   1        111.35         77.86        21.48 o                         
  10   7   1         31.62         45.44        20.99 o                         
  11   7   1         46.54         53.66        20.95 o                         
  12   7   1        912.32        953.10       104.45 o                         
  13   7   1          1.69          7.58        30.64 o                         
  14   7   1          0.40          9.08        34.95 o                         
  15   7   1         39.92         16.45        37.13 o                         
 -16   8   1        124.28        103.25        42.95 o                         
 -15   8   1         36.55         31.06        49.60 o                         
 -14   8   1        429.56        449.81        44.24 o                         
 -13   8   1          0.32        -20.15        20.23 o                         
 -12   8   1        697.40        774.56        50.80 o                         
 -11   8   1         46.22         68.23        21.37 o                         
 -10   8   1          8.76          5.76        16.87 o                         
  -9   8   1        713.78        657.52        37.43 o                         
  -8   8   1       1607.44       1672.87        67.91 o                         
  -7   8   1       1438.89       1376.05        50.52 o                         
  -6   8   1         10.21          6.52        11.88 o                         
  -5   8   1        714.55        672.56        21.45 o                         
  -4   8   1        189.51        186.21        13.81 o                         
  -3   8   1       3217.43       3154.89        67.97 o                         
  -2   8   1        615.95        619.44        24.91 o                         
  -1   8   1         34.61         50.84        12.74 o                         
   0   8   1       1249.41       1271.00        34.18 o                         
   1   8   1       7995.94       8628.24       190.70 o                         
   2   8   1        964.25        968.67        34.41 o                         
   3   8   1          5.40         -4.36         8.72 o                         
   4   8   1        661.99        693.06        28.81 o                         
   5   8   1        182.91        185.21        32.35 o                         
   6   8   1         56.91         97.44        13.72 o                         
   7   8   1          0.23          4.88        14.75 o                         
   8   8   1        151.56        138.80        23.60 o                         
   9   8   1        253.14        237.55        29.18 o                         
  10   8   1        283.25        217.58        75.63 o                         
  11   8   1        178.24        194.74        39.59 o                         
  12   8   1        118.52        139.77        89.59 o                         
  13   8   1         48.75         34.82        35.26 o                         
  14   8   1         26.32         -9.02        35.66 o                         
 -16   9   1          6.49         67.45        41.05 o                         
 -15   9   1          5.35          8.15        26.06 o                         
 -14   9   1        114.24        130.69        31.18 o                         
 -13   9   1        386.31        404.37        41.10 o                         
 -12   9   1          4.55          2.60        20.08 o                         
 -11   9   1        818.72        917.60        60.94 o                         
 -10   9   1          0.75          6.44        21.66 o                         
  -9   9   1       2648.67       2550.34        98.08 o                         
  -8   9   1        157.12        123.01        21.52 o                         
  -7   9   1        895.65        956.42        42.35 o                         
  -6   9   1       1014.63        929.66        40.06 o                         
  -5   9   1       2149.58       2262.52        53.90 o                         
  -4   9   1          7.44         -2.96        15.14 o                         
  -3   9   1        101.74        116.47        15.28 o                         
  -2   9   1       4816.27       4819.60       114.24 o                         
  -1   9   1        613.65        614.23        26.97 o                         
   0   9   1       6583.67       6880.82       155.89 o                         
   1   9   1        822.89        824.63        31.77 o                         
   2   9   1       2987.62       3140.50       193.13 o                         
   3   9   1        281.88        253.46        50.37 o                         
   4   9   1        801.79        796.68        41.36 o                         
   5   9   1        310.55        316.92        20.43 o                         
   6   9   1        199.88        188.65        29.81 o                         
   7   9   1       1839.98       1905.35        86.01 o                         
   8   9   1          1.76         -5.34        15.52 o                         
   9   9   1        746.25        687.64        56.20 o                         
  10   9   1         15.58         41.18        30.05 o                         
  11   9   1         11.32        -13.20        26.55 o                         
  12   9   1        181.67        240.97       129.13 o                         
  13   9   1        148.65        197.96        46.65 o                         
  14   9   1         32.67         -6.38        47.54 o                         
 -16  10   1          7.49          6.72        35.35 o                         
 -15  10   1        137.86        153.39        35.64 o                         
 -14  10   1         32.84         19.46        25.58 o                         
 -13  10   1         46.64         56.59        25.68 o                         
 -12  10   1        182.28        187.30        41.24 o                         
 -11  10   1         88.29        108.52        25.14 o                         
 -10  10   1         23.36         66.17        21.49 o                         
  -9  10   1        119.83         47.68        19.22 o                         
  -8  10   1       1908.90       1845.94        82.67 o                         
  -7  10   1          6.49          9.05        14.42 o                         
  -6  10   1        428.51        443.31        28.90 o                         
  -5  10   1        149.39        160.49        15.19 o                         
  -4  10   1        291.43        288.51        24.43 o                         
  -3  10   1       1120.29       1097.34        51.78 o                         
  -2  10   1       3373.88       3343.38        85.85 o                         
  -1  10   1        702.76        757.48        31.88 o                         
   0  10   1        391.07        415.21        47.05 o                         
   1  10   1       6645.85       6758.46       181.29 o                         
   2  10   1        231.76        266.51        25.33 o                         
   3  10   1         68.19        101.80        26.00 o                         
   4  10   1         92.73         70.89        15.12 o                         
   5  10   1        243.49        292.30        30.81 o                         
   6  10   1       1674.32       1630.09        59.86 o                         
   7  10   1        875.18        700.30        64.53 o                         
   8  10   1        315.85        245.06        40.88 o                         
   9  10   1         26.37         -5.15        24.54 o                         
  10  10   1        154.74        182.34        40.89 o                         
  11  10   1         11.08         18.19        31.60 o                         
  12  10   1        379.98        369.85        56.64 o                         
  13  10   1          0.57        -25.14        34.10 o                         
 -16  11   1          0.26        -20.88        35.01 o                         
 -15  11   1         18.53         29.62        30.58 o                         
 -14  11   1        408.27        516.31        50.12 o                         
 -13  11   1         30.89         86.13        27.52 o                         
 -12  11   1        178.82        191.52        39.00 o                         
 -11  11   1        220.08        191.07        29.83 o                         
 -10  11   1        868.94        889.75        47.77 o                         
  -9  11   1       1199.47       1161.90        53.72 o                         
  -8  11   1        950.97        950.64        62.03 o                         
  -7  11   1         23.85         13.22        16.17 o                         
  -6  11   1          0.46        -12.52        12.72 o                         
  -5  11   1        573.65        702.04        35.61 o                         
  -4  11   1        245.06        324.73        54.90 o                         
  -3  11   1        805.30        783.25        46.92 o                         
  -2  11   1        934.36        973.22        38.22 o                         
  -1  11   1        799.45        766.88        33.87 o                         
   0  11   1       2304.99       2235.61        64.66 o                         
   1  11   1        497.41        485.62        32.06 o                         
   2  11   1       1360.42       1289.38        55.86 o                         
   3  11   1       1910.54       2032.81        61.23 o                         
   4  11   1       3889.86       3876.35        99.89 o                         
   5  11   1        238.10        201.14        31.36 o                         
   6  11   1        931.58        908.21        98.96 o                         
   7  11   1        278.38        240.31        40.45 o                         
   8  11   1        613.72        677.26        74.28 o                         
   9  11   1         52.01         67.74        30.86 o                         
  10  11   1         51.34         40.19        32.28 o                         
  11  11   1        149.08        146.10        47.08 o                         
  12  11   1         94.63         96.33        73.37 o                         
  13  11   1        245.75        158.60        47.90 o                         
 -15  12   1         86.71        106.96        37.71 o                         
 -14  12   1        113.68        144.15        58.46 o                         
 -13  12   1         12.46         -8.69        23.20 o                         
 -12  12   1          1.52         -3.07        21.88 o                         
 -11  12   1       1089.11       1176.05        85.89 o                         
 -10  12   1         16.93         22.12        19.98 o                         
  -9  12   1          2.81         -8.12        17.30 o                         
  -8  12   1        162.29        163.84        25.94 o                         
  -7  12   1       1134.22       1140.20        49.99 o                         
  -6  12   1       1735.32       1715.40        90.15 o                         
  -5  12   1        177.79        184.49        39.48 o                         
  -4  12   1        872.94        856.88        39.92 o                         
  -3  12   1        738.49        744.61        33.37 o                         
  -2  12   1       1362.95       1321.19        47.37 o                         
  -1  12   1          2.95         11.06        12.52 o                         
   0  12   1         76.95         73.17        16.10 o                         
   1  12   1         25.69         19.57        13.06 o                         
   2  12   1       1249.38       1209.44        47.50 o                         
   3  12   1       2129.66       2104.60        71.77 o                         
   4  12   1        563.71        533.40        30.65 o                         
   5  12   1          6.21         20.56        13.69 o                         
   6  12   1          8.19          8.75        30.63 o                         
   7  12   1       1964.29       1912.86        94.03 o                         
   8  12   1         28.96         62.25        31.50 o                         
   9  12   1         70.23         75.49        42.28 o                         
  10  12   1          2.67        -29.48        29.48 o                         
  11  12   1        298.04        334.29        55.57 o                         
  12  12   1        179.48        152.50        47.67 o                         
 -15  13   1          0.23        -34.27        34.27 o                         
 -14  13   1         69.22         87.01        33.01 o                         
 -13  13   1        430.59        475.10        58.97 o                         
 -12  13   1        149.63        202.67        46.91 o                         
 -11  13   1         19.67        -11.81        20.88 o                         
 -10  13   1          6.04          6.27        20.33 o                         
  -9  13   1         50.66         49.35        22.46 o                         
  -8  13   1        899.55        855.90        52.84 o                         
  -7  13   1          8.60         -6.75        16.14 o                         
  -6  13   1         16.73         58.43        26.85 o                         
  -5  13   1        812.27        788.29        48.00 o                         
  -4  13   1        524.44        545.48        33.98 o                         
  -3  13   1         43.41         25.53        18.54 o                         
  -2  13   1        140.52        160.13        20.49 o                         
  -1  13   1        496.85        511.09        51.88 o                         
   0  13   1        318.02        368.37        33.86 o                         
   1  13   1       2693.95       2638.33        77.78 o                         
   2  13   1        392.09        394.47        36.74 o                         
   3  13   1          1.13         -2.51        15.35 o                         
   4  13   1        357.54        412.31        58.05 o                         
   5  13   1       1607.29       1702.82        84.02 o                         
   6  13   1       1003.88       1047.59        67.70 o                         
   7  13   1        187.00        142.98        37.07 o                         
   8  13   1        349.37        532.98       121.59 o                         
   9  13   1         22.59         34.78        32.13 o                         
  10  13   1        266.76        184.50        76.34 o                         
  11  13   1          0.01         72.14        40.84 o                         
  12  13   1          0.07         57.37        40.37 o                         
 -15  14   1         16.96         19.76        56.22 o                         
 -14  14   1        229.06        226.18        50.42 o                         
 -13  14   1         45.37          0.70        25.33 o                         
 -12  14   1          0.88          3.01        23.99 o                         
 -11  14   1          2.04        -12.81        21.19 o                         
 -10  14   1        286.26        286.95        36.27 o                         
  -9  14   1        487.58        496.91        45.47 o                         
  -8  14   1        215.95        214.70        31.17 o                         
  -7  14   1       1197.64       1107.54        81.55 o                         
  -6  14   1          6.50        -15.33        15.33 o                         
  -5  14   1        586.95        590.83        54.90 o                         
  -4  14   1         91.66         87.64        20.19 o                         
  -3  14   1          6.67         12.42        18.09 o                         
  -2  14   1          3.96         -6.31        17.00 o                         
  -1  14   1        516.46        593.16        43.20 o                         
   0  14   1        114.98        168.25        27.75 o                         
   1  14   1        627.59        628.02        34.87 o                         
   2  14   1         79.41         51.26        15.87 o                         
   3  14   1          2.55        -11.56        12.17 o                         
   4  14   1       3180.22       3058.04       171.41 o                         
   5  14   1        105.73         75.26        29.85 o                         
   6  14   1        376.73        392.26        50.24 o                         
   7  14   1          3.22         -5.74        28.17 o                         
   8  14   1        691.34        761.72        71.77 o                         
   9  14   1        139.59        116.86        40.56 o                         
  10  14   1         19.72         10.91        33.52 o                         
  11  14   1        309.91        320.20        77.94 o                         
 -14  15   1         22.35        -11.68        36.63 o                         
 -13  15   1        173.89        159.90        45.86 o                         
 -12  15   1         95.84         78.64        32.11 o                         
 -11  15   1        185.22        163.14        35.89 o                         
 -10  15   1          5.14         -9.46        22.41 o                         
  -9  15   1        243.91        250.65        39.25 o                         
  -8  15   1        354.49        407.82        41.35 o                         
  -7  15   1        416.10        426.05        39.83 o                         
  -6  15   1         49.30         71.28        21.60 o                         
  -5  15   1        345.93        353.58        33.02 o                         
  -4  15   1        870.33        918.72        45.80 o                         
  -3  15   1        324.12        209.58        29.90 o                         
  -2  15   1        139.63        172.14        59.88 o                         
  -1  15   1          0.01         10.71        19.00 o                         
   0  15   1         21.95         44.92        21.95 o                         
   1  15   1        382.68        354.71        57.14 o                         
   2  15   1       1165.76       1261.88        89.14 o                         
   3  15   1        531.14        566.35        67.65 o                         
   4  15   1        189.93        216.67        53.48 o                         
   5  15   1        566.26        596.65        54.92 o                         
   6  15   1        546.72        635.00        59.45 o                         
   7  15   1        278.34        306.23        49.71 o                         
   8  15   1          5.17         -9.64        28.72 o                         
   9  15   1        138.26        190.94        49.60 o                         
  10  15   1         20.68         84.02        40.81 o                         
 -13  16   1         72.61         94.50        41.53 o                         
 -12  16   1          9.66        -10.80        33.50 o                         
 -11  16   1          0.21         -1.19        23.82 o                         
 -10  16   1         75.71         72.45        27.37 o                         
  -9  16   1          2.22         20.70        22.25 o                         
  -8  16   1        493.36        480.11        43.13 o                         
  -7  16   1        124.73        170.06        36.95 o                         
  -6  16   1        349.55        317.87        68.78 o                         
  -5  16   1        583.62        596.61        40.62 o                         
  -4  16   1         19.74         -6.70        17.55 o                         
  -3  16   1         71.20         34.48        19.74 o                         
  -2  16   1         24.60          2.89        15.16 o                         
  -1  16   1        225.68        262.38        72.91 o                         
   0  16   1        266.72        246.61        36.18 o                         
   1  16   1        404.77        327.29        58.05 o                         
   2  16   1          1.96         23.33        23.30 o                         
   3  16   1        464.45        495.96        70.39 o                         
   4  16   1         20.00         18.28        34.28 o                         
   5  16   1        284.51        300.56        47.67 o                         
   6  16   1         20.48        -26.58        27.43 o                         
   7  16   1         10.10          5.56        31.36 o                         
   8  16   1        246.53        276.55        51.78 o                         
   9  16   1         59.82         22.49        35.55 o                         
 -13  17   1         16.92        -21.54        35.48 o                         
 -12  17   1        154.76        201.93        48.97 o                         
 -11  17   1          2.93         32.05        60.57 o                         
 -10  17   1         80.98         86.57        37.01 o                         
  -9  17   1        101.11        138.15        31.33 o                         
  -8  17   1         25.51         50.12        25.00 o                         
  -7  17   1        295.14        362.49        39.39 o                         
  -6  17   1         89.91         36.00        23.31 o                         
  -5  17   1          0.87         -9.16        19.07 o                         
  -4  17   1          0.68        -11.82        23.93 o                         
  -3  17   1        384.15        397.17        43.04 o                         
  -2  17   1        567.82        595.15        68.11 o                         
  -1  17   1        305.09        311.72        39.29 o                         
   0  17   1          4.35         14.52        22.89 o                         
   1  17   1          1.91         22.14        67.65 o                         
   2  17   1        973.51       1093.40        94.62 o                         
   3  17   1         36.25         24.23        34.74 o                         
   4  17   1         35.99         22.57        29.54 o                         
   5  17   1          2.32        -25.39        28.11 o                         
   6  17   1        661.07        592.48        66.90 o                         
   7  17   1         13.65          3.94        35.01 o                         
   8  17   1         27.20         41.32        37.93 o                         
   9  17   1          0.04        -16.28        34.34 o                         
 -12  18   1          2.85         58.47        42.30 o                         
 -11  18   1          3.25        -31.66        33.90 o                         
 -10  18   1          0.97        -18.59        60.34 o                         
  -9  18   1        155.06        178.92        44.55 o                         
  -8  18   1          1.78        -13.94        21.47 o                         
  -7  18   1        229.39        220.55        34.38 o                         
  -6  18   1        179.32        217.68        33.01 o                         
  -5  18   1        196.46        156.34        36.85 o                         
  -4  18   1        896.69       1034.95        65.67 o                         
  -3  18   1         43.74         32.24        48.22 o                         
  -2  18   1          0.58         11.75        27.79 o                         
  -1  18   1        133.07         51.58        52.34 o                         
   0  18   1        453.37        599.72        71.31 o                         
   1  18   1        141.57        125.65        81.14 o                         
   2  18   1         97.40        113.82        49.37 o                         
   3  18   1          6.35          0.46        38.40 o                         
   4  18   1        288.33        245.22        47.11 o                         
   5  18   1        388.13        519.54        63.19 o                         
   6  18   1         10.74         34.87        36.68 o                         
   7  18   1          0.77         47.43        36.31 o                         
   8  18   1          8.43          9.41        41.13 o                         
 -11  19   1          0.89         35.30        43.43 o                         
 -10  19   1        162.46        108.31        41.37 o                         
  -9  19   1         30.66          1.73        46.85 o                         
  -8  19   1          0.45         21.65        34.48 o                         
  -7  19   1         18.00         23.75        34.82 o                         
  -6  19   1        428.75        457.25        49.59 o                         
  -5  19   1        239.50        261.18        44.12 o                         
  -4  19   1         32.75         33.69        30.71 o                         
  -3  19   1         69.43        138.46        53.48 o                         
  -2  19   1         80.73         74.51        43.88 o                         
  -1  19   1        251.25        278.83        60.80 o                         
   0  19   1        107.36         98.28        44.34 o                         
   1  19   1        172.04        301.23        63.99 o                         
   2  19   1          0.95         24.68        40.23 o                         
   3  19   1        462.83        456.65        79.99 o                         
   4  19   1         47.78         51.52        35.81 o                         
   5  19   1         11.67         25.39        37.67 o                         
   6  19   1         51.13        -28.18        32.40 o                         
 -10  20   1         24.40        -24.71        35.91 o                         
  -9  20   1        118.66        142.77        48.00 o                         
  -8  20   1         61.60         34.70        37.53 o                         
  -7  20   1        115.58        143.99        64.91 o                         
  -6  20   1          1.37        -13.71        49.37 o                         
  -5  20   1         10.00          9.69        30.58 o                         
  -4  20   1         16.91         31.54        41.60 o                         
  -3  20   1        455.86        610.24        74.05 o                         
  -2  20   1         37.11         19.20        42.51 o                         
   1  20   1        193.73        233.58        62.62 o                         
   2  20   1        135.72        118.85        51.65 o                         
   3  20   1         70.75         53.38        38.32 o                         
   4  20   1        211.63        153.31        45.61 o                         
   5  20   1          1.56         44.40        35.30 o                         
  -8  21   1          0.03          5.03        54.85 o                         
  -7  21   1         48.91         -1.37        56.68 o                         
  -3  21   1        173.90        164.56        58.97 o                         
  -1  21   1         35.98        153.13        62.17 o                         
   2  21   1         60.91         56.68        51.20 o                         
   3  21   1        265.60        246.08        51.66 o                         
   4 -22   2          7.25        -26.97        58.05 o                         
   5 -22   2          7.14         41.60        57.60 o                         
   6 -22   2         63.96         60.98       104.22 o                         
  -4 -21   2          0.16         21.48        53.48 o                         
  -3 -21   2          1.42         26.97        56.22 o                         
   3 -21   2         36.76         69.02        59.42 o                         
   4 -21   2         95.59        178.73        69.48 o                         
   5 -21   2         73.82         52.46        40.67 o                         
   6 -21   2          0.58        -15.54        35.69 o                         
   7 -21   2         34.74         53.68        46.62 o                         
   8 -21   2        145.89        121.70        46.12 o                         
  -6 -20   2         16.65        -27.49        35.21 o                         
  -5 -20   2         42.24         -2.99        34.63 o                         
  -4 -20   2         34.39          3.20        52.11 o                         
  -3 -20   2         27.27         92.34        58.97 o                         
  -2 -20   2        431.57        526.59        85.48 o                         
   3 -20   2         98.90         63.08        57.14 o                         
   4 -20   2         34.98         14.96        33.42 o                         
   5 -20   2        126.66        114.91        42.61 o                         
   6 -20   2         11.42        -23.14        38.85 o                         
   7 -20   2        168.28        233.18        51.68 o                         
   8 -20   2          6.44        -29.97        29.97 o                         
   9 -20   2         29.60          9.64        39.89 o                         
  10 -20   2          4.01         -5.28        36.88 o                         
  -7 -19   2         19.46         53.34        44.57 o                         
  -6 -19   2         10.56          0.60        35.40 o                         
  -5 -19   2         37.06         32.26        36.60 o                         
  -4 -19   2        126.98         63.03        35.98 o                         
  -3 -19   2         12.36          7.36        32.45 o                         
   3 -19   2         94.62         -6.86        42.51 o                         
   4 -19   2          5.36         16.82        44.57 o                         
   5 -19   2        489.11        490.73        59.88 o                         
   6 -19   2         54.09         58.24        70.62 o                         
   7 -19   2         15.93         49.08        38.40 o                         
   8 -19   2         99.82        133.28        44.22 o                         
   9 -19   2          8.77         32.24        36.56 o                         
  10 -19   2         46.61         66.28        41.70 o                         
  11 -19   2         51.16         14.04        42.24 o                         
  -8 -18   2          7.85          4.24        36.23 o                         
  -7 -18   2        225.31        187.10        46.79 o                         
  -6 -18   2         29.79        -16.27        38.40 o                         
  -5 -18   2        170.48        171.37        42.11 o                         
  -4 -18   2        125.58         59.76        34.15 o                         
  -3 -18   2        498.35        468.88        54.48 o                         
  -2 -18   2         20.69         15.49        32.91 o                         
   2 -18   2        376.54        269.23       139.87 o                         
   3 -18   2         95.15         31.08        37.94 o                         
   4 -18   2        183.40        163.42        38.91 o                         
   5 -18   2          1.43        -26.16        26.16 o                         
   6 -18   2        360.76        354.18        52.26 o                         
   7 -18   2         68.39         34.02        48.22 o                         
   8 -18   2         50.01         32.98        33.52 o                         
   9 -18   2          5.44         -2.04        40.68 o                         
  10 -18   2          8.70         -3.42        35.48 o                         
  11 -18   2        103.99        -26.98        37.31 o                         
  12 -18   2        114.37        134.18        49.92 o                         
  -9 -17   2        247.24        256.28        74.28 o                         
  -8 -17   2        185.86        122.66        42.61 o                         
  -7 -17   2         72.03         58.51        36.85 o                         
  -6 -17   2         52.09         75.55        49.37 o                         
  -5 -17   2          1.17         22.17        29.54 o                         
  -4 -17   2        181.96        149.09        38.18 o                         
  -3 -17   2          3.21         13.89        18.43 o                         
  -2 -17   2        287.93        277.00        48.00 o                         
  -1 -17   2         19.29         81.36        39.77 o                         
   1 -17   2        144.10         97.13        28.27 o                         
   2 -17   2         47.57         35.62        38.85 o                         
   3 -17   2        129.32         58.08        22.62 o                         
   4 -17   2        510.94        524.61       114.96 o                         
   5 -17   2       1160.41       1057.22       144.67 o                         
   6 -17   2        113.80        102.44        36.09 o                         
   7 -17   2          6.38         72.87        35.13 o                         
   8 -17   2         43.82          9.55        30.84 o                         
   9 -17   2         67.95         46.66        40.91 o                         
  10 -17   2         18.20         27.53        42.05 o                         
  11 -17   2         39.66        -11.51        36.87 o                         
  12 -17   2         13.10         21.75        38.09 o                         
 -10 -16   2        395.50        468.95        65.40 o                         
  -9 -16   2          0.06         31.22        33.89 o                         
  -8 -16   2         12.01         36.23        34.10 o                         
  -7 -16   2          2.84        -16.69        26.47 o                         
  -6 -16   2        174.11        248.77        44.42 o                         
  -5 -16   2        147.67        153.57        37.65 o                         
  -4 -16   2          9.29         -2.53        16.45 o                         
  -3 -16   2         90.45         40.88        24.13 o                         
  -2 -16   2         33.32          4.23        20.98 o                         
  -1 -16   2        653.08        671.93        47.84 o                         
   0 -16   2          2.72        -24.23        24.23 o                         
   1 -16   2        224.17        305.20        37.17 o                         
   2 -16   2        116.16        133.75        28.54 o                         
   3 -16   2       1937.62       1995.94        90.96 o                         
   4 -16   2        962.51        804.60        69.25 o                         
   5 -16   2        664.80        672.09        90.05 o                         
   6 -16   2         38.78        -12.93        13.79 o                         
   7 -16   2        106.88        133.81        37.15 o                         
   8 -16   2         18.59         14.51        30.18 o                         
   9 -16   2         35.64         12.83        30.77 o                         
  10 -16   2          1.64         -9.43        31.93 o                         
  11 -16   2         68.58         61.53        39.54 o                         
  12 -16   2        176.56        156.89        53.71 o                         
  13 -16   2         57.65        -25.78        36.13 o                         
 -11 -15   2        111.96        175.37        49.73 o                         
 -10 -15   2         24.74         15.42        35.69 o                         
  -9 -15   2          4.86        -28.07        28.07 o                         
  -8 -15   2          1.33         -7.20        30.38 o                         
  -7 -15   2        418.03        412.50        55.77 o                         
  -6 -15   2          6.36         24.75        20.13 o                         
  -5 -15   2         20.52          4.38        17.39 o                         
  -4 -15   2         43.42         61.63        22.06 o                         
  -3 -15   2        796.36        741.90        51.46 o                         
  -2 -15   2        274.75        310.04        37.32 o                         
  -1 -15   2        127.49        120.57        27.28 o                         
   0 -15   2        180.90        227.23        57.60 o                         
   1 -15   2        410.20        459.62        91.65 o                         
   2 -15   2       2633.89       2759.14       101.22 o                         
   3 -15   2        813.43        873.31        54.62 o                         
   4 -15   2         27.06         44.89        22.50 o                         
   5 -15   2        650.05        696.73        66.35 o                         
   6 -15   2        201.55        208.72        55.74 o                         
   7 -15   2        132.59         48.88        23.39 o                         
   8 -15   2          2.06         12.65        28.90 o                         
   9 -15   2          5.07         -0.80        29.90 o                         
  10 -15   2         21.32         -8.23        29.95 o                         
  11 -15   2        450.73        423.62        84.79 o                         
  12 -15   2          0.70         29.77        34.22 o                         
  13 -15   2          8.52         53.53        42.97 o                         
  14 -15   2         16.25         29.20        40.86 o                         
 -12 -14   2          4.48        -12.15        33.64 o                         
 -11 -14   2         44.80         63.19        40.81 o                         
 -10 -14   2         96.65        128.03        52.57 o                         
  -9 -14   2        232.92        187.64        67.42 o                         
  -8 -14   2          4.70        -29.03        29.03 o                         
  -7 -14   2          0.33        -14.00        15.67 o                         
  -6 -14   2        186.22        169.48        28.58 o                         
  -5 -14   2        163.33        171.61        34.52 o                         
  -4 -14   2       1671.19       1651.52        63.13 o                         
  -3 -14   2         43.71          8.15        18.61 o                         
  -2 -14   2          2.57          5.03        17.45 o                         
  -1 -14   2         45.83         30.19        31.77 o                         
   0 -14   2       1894.88       1847.93        87.35 o                         
   1 -14   2        467.78        508.28        35.01 o                         
   2 -14   2          0.03        -12.11        16.07 o                         
   3 -14   2        649.58        705.66        44.00 o                         
   4 -14   2         37.05         27.80        20.81 o                         
   5 -14   2        983.01       1008.97        84.65 o                         
   6 -14   2         43.04         37.23        19.92 o                         
   7 -14   2        583.49        469.40        35.12 o                         
   8 -14   2          0.71         15.60        14.74 o                         
   9 -14   2        209.66        242.30        44.00 o                         
  10 -14   2         57.26         60.95        33.12 o                         
  11 -14   2         61.28         58.98        41.14 o                         
  12 -14   2        160.62        210.98        46.60 o                         
  13 -14   2         10.88         19.29        34.58 o                         
  14 -14   2        120.44        107.17        44.43 o                         
 -12 -13   2         33.41         60.43        38.43 o                         
 -11 -13   2         17.52        -23.27        33.83 o                         
 -10 -13   2        151.04         90.16        36.31 o                         
  -9 -13   2         30.74         32.21        29.41 o                         
  -8 -13   2         84.21         74.64        36.77 o                         
  -7 -13   2         24.63         52.59        22.31 o                         
  -6 -13   2        747.71        794.95        44.43 o                         
  -5 -13   2        476.37        449.70        37.52 o                         
  -4 -13   2        479.80        511.75        35.13 o                         
  -3 -13   2        104.29         88.00        24.91 o                         
  -2 -13   2        201.86        235.00        31.02 o                         
  -1 -13   2       1392.84       1337.12        49.92 o                         
   0 -13   2        479.38        479.52        25.47 o                         
   1 -13   2        895.86        849.20        38.01 o                         
   2 -13   2        320.27        274.17        30.33 o                         
   3 -13   2       1735.38       1743.94        70.98 o                         
   4 -13   2        985.54        916.87        39.44 o                         
   5 -13   2        536.22        533.26        44.54 o                         
   6 -13   2       2439.59       2490.89        79.51 o                         
   7 -13   2        334.54        357.56        33.33 o                         
   8 -13   2        794.57        897.73        46.67 o                         
   9 -13   2        103.27         99.32        37.90 o                         
  10 -13   2         10.91        -14.38        14.38 o                         
  11 -13   2        189.34        185.89        40.84 o                         
  12 -13   2        205.04        245.00        46.39 o                         
  13 -13   2          5.67         -0.81        30.95 o                         
  14 -13   2          6.46          1.36        35.40 o                         
  15 -13   2        101.05         86.04        44.89 o                         
 -13 -12   2        173.27        311.33        57.68 o                         
 -12 -12   2         48.30         -5.66        33.77 o                         
 -11 -12   2        143.54        147.82        42.11 o                         
 -10 -12   2          1.16        -26.55        26.55 o                         
  -9 -12   2        143.10         78.45        27.11 o                         
  -8 -12   2         80.91         86.98        24.04 o                         
  -7 -12   2          6.53         15.68        18.69 o                         
  -6 -12   2         85.47         70.65        20.96 o                         
  -5 -12   2       2894.34       3018.32        91.60 o                         
  -4 -12   2        175.76        175.08        24.01 o                         
  -3 -12   2         44.54         40.45        50.97 o                         
  -2 -12   2          3.03        -14.67        18.06 o                         
  -1 -12   2        280.52        262.84        24.08 o                         
   0 -12   2       3623.76       3657.33        82.99 o                         
   1 -12   2       1244.60       1378.83        86.24 o                         
   2 -12   2        460.66        503.82        47.31 o                         
   3 -12   2         69.82         70.13        18.86 o                         
   4 -12   2       2463.10       2504.41       106.86 o                         
   5 -12   2         27.11          2.52        16.16 o                         
   6 -12   2        656.38        700.29        38.22 o                         
   7 -12   2         20.84         12.11        16.76 o                         
   8 -12   2          1.37        -13.20        15.74 o                         
   9 -12   2        884.48       1032.43        51.42 o                         
  10 -12   2         92.88        110.24        39.77 o                         
  11 -12   2         38.18         29.07        19.31 o                         
  12 -12   2         19.11         -6.16        28.39 o                         
  13 -12   2        158.49        196.63        77.48 o                         
  14 -12   2          4.48         -7.47        39.54 o                         
  15 -12   2        139.24         86.69        42.76 o                         
 -13 -11   2         22.71         19.62        35.51 o                         
 -12 -11   2          4.34         10.24        31.30 o                         
 -11 -11   2        374.06        316.78        49.61 o                         
 -10 -11   2         79.68         65.37        24.62 o                         
  -9 -11   2          4.92        -10.33        18.68 o                         
  -8 -11   2         18.98         -6.09        17.47 o                         
  -7 -11   2        811.22        783.11        43.16 o                         
  -6 -11   2       2816.46       2837.23        87.26 o                         
  -5 -11   2         94.40        107.98        20.30 o                         
  -4 -11   2        983.35        957.91        34.01 o                         
  -3 -11   2       1183.24       1103.23        53.61 o                         
  -2 -11   2       2038.90       1996.07        79.99 o                         
  -1 -11   2          9.20          2.97        11.25 o                         
   0 -11   2       1948.28       1910.76        51.61 o                         
   1 -11   2          3.26          8.60        11.66 o                         
   2 -11   2       1304.91       1248.12        52.54 o                         
   3 -11   2       1789.23       1775.52        55.18 o                         
   4 -11   2          4.49         20.34        12.64 o                         
   5 -11   2         49.45         74.82        14.09 o                         
   6 -11   2        379.29        394.79        29.01 o                         
   7 -11   2        249.64        277.09        27.38 o                         
   8 -11   2        623.56        615.41        41.19 o                         
   9 -11   2        139.17        163.06        25.73 o                         
  10 -11   2          2.09        -10.20        17.80 o                         
  11 -11   2          2.96        -16.05        18.29 o                         
  12 -11   2         23.62          2.54        20.61 o                         
  13 -11   2         82.67         67.94        35.12 o                         
  14 -11   2          5.60         10.99        33.89 o                         
  15 -11   2         25.75         17.83        36.64 o                         
 -14 -10   2          1.54         42.95        50.97 o                         
 -13 -10   2        239.91        244.85        54.85 o                         
 -12 -10   2        476.56        489.95       130.05 o                         
 -11 -10   2        249.33        293.40        36.62 o                         
 -10 -10   2         10.16         15.78        20.19 o                         
  -9 -10   2         47.71         80.55        23.05 o                         
  -8 -10   2       2251.71       2280.34        81.81 o                         
  -7 -10   2        133.98         78.69        20.91 o                         
  -6 -10   2          9.74         -0.12        15.45 o                         
  -5 -10   2       2175.95       2028.98        66.27 o                         
  -4 -10   2        156.32        219.85        18.63 o                         
  -3 -10   2        757.81        789.80        68.11 o                         
  -2 -10   2        312.58        305.22        20.99 o                         
  -1 -10   2         18.47          9.73        17.96 o                         
   0 -10   2          2.99         12.19         8.73 o                         
   1 -10   2       4930.14       4749.98       113.36 o                         
   2 -10   2         16.28         10.54        12.04 o                         
   3 -10   2        176.07        109.08        18.92 o                         
   4 -10   2         11.68          0.26        12.54 o                         
   5 -10   2       2215.51       2158.82        54.93 o                         
   6 -10   2       2818.81       2864.84        82.54 o                         
   7 -10   2          2.60         -4.69        13.30 o                         
   8 -10   2          8.47         11.96        14.99 o                         
   9 -10   2         42.93         52.21        19.51 o                         
  10 -10   2       1461.75       1463.78        65.48 o                         
  11 -10   2         72.52         39.43        28.26 o                         
  12 -10   2         49.25         32.47        22.97 o                         
  13 -10   2         73.48         97.66        28.29 o                         
  14 -10   2         52.41         63.36        35.66 o                         
  15 -10   2        409.53        400.26        75.19 o                         
  16 -10   2         20.74         30.17        62.17 o                         
 -14  -9   2        242.79        237.70        63.99 o                         
 -13  -9   2        317.78        287.28        51.25 o                         
 -12  -9   2          0.32          6.51        23.09 o                         
 -11  -9   2        135.25        112.88        27.20 o                         
 -10  -9   2        543.38        614.22        41.58 o                         
  -9  -9   2        766.17        762.46        43.43 o                         
  -8  -9   2          4.53         -0.16        16.26 o                         
  -7  -9   2         57.13         69.66        19.62 o                         
  -6  -9   2        138.89        131.22        20.87 o                         
  -5  -9   2       4994.54       4938.35       125.25 o                         
  -4  -9   2        169.50        199.62        21.71 o                         
  -3  -9   2        498.42        553.13        34.95 o                         
  -2  -9   2       2647.73       2646.49        70.30 o                         
  -1  -9   2        646.20        624.33        23.19 o                         
   0  -9   2         88.88         49.20        13.59 o                         
   1  -9   2         19.15          9.53         8.95 o                         
   2  -9   2        734.77        712.03        28.86 o                         
   3  -9   2         29.80         46.78        15.34 o                         
   4  -9   2       4184.86       3904.50       110.78 o                         
   5  -9   2        597.59        648.44        25.75 o                         
   6  -9   2        111.09        127.85        14.85 o                         
   7  -9   2        106.41         88.92        22.68 o                         
   8  -9   2         26.82          5.90        15.19 o                         
   9  -9   2        848.53        818.65        66.79 o                         
  10  -9   2        111.03        106.24        23.18 o                         
  11  -9   2          7.36         10.20        19.32 o                         
  12  -9   2         23.84         41.22        22.14 o                         
  13  -9   2        530.93        530.57        81.31 o                         
  14  -9   2         75.83         82.76        36.75 o                         
  15  -9   2        155.87        232.33        49.34 o                         
  16  -9   2         20.86        -48.45        48.45 o                         
 -15  -8   2        312.42        372.26        85.25 o                         
 -14  -8   2         53.95         82.46        86.62 o                         
 -13  -8   2        221.25        279.70        38.17 o                         
 -12  -8   2          3.17          7.12        20.85 o                         
 -11  -8   2        836.96        863.89        49.04 o                         
 -10  -8   2          1.16          2.97        19.45 o                         
  -9  -8   2        307.65        308.18        38.16 o                         
  -8  -8   2       1568.58       1522.72        91.60 o                         
  -7  -8   2        192.13        226.14        25.71 o                         
  -6  -8   2       2999.68       2895.16        89.50 o                         
  -5  -8   2         13.33         12.62         8.56 o                         
  -4  -8   2       2167.32       2197.52        52.74 o                         
  -3  -8   2        118.71        123.93        19.23 o                         
  -2  -8   2       4309.22       4165.62       114.74 o                         
  -1  -8   2       2402.66       2758.09        60.75 o                         
   0  -8   2        618.77        769.14        24.65 o                         
   1  -8   2         51.67         77.95        11.78 o                         
   2  -8   2       3142.77       3023.17        75.64 o                         
   3  -8   2        858.57        859.78        30.47 o                         
   4  -8   2         16.90         49.01        11.07 o                         
   5  -8   2       1295.24       1299.45        37.03 o                         
   6  -8   2        211.22        213.24        18.34 o                         
   7  -8   2         88.11         93.52        13.26 o                         
   8  -8   2        797.58        827.40        39.96 o                         
   9  -8   2         87.08         80.11        20.51 o                         
  10  -8   2        322.32        320.07        45.55 o                         
  11  -8   2        154.50        183.98        27.16 o                         
  12  -8   2         92.47         69.47        31.03 o                         
  13  -8   2        183.10        181.78        49.63 o                         
  14  -8   2         92.29         72.05        27.60 o                         
  15  -8   2          2.76        -26.83        26.83 o                         
  16  -8   2        237.33        300.32        84.11 o                         
 -15  -7   2          3.22         11.84        35.80 o                         
 -14  -7   2         16.95        -16.37        23.63 o                         
 -13  -7   2        190.61        226.08        34.71 o                         
 -12  -7   2        170.75        124.44        28.21 o                         
 -11  -7   2         72.74         57.57        46.32 o                         
 -10  -7   2       1342.53       1180.72        53.82 o                         
  -9  -7   2        302.14        297.28        30.48 o                         
  -8  -7   2       2945.62       2708.07        82.84 o                         
  -7  -7   2        463.48        416.76        28.06 o                         
  -6  -7   2        604.92        676.97        37.49 o                         
  -5  -7   2       2190.87       2076.66        49.08 o                         
  -4  -7   2       4287.85       4276.24        88.13 o                         
  -3  -7   2       1692.04       1603.38        59.70 o                         
  -2  -7   2        253.07        285.84        17.63 o                         
  -1  -7   2        944.41        923.82        37.81 o                         
   0  -7   2       3362.32       3559.94        73.05 o                         
   1  -7   2         35.61        113.80        12.10 o                         
   2  -7   2         48.44         60.08        19.12 o                         
   3  -7   2         44.59         16.68         8.52 o                         
   4  -7   2       2707.43       2763.69        69.49 o                         
   5  -7   2        230.07        209.56        16.43 o                         
   6  -7   2       5425.16       5334.34       109.44 o                         
   7  -7   2        719.36        619.43        27.37 o                         
   8  -7   2        513.40        488.89        30.66 o                         
   9  -7   2         12.30         14.70        16.32 o                         
  10  -7   2       1477.42       1437.78        57.23 o                         
  11  -7   2         29.80         30.10        19.22 o                         
  12  -7   2         61.07         53.69        23.33 o                         
  13  -7   2        383.15        385.83        40.39 o                         
  14  -7   2         39.26         36.87        26.22 o                         
  15  -7   2         50.86         21.90        35.34 o                         
  16  -7   2          2.93         -3.28        35.48 o                         
 -15  -6   2         96.39         90.19        31.47 o                         
 -14  -6   2         24.49         33.47        32.99 o                         
 -13  -6   2        173.14        141.72        30.17 o                         
 -12  -6   2        144.09        140.42        28.43 o                         
 -11  -6   2        824.90        774.06        48.55 o                         
 -10  -6   2        775.70        878.08        45.69 o                         
  -9  -6   2        189.02        234.21        27.35 o                         
  -8  -6   2          0.07          1.10        13.70 o                         
  -7  -6   2       1477.30       1580.21        54.85 o                         
  -6  -6   2         72.15         57.53        14.91 o                         
  -5  -6   2       4385.83       4243.42       106.21 o                         
  -4  -6   2         88.85         89.07         9.57 o                         
  -3  -6   2       3448.80       3421.47        84.55 o                         
  -2  -6   2       3232.07       3189.69        76.09 o                         
  -1  -6   2        266.97        241.06        14.41 o                         
   0  -6   2        123.10        109.15         9.63 o                         
   1  -6   2         63.11         63.31        18.48 o                         
   2  -6   2       6039.39       5980.40       131.90 o                         
   3  -6   2        907.52        975.45        37.49 o                         
   4  -6   2       3956.30       3773.23        78.29 o                         
   5  -6   2       2702.53       2866.73        63.46 o                         
   6  -6   2       2611.38       2561.70        59.61 o                         
   7  -6   2       1913.30       1908.90        49.46 o                         
   8  -6   2        490.52        544.93        32.26 o                         
   9  -6   2        699.59        636.66        35.67 o                         
  10  -6   2        189.10        180.26        41.20 o                         
  11  -6   2       1363.82       1329.46       114.68 o                         
  12  -6   2         45.70         74.81        23.92 o                         
  13  -6   2        204.35        174.50        30.75 o                         
  14  -6   2        237.59        312.32        41.24 o                         
  15  -6   2        162.81        153.18        42.66 o                         
  16  -6   2         80.00         44.63        39.42 o                         
 -16  -5   2         36.85         45.18        54.40 o                         
 -15  -5   2         69.00         96.68        31.42 o                         
 -14  -5   2          0.17         -9.48        22.18 o                         
 -13  -5   2       1045.18       1145.22        65.14 o                         
 -12  -5   2          2.81        -11.31        18.81 o                         
 -11  -5   2        366.20        357.65        39.91 o                         
 -10  -5   2         24.70         48.84        26.63 o                         
  -9  -5   2        142.51        150.11        22.56 o                         
  -8  -5   2       1483.19       1477.80        53.95 o                         
  -7  -5   2         79.46         84.49        16.85 o                         
  -6  -5   2         47.84         38.44        13.20 o                         
  -5  -5   2         47.47         49.78        12.28 o                         
  -4  -5   2      13842.25      14181.04       258.55 o                         
  -3  -5   2       1043.78        990.72        33.06 o                         
  -2  -5   2        663.27        690.02        22.91 o                         
  -1  -5   2          6.52          4.80         5.97 o                         
   0  -5   2         23.16         18.41         5.56 o                         
   1  -5   2        828.24        799.58        24.66 o                         
   2  -5   2       2858.64       2914.90        68.29 o                         
   3  -5   2       1164.87       1427.81        39.26 o                         
   4  -5   2          4.09          6.56         6.83 o                         
   5  -5   2       2292.84       2211.72        73.65 o                         
   6  -5   2        927.63        925.42        30.68 o                         
   7  -5   2       1396.88       1295.62        37.79 o                         
   8  -5   2          0.66          1.85         9.68 o                         
   9  -5   2       1309.27       1249.83        60.70 o                         
  10  -5   2       2027.63       2099.61        70.40 o                         
  11  -5   2        845.55        732.26        42.41 o                         
  12  -5   2          0.02          3.97        19.08 o                         
  13  -5   2        140.29        106.68        26.83 o                         
  14  -5   2        440.70        426.11        56.72 o                         
  15  -5   2          0.54         -0.54        32.63 o                         
  16  -5   2        119.39        180.78        48.55 o                         
 -16  -4   2         41.14          9.91        45.48 o                         
 -15  -4   2        421.25        467.79        69.02 o                         
 -14  -4   2        365.16        425.39        44.49 o                         
 -13  -4   2         29.80          2.76        21.06 o                         
 -12  -4   2          0.88        -13.72        17.90 o                         
 -11  -4   2          5.68          6.68        17.94 o                         
 -10  -4   2        659.07        747.62        41.03 o                         
  -9  -4   2        109.52         71.46        18.37 o                         
  -8  -4   2         85.24         97.93        17.97 o                         
  -7  -4   2         93.31         91.49        16.40 o                         
  -6  -4   2       2525.66       2272.14        65.32 o                         
  -5  -4   2       2715.05       2303.55        63.67 o                         
  -4  -4   2        118.92        100.49        19.48 o                         
  -3  -4   2        254.01        297.86        11.55 o                         
  -2  -4   2         78.87         99.28         7.94 o                         
  -1  -4   2       9648.50       9827.95       206.50 o                         
   0  -4   2         28.86         64.29         7.50 o                         
   1  -4   2        861.26        965.42        29.74 o                         
   2  -4   2        803.37        786.96        23.83 o                         
   3  -4   2        707.60        667.50        22.61 o                         
   4  -4   2       5308.15       5312.95       103.60 o                         
   5  -4   2        371.31        422.18        19.54 o                         
   6  -4   2        492.63        543.10        25.22 o                         
   7  -4   2        795.00        783.00        28.04 o                         
   8  -4   2       9117.76       8970.44       176.08 o                         
   9  -4   2        207.92        207.38        34.37 o                         
  10  -4   2          0.96          8.75        12.72 o                         
  11  -4   2        997.80        962.31        46.93 o                         
  12  -4   2        153.28        140.56        26.29 o                         
  13  -4   2        431.21        513.55        43.26 o                         
  14  -4   2        132.10        108.00        37.63 o                         
  15  -4   2         65.44        143.49        44.10 o                         
  16  -4   2         22.90         67.13        40.39 o                         
 -16  -3   2        257.45        276.63        55.96 o                         
 -15  -3   2         31.57        -31.01        31.01 o                         
 -14  -3   2         56.94         70.37        27.26 o                         
 -13  -3   2        295.57        289.51        46.15 o                         
 -12  -3   2        196.76        228.84        30.73 o                         
 -11  -3   2        483.40        452.42        35.23 o                         
 -10  -3   2          4.87         -5.77        14.87 o                         
  -9  -3   2          9.29         -2.53        12.69 o                         
  -8  -3   2         16.84         35.76        14.25 o                         
  -7  -3   2       3038.39       3020.81        66.06 o                         
  -6  -3   2        300.50        270.97        19.67 o                         
  -5  -3   2        537.10        548.09        27.59 o                         
  -4  -3   2        265.32        265.18        16.82 o                         
  -3  -3   2       4549.33       4584.75       104.59 o                         
  -2  -3   2        971.07       1014.02        27.78 o                         
  -1  -3   2       5062.79       5546.63       118.37 o                         
   0  -3   2       2919.25       3393.10        73.40 o                         
   1  -3   2          0.51         -4.10         4.10 o                         
   2  -3   2       2086.08       1948.13        52.24 o                         
   3  -3   2        140.71        145.13         9.92 o                         
   4  -3   2         66.48         69.35         9.06 o                         
   5  -3   2       1352.20       1397.74        35.95 o                         
   6  -3   2       1403.67       1223.68        34.38 o                         
   7  -3   2       5127.20       5185.02       107.05 o                         
   8  -3   2         43.98         55.51        14.97 o                         
   9  -3   2        796.38        775.47        31.26 o                         
  10  -3   2         44.86         22.34        13.25 o                         
  11  -3   2       2480.34       2625.34        70.67 o                         
  12  -3   2         20.60         24.96        19.11 o                         
  13  -3   2          6.56        -26.33        26.33 o                         
  14  -3   2        150.83        103.67        82.96 o                         
  15  -3   2        179.67        182.17       103.08 o                         
  16  -3   2         37.32         -1.44        51.65 o                         
 -16  -2   2          9.89         37.54        37.13 o                         
 -15  -2   2        629.80        706.04        88.91 o                         
 -14  -2   2          6.73        -26.17        35.20 o                         
 -13  -2   2        650.08        683.57        44.96 o                         
 -12  -2   2        246.90        226.64        30.45 o                         
 -11  -2   2         66.61         32.36        20.17 o                         
 -10  -2   2        547.55        553.63        45.34 o                         
  -9  -2   2       2354.87       2271.26        72.18 o                         
  -8  -2   2        280.08        328.66        17.27 o                         
  -7  -2   2         61.25         57.89        14.12 o                         
  -6  -2   2        747.06        789.10        31.87 o                         
  -5  -2   2        379.90        452.79        21.44 o                         
  -4  -2   2       2447.25       2369.09        60.87 o                         
  -3  -2   2       4161.04       4222.87        96.15 o                         
  -2  -2   2       2727.98       2797.33        64.57 o                         
  -1  -2   2       5518.83       5701.29       103.64 o                         
   0  -2   2      14157.81      15292.01       532.99 o                         
   1  -2   2      37953.02      42208.80       740.25 o                         
   2  -2   2       6510.09       6747.45       142.83 o                         
   3  -2   2        305.98        263.75        12.03 o                         
   4  -2   2         47.64         70.10         8.56 o                         
   5  -2   2         31.83         80.98        11.53 o                         
   6  -2   2        285.49        276.67        15.95 o                         
   7  -2   2        339.85        358.79        19.45 o                         
   8  -2   2        732.16        794.24        40.91 o                         
   9  -2   2       2790.31       2783.89        69.03 o                         
  10  -2   2        407.18        437.82        26.05 o                         
  11  -2   2          3.02          2.37        13.50 o                         
  12  -2   2        939.27        978.19        56.94 o                         
  13  -2   2         22.05         49.14        31.16 o                         
  14  -2   2        308.68        248.18        47.24 o                         
  15  -2   2         14.42         30.49        34.84 o                         
  16  -2   2         30.86        -23.68        33.50 o                         
 -17  -1   2        180.56        163.98        58.97 o                         
 -16  -1   2         27.74         29.03        36.85 o                         
 -15  -1   2        320.18        351.28        55.10 o                         
 -14  -1   2        118.08        122.48        69.94 o                         
 -13  -1   2          7.54         54.22        29.80 o                         
 -12  -1   2        734.44        681.19        56.76 o                         
 -11  -1   2         72.25         69.72        21.06 o                         
 -10  -1   2        721.89        749.40        48.97 o                         
  -9  -1   2        556.17        542.95        34.51 o                         
  -8  -1   2       2476.99       2373.96        57.17 o                         
  -7  -1   2       2080.09       2118.83        50.60 o                         
  -6  -1   2         67.37        110.46        10.37 o                         
  -5  -1   2       1351.95       1420.08        34.34 o                         
  -4  -1   2       1228.68       1351.71        31.42 o                         
  -3  -1   2        640.13        525.24        22.30 o                         
  -2  -1   2       3619.81       3839.10        84.80 o                         
  -1  -1   2      13917.56      14821.64       300.46 o                         
   0  -1   2        103.42         96.91        11.43 o                         
   1  -1   2         60.72        133.08         7.64 o                         
   2  -1   2        340.13        407.23        18.01 o                         
   3  -1   2        549.58        629.38        18.42 o                         
   4  -1   2          4.43         14.93         6.48 o                         
   5  -1   2       1176.93       1343.84        34.80 o                         
   6  -1   2       8194.96       8284.61       159.09 o                         
   7  -1   2         58.29         39.35        10.83 o                         
   8  -1   2       6245.73       6080.44       125.15 o                         
   9  -1   2        253.41        214.99        19.99 o                         
  10  -1   2        213.56        235.89        21.83 o                         
  11  -1   2        210.77        228.47        34.11 o                         
  12  -1   2        299.79        359.46        35.75 o                         
  13  -1   2        191.90        229.07        43.25 o                         
  14  -1   2          0.44        -29.48        29.48 o                         
  15  -1   2         53.74         74.62        69.25 o                         
  16  -1   2          3.90         12.52        35.21 o                         
 -17   0   2         52.34         57.79        73.82 o                         
 -16   0   2         13.12         27.39        35.21 o                         
 -15   0   2         49.71         -1.40        31.11 o                         
 -14   0   2        194.87        153.86        51.42 o                         
 -13   0   2        562.02        456.62        91.88 o                         
 -12   0   2         19.38         18.69        18.78 o                         
 -11   0   2          8.69         -8.67        15.53 o                         
 -10   0   2        562.24        532.48        30.63 o                         
  -9   0   2        723.77        730.24        40.97 o                         
  -8   0   2         28.25         36.23        10.05 o                         
  -7   0   2       3646.38       3672.23        78.57 o                         
  -6   0   2        340.00        404.95        17.56 o                         
  -5   0   2       2450.58       2329.20        57.34 o                         
  -4   0   2       1004.68        915.38        26.58 o                         
  -3   0   2       1262.94       1283.90        28.81 o                         
  -2   0   2       1993.04       1799.57        42.54 o                         
  -1   0   2       7091.88       7705.69       137.95 o                         
   0   0   2      33041.97      35427.80       622.45 o                         
   1   0   2       1485.60       1465.61        98.96 o                         
   2   0   2        268.28        251.29        12.01 o                         
   3   0   2        464.04        468.22        16.09 o                         
   4   0   2       2387.79       2367.76        51.21 o                         
   5   0   2       3935.34       3556.68        74.18 o                         
   6   0   2       2376.65       2318.03        54.07 o                         
   7   0   2          2.43         15.64         9.60 o                         
   8   0   2       1662.27       1592.19        78.98 o                         
   9   0   2       2086.86       1988.34        54.47 o                         
  10   0   2        134.63        107.82        17.24 o                         
  11   0   2         40.52         19.45        19.12 o                         
  12   0   2         37.70         75.07        23.13 o                         
  13   0   2        599.01        649.04        44.79 o                         
  14   0   2         87.52         44.44        37.03 o                         
  15   0   2        113.85        159.95        45.08 o                         
  16   0   2          0.02        -32.75        32.75 o                         
 -17   1   2         13.86         19.96        39.31 o                         
 -16   1   2         13.39         32.11        37.39 o                         
 -15   1   2        257.19        352.86        95.31 o                         
 -14   1   2          8.25         31.84        30.66 o                         
 -13   1   2          3.54         -0.75        26.02 o                         
 -12   1   2          8.40          5.79        17.64 o                         
 -11   1   2       1130.90       1251.22        52.20 o                         
 -10   1   2       1263.04       1183.02        39.20 o                         
  -9   1   2        407.74        424.14        22.20 o                         
  -8   1   2         31.33         14.67         9.66 o                         
  -7   1   2        722.73        763.32        25.68 o                         
  -6   1   2       2007.40       1736.85        41.95 o                         
  -5   1   2         37.02         59.42        11.28 o                         
  -4   1   2       2661.10       2722.48        63.09 o                         
  -3   1   2         30.04         47.41         6.96 o                         
  -2   1   2       5351.45       5800.03       106.20 o                         
  -1   1   2      11000.30      11945.75       246.12 o                         
   0   1   2       1642.40       1847.32        42.12 o                         
   1   1   2      10919.66      11163.58       199.06 o                         
   2   1   2        857.65        781.51        22.82 o                         
   3   1   2       8971.97       9241.32       169.55 o                         
   4   1   2         92.69         73.01        10.20 o                         
   5   1   2       2249.64       2311.84        52.36 o                         
   6   1   2       1680.72       1765.77        44.48 o                         
   7   1   2       7316.99       7022.75       139.57 o                         
   8   1   2       1415.99       1412.64        47.90 o                         
   9   1   2        113.07         85.37        15.42 o                         
  10   1   2        160.96        129.15        18.43 o                         
  11   1   2        476.86        537.89        37.40 o                         
  12   1   2        845.82        880.33        48.67 o                         
  13   1   2          7.93         35.61        23.25 o                         
  14   1   2        136.16        153.70        41.28 o                         
  15   1   2         36.36         48.22        38.46 o                         
  16   1   2        180.80        226.00        85.71 o                         
 -17   2   2         13.37         17.67        37.97 o                         
 -16   2   2         85.90         77.90        39.43 o                         
 -15   2   2         19.58          0.80        32.28 o                         
 -14   2   2         70.24        107.19        36.85 o                         
 -13   2   2        136.12        128.93        35.86 o                         
 -12   2   2        910.93        829.89        83.42 o                         
 -11   2   2         28.40         41.21        13.82 o                         
 -10   2   2        461.15        429.01        26.46 o                         
  -9   2   2         36.09         56.54        16.19 o                         
  -8   2   2       2318.19       2238.28        55.10 o                         
  -7   2   2       6626.03       6659.93       131.45 o                         
  -6   2   2       1200.23       1303.89        34.16 o                         
  -5   2   2       7320.59       7920.79       148.90 o                         
  -4   2   2        672.72        668.46        18.93 o                         
  -3   2   2      11258.92      11330.84       288.90 o                         
  -2   2   2       8645.16       9374.63       168.94 o                         
  -1   2   2        182.05        222.71        11.72 o                         
   0   2   2       1500.73       1611.45        38.70 o                         
   1   2   2      18950.05      19906.18       352.10 o                         
   2   2   2        475.92        695.16        21.15 o                         
   3   2   2       3580.41       3730.64        73.67 o                         
   4   2   2       2512.82       2476.41        53.67 o                         
   5   2   2         19.42         56.84         9.34 o                         
   6   2   2       7954.73       7919.23       153.29 o                         
   7   2   2         71.77         45.97        15.83 o                         
   8   2   2        538.95        537.80        25.86 o                         
   9   2   2        265.23        243.65        23.29 o                         
  10   2   2       1570.94       1738.90       129.52 o                         
  11   2   2        226.15        266.53        31.68 o                         
  12   2   2         43.58         28.67        21.79 o                         
  13   2   2          1.30         43.87        23.67 o                         
  14   2   2        127.60        141.11        31.77 o                         
  15   2   2        256.79        345.31        56.39 o                         
  16   2   2         60.04         38.85        55.31 o                         
 -17   3   2         52.68         85.35        43.58 o                         
 -16   3   2          2.59        -27.84        45.02 o                         
 -15   3   2        200.47        253.55        49.44 o                         
 -14   3   2        118.31        119.91        38.43 o                         
 -13   3   2         12.56         45.50        31.13 o                         
 -12   3   2         10.01         -7.80        17.14 o                         
 -11   3   2        464.05        436.67        39.79 o                         
 -10   3   2        162.00        141.73        16.84 o                         
  -9   3   2       2534.68       2459.10        60.89 o                         
  -8   3   2       1308.37       1228.08        36.06 o                         
  -7   3   2         42.37         42.75         9.33 o                         
  -6   3   2       1409.89       1484.86        41.46 o                         
  -5   3   2      11957.14      12148.07       222.64 o                         
  -4   3   2         77.40        132.56        16.27 o                         
  -3   3   2       1309.93       1473.05        40.05 o                         
  -2   3   2       1317.67       1542.54        33.17 o                         
  -1   3   2       7744.02       7857.10       181.89 o                         
   0   3   2      24912.95      25946.59       530.71 o                         
   1   3   2      37004.59      39918.04       702.58 o                         
   2   3   2        275.47        251.48        14.02 o                         
   3   3   2       4025.27       4323.77       106.88 o                         
   4   3   2       9307.01       9056.85       169.59 o                         
   5   3   2       2115.95       2203.24        51.08 o                         
   6   3   2        137.80        136.74        13.60 o                         
   7   3   2       1288.99       1299.67        37.94 o                         
   8   3   2         11.07        -10.69        10.69 o                         
   9   3   2        689.47        709.36        36.16 o                         
  10   3   2         65.35         51.14        27.16 o                         
  11   3   2          1.20        -15.83        15.83 o                         
  12   3   2         46.50          5.82        20.24 o                         
  13   3   2        172.75        161.12        45.52 o                         
  14   3   2        110.10         95.96        29.48 o                         
  15   3   2         27.40        -13.26        46.62 o                         
  16   3   2         78.00        101.48        63.99 o                         
 -17   4   2         11.39        -32.05        32.05 o                         
 -16   4   2         12.98          5.57        68.11 o                         
 -15   4   2        442.09        558.20       164.10 o                         
 -14   4   2         28.22          5.78        30.53 o                         
 -13   4   2         51.84         36.48        30.19 o                         
 -12   4   2        197.75        226.44        28.87 o                         
 -11   4   2        881.69        836.52        69.50 o                         
 -10   4   2        792.00        625.09        35.85 o                         
  -9   4   2        216.90        202.58        16.29 o                         
  -8   4   2       1874.82       1737.29        45.12 o                         
  -7   4   2        750.89        792.91        25.20 o                         
  -6   4   2       3756.92       3412.79        71.51 o                         
  -5   4   2        301.89        332.70        19.93 o                         
  -4   4   2      12242.72      12946.39       273.56 o                         
  -3   4   2       3779.08       3845.21        89.11 o                         
  -2   4   2       3675.23       3836.25        74.51 o                         
  -1   4   2         59.47         38.75         7.09 o                         
   0   4   2        941.27       1092.45        35.00 o                         
   1   4   2      11375.33      11792.68       213.49 o                         
   2   4   2       3552.38       3749.70        84.98 o                         
   3   4   2      14543.46      15919.34       331.67 o                         
   4   4   2         83.16         79.48         9.90 o                         
   5   4   2       3156.00       3080.24        67.23 o                         
   6   4   2        407.41        417.42        30.68 o                         
   7   4   2       2130.14       2125.74        53.57 o                         
   8   4   2         47.27         29.52        10.99 o                         
   9   4   2        356.04        349.86        29.70 o                         
  10   4   2       1046.84       1138.75        52.60 o                         
  11   4   2         67.22         40.65        54.31 o                         
  12   4   2        361.82        463.00        38.87 o                         
  13   4   2         26.42         30.02        23.30 o                         
  14   4   2        198.99        203.31        45.49 o                         
  15   4   2         46.88         26.94        35.54 o                         
 -17   5   2          8.47         33.94        40.56 o                         
 -16   5   2         75.88        117.16        43.47 o                         
 -15   5   2         13.51         26.92        33.12 o                         
 -14   5   2        283.74        195.36        96.68 o                         
 -13   5   2         46.60         33.74        21.45 o                         
 -12   5   2        158.87        184.26        30.18 o                         
 -11   5   2         37.50         24.52        20.83 o                         
 -10   5   2        964.69        938.10        43.45 o                         
  -9   5   2       1248.55       1234.42        48.50 o                         
  -8   5   2       1161.35       1215.04        66.36 o                         
  -7   5   2         26.95         35.16        13.91 o                         
  -6   5   2          6.50          8.62        11.73 o                         
  -5   5   2       9289.21       8908.04       196.14 o                         
  -4   5   2        307.31        308.60        19.08 o                         
  -3   5   2        267.35        193.86        12.81 o                         
  -2   5   2        481.02        553.86        17.65 o                         
  -1   5   2       6504.47       6556.46       142.86 o                         
   0   5   2       5309.90       5334.54       117.50 o                         
   1   5   2       2832.06       2699.21        56.03 o                         
   2   5   2        297.70        296.75        15.87 o                         
   3   5   2        683.68        703.82        43.61 o                         
   4   5   2       3034.70       3019.87        74.23 o                         
   5   5   2        221.08        204.09        20.91 o                         
   6   5   2       1036.74        972.41        55.27 o                         
   7   5   2        600.19        564.54        38.66 o                         
   8   5   2       1413.48       1451.84        66.49 o                         
   9   5   2        792.77        835.35        41.98 o                         
  10   5   2       1296.27       1342.46        57.11 o                         
  11   5   2         82.75         48.68        23.86 o                         
  12   5   2         77.20         86.86        27.58 o                         
  13   5   2        285.16        273.22        44.96 o                         
  14   5   2         78.62         85.96        38.30 o                         
  15   5   2        104.28         89.96        41.19 o                         
 -17   6   2         17.24         35.73        56.45 o                         
 -16   6   2         77.30         47.02        37.53 o                         
 -15   6   2        108.91         53.11        66.97 o                         
 -14   6   2        254.78        274.47        61.71 o                         
 -13   6   2          8.60         39.15        22.58 o                         
 -12   6   2         98.79         90.96        23.87 o                         
 -11   6   2       2349.37       2279.25        87.51 o                         
 -10   6   2        312.69        242.98        27.13 o                         
  -9   6   2        358.19        403.10        32.74 o                         
  -8   6   2         40.61         27.47        14.29 o                         
  -7   6   2       1039.81       1036.19        71.99 o                         
  -6   6   2        103.81         67.03        14.30 o                         
  -5   6   2       1350.96       1353.66        64.50 o                         
  -4   6   2         91.31        140.92        15.19 o                         
  -3   6   2       2108.83       2260.32        51.92 o                         
  -2   6   2       5567.01       5313.50       103.11 o                         
  -1   6   2        174.34        146.06        17.18 o                         
   0   6   2        122.37        139.57        12.03 o                         
   1   6   2       2396.11       2582.16        64.07 o                         
   2   6   2        296.75        223.54        12.91 o                         
   3   6   2         32.82         43.50        13.23 o                         
   4   6   2       2952.16       3217.61        79.35 o                         
   5   6   2        163.16        180.05        15.05 o                         
   6   6   2        439.05        403.74        23.62 o                         
   7   6   2        558.55        580.85        25.13 o                         
   8   6   2        521.87        474.06        31.09 o                         
   9   6   2        588.33        581.30        37.04 o                         
  10   6   2          2.41         19.20        17.74 o                         
  11   6   2        521.76        471.93        51.24 o                         
  12   6   2         64.39         62.88        32.46 o                         
  13   6   2        200.93        144.95        40.37 o                         
  14   6   2         12.72        -28.11        28.11 o                         
  15   6   2         64.84         61.16        40.63 o                         
 -17   7   2        262.79        187.66       120.45 o                         
 -16   7   2         40.10         47.74        36.35 o                         
 -15   7   2          0.14         23.95        34.42 o                         
 -14   7   2         53.10         44.07        25.06 o                         
 -13   7   2        674.89        680.60        45.80 o                         
 -12   7   2        482.59        466.27        40.62 o                         
 -11   7   2        243.77        214.98        28.40 o                         
 -10   7   2         40.31         19.16        21.32 o                         
  -9   7   2        878.59        766.48        39.28 o                         
  -8   7   2        368.01        368.75        27.05 o                         
  -7   7   2        171.56        184.17        23.07 o                         
  -6   7   2        134.52        108.26        16.89 o                         
  -5   7   2        730.94        658.67        38.25 o                         
  -4   7   2       3210.02       2936.51        76.44 o                         
  -3   7   2       4368.58       4485.75        90.37 o                         
  -2   7   2        500.11        510.72        21.96 o                         
  -1   7   2        247.55        227.31        15.83 o                         
   0   7   2         50.42         30.12        14.53 o                         
   1   7   2       3942.86       3884.39        92.41 o                         
   2   7   2        123.18        110.24        11.48 o                         
   3   7   2       1897.76       2077.79        56.26 o                         
   4   7   2          2.32         20.35        10.00 o                         
   5   7   2       1642.97       1792.86        46.87 o                         
   6   7   2         19.23         24.07        10.18 o                         
   7   7   2          4.23         -0.45        13.04 o                         
   8   7   2         89.92         87.35        20.27 o                         
   9   7   2         58.10         44.89        19.27 o                         
  10   7   2       1875.23       1815.38        90.15 o                         
  11   7   2         43.22         50.31        32.16 o                         
  12   7   2         36.91         25.41        29.19 o                         
  13   7   2          0.27        -26.82        26.82 o                         
  14   7   2        525.30        492.66        63.97 o                         
 -16   8   2        131.66        157.54        46.05 o                         
 -15   8   2        206.80        329.11        55.08 o                         
 -14   8   2         94.80         66.27        26.42 o                         
 -13   8   2          9.44         22.84        22.23 o                         
 -12   8   2          1.47          4.68        20.61 o                         
 -11   8   2         59.19         57.98        20.59 o                         
 -10   8   2       3065.01       2738.98        86.39 o                         
  -9   8   2        239.55        257.08        27.86 o                         
  -8   8   2        158.56        151.45        31.75 o                         
  -7   8   2       3502.67       3417.15       122.68 o                         
  -6   8   2       1141.37       1084.18        42.47 o                         
  -5   8   2       1920.00       1816.74        60.72 o                         
  -4   8   2         65.50         82.06        16.22 o                         
  -3   8   2        781.47        790.07        25.53 o                         
  -2   8   2       3151.98       3486.13        85.94 o                         
  -1   8   2       4727.24       4624.13       109.61 o                         
   0   8   2       2113.05       2071.25        56.02 o                         
   1   8   2        660.23        734.15        28.31 o                         
   2   8   2        474.95        530.86        21.35 o                         
   3   8   2         20.25         23.52        10.26 o                         
   4   8   2       3472.48       3551.38       107.77 o                         
   5   8   2        744.21        747.38        33.72 o                         
   6   8   2        193.89        156.71        16.69 o                         
   7   8   2          3.68         -6.02        13.94 o                         
   8   8   2        806.44        856.82       123.64 o                         
   9   8   2        730.98        630.34        53.40 o                         
  10   8   2          3.32         -5.24        26.18 o                         
  11   8   2        259.85        179.14        40.52 o                         
  12   8   2        345.87        449.28        58.84 o                         
  13   8   2        483.64        575.03        91.19 o                         
  14   8   2          6.99         30.04        36.90 o                         
 -16   9   2        201.21        183.18        47.61 o                         
 -15   9   2         11.41         25.02        26.96 o                         
 -14   9   2         12.72         34.30        24.93 o                         
 -13   9   2         49.33         79.90        26.48 o                         
 -12   9   2          7.37         10.51        20.48 o                         
 -11   9   2        253.71        274.56        31.94 o                         
 -10   9   2        150.27        169.78        26.58 o                         
  -9   9   2       1031.88        923.85        45.66 o                         
  -8   9   2          1.90        -13.35        13.35 o                         
  -7   9   2       2592.41       2685.04        84.47 o                         
  -6   9   2        348.25        357.97        26.30 o                         
  -5   9   2        127.56        131.99        12.01 o                         
  -4   9   2        513.69        526.77        27.86 o                         
  -3   9   2       1882.92       1779.36        45.17 o                         
  -2   9   2      11380.41      11868.25       257.49 o                         
  -1   9   2          3.06          5.59        10.93 o                         
   0   9   2       1761.01       1714.64        50.25 o                         
   1   9   2         63.61         52.44        19.58 o                         
   2   9   2       3380.05       3276.62        72.95 o                         
   3   9   2         29.95          8.40        10.35 o                         
   4   9   2        742.52        708.15        30.55 o                         
   5   9   2          7.22         -0.72        10.21 o                         
   6   9   2        416.82        424.67        30.54 o                         
   7   9   2        815.70        764.91        73.82 o                         
   8   9   2         29.57         23.46        28.48 o                         
   9   9   2        158.37        106.35        59.20 o                         
  10   9   2        182.36        169.80        38.22 o                         
  11   9   2        809.49        903.57        69.03 o                         
  12   9   2         25.00          4.19        32.23 o                         
  13   9   2         76.16         84.19        44.11 o                         
  14   9   2         97.05        139.79        96.45 o                         
 -16  10   2         36.79         52.07        39.09 o                         
 -15  10   2          3.48        -24.70        24.70 o                         
 -14  10   2         76.10          2.86        25.10 o                         
 -13  10   2        122.87         88.97        31.39 o                         
 -12  10   2         33.42         11.03        21.30 o                         
 -11  10   2         89.89         44.27        21.62 o                         
 -10  10   2       1714.41       1734.71        67.25 o                         
  -9  10   2        606.78        583.22        73.47 o                         
  -8  10   2         87.41         72.41        24.39 o                         
  -7  10   2         78.17         84.70        21.15 o                         
  -6  10   2         15.96         19.86        16.10 o                         
  -5  10   2        410.60        441.46        28.22 o                         
  -4  10   2       1054.29       1025.12        54.48 o                         
  -3  10   2          0.57          8.40         9.06 o                         
  -2  10   2         90.51        114.31        15.83 o                         
  -1  10   2       2338.73       2309.94       181.01 o                         
   0  10   2        745.97        693.04        29.54 o                         
   1  10   2       1210.73       1120.40        40.22 o                         
   2  10   2       1134.98       1061.59        34.27 o                         
   3  10   2       1430.11       1518.80        48.79 o                         
   4  10   2        166.90        194.95        28.60 o                         
   5  10   2       3878.39       3898.82       102.13 o                         
   6  10   2         33.36          8.64        11.84 o                         
   7  10   2        351.08        267.77        40.26 o                         
   8  10   2        425.44        437.70        52.18 o                         
   9  10   2        158.52        194.73        55.77 o                         
  10  10   2         15.21         -2.38        28.03 o                         
  11  10   2        148.35        184.61        45.30 o                         
  12  10   2        328.93        361.99       103.31 o                         
  13  10   2          1.07          0.91        35.55 o                         
 -16  11   2         74.10         20.17        38.22 o                         
 -15  11   2         81.85         37.62        28.05 o                         
 -14  11   2         12.30         24.83        26.79 o                         
 -13  11   2         37.40         50.57        26.40 o                         
 -12  11   2         86.27         92.00        31.27 o                         
 -11  11   2         21.40         39.94        22.52 o                         
 -10  11   2        647.79        708.74        43.15 o                         
  -9  11   2         47.77         52.78        20.73 o                         
  -8  11   2         95.43         60.10        29.58 o                         
  -7  11   2       2831.21       2812.43        85.31 o                         
  -6  11   2        119.20        117.41        29.11 o                         
  -5  11   2        268.33        287.87        27.39 o                         
  -4  11   2         61.92         54.09        16.95 o                         
  -3  11   2       1070.21       1087.13        39.68 o                         
  -2  11   2         60.96         72.38        14.41 o                         
  -1  11   2       1503.15       1433.72        92.56 o                         
   0  11   2          0.44         -9.44         9.44 o                         
   1  11   2       3814.33       3827.94       137.51 o                         
   2  11   2       1063.85       1033.69        58.35 o                         
   3  11   2        196.54        198.92        22.21 o                         
   4  11   2       1166.41       1042.57       160.45 o                         
   5  11   2          8.73          6.15        13.22 o                         
   6  11   2        990.90       1085.54        66.09 o                         
   7  11   2         75.73        148.87        35.40 o                         
   8  11   2        427.23        454.01        84.56 o                         
   9  11   2        201.97        233.18        43.47 o                         
  10  11   2        205.28        182.15        43.47 o                         
  11  11   2        347.28        391.36        80.22 o                         
  12  11   2         51.31         23.82        37.43 o                         
  13  11   2         62.17         42.48        39.37 o                         
 -15  12   2          4.17         25.43        28.74 o                         
 -14  12   2         26.44         27.57        26.86 o                         
 -13  12   2        451.23        484.13        47.45 o                         
 -12  12   2         58.30         50.79        25.02 o                         
 -11  12   2          8.09         -3.63        21.15 o                         
 -10  12   2          3.51         -1.35        17.93 o                         
  -9  12   2        971.30        981.25        49.84 o                         
  -8  12   2        211.32        199.94        27.91 o                         
  -7  12   2        698.35        632.19        48.16 o                         
  -6  12   2         26.72         10.41        15.91 o                         
  -5  12   2        408.72        432.73        31.68 o                         
  -4  12   2        704.91        751.36        37.91 o                         
  -3  12   2       1637.26       1543.44        45.51 o                         
  -2  12   2         36.04         28.86        13.12 o                         
  -1  12   2        142.41        152.26        23.62 o                         
   0  12   2       3767.47       3674.91       133.47 o                         
   1  12   2        707.54        699.08        68.99 o                         
   2  12   2        892.52        900.76        37.88 o                         
   3  12   2        110.13         58.37        14.33 o                         
   4  12   2       2149.14       2176.64        84.32 o                         
   5  12   2        944.73       1097.58        80.22 o                         
   6  12   2        138.82        143.99        33.60 o                         
   7  12   2         31.05        -19.95        27.88 o                         
   8  12   2        160.85        163.97        38.10 o                         
   9  12   2        338.09        473.05        59.43 o                         
  10  12   2         27.81          7.28        31.36 o                         
  11  12   2         20.44          2.31        34.59 o                         
  12  12   2          6.90         27.73        38.28 o                         
 -15  13   2        178.99        129.72        35.34 o                         
 -14  13   2         14.78         13.02        26.45 o                         
 -13  13   2         91.42         87.51        30.12 o                         
 -12  13   2         31.22         20.35        23.23 o                         
 -11  13   2        103.98         85.04        27.09 o                         
 -10  13   2        504.33        454.90        40.96 o                         
  -9  13   2          0.83          3.33        18.20 o                         
  -8  13   2         15.99         59.31        20.79 o                         
  -7  13   2         15.16         -4.05        15.64 o                         
  -6  13   2       1973.03       2023.31        70.27 o                         
  -5  13   2        140.37        122.97        22.25 o                         
  -4  13   2        227.79        255.06        27.38 o                         
  -3  13   2        149.01        139.08        17.52 o                         
  -2  13   2        638.06        658.17        40.12 o                         
  -1  13   2        262.27        228.01        29.07 o                         
   0  13   2         60.21         50.32        20.43 o                         
   1  13   2         65.39         50.67        17.55 o                         
   2  13   2         56.39         37.57        13.56 o                         
   3  13   2       2260.06       2239.72       123.42 o                         
   4  13   2         51.62         66.60        22.61 o                         
   5  13   2          2.16         40.10        27.02 o                         
   6  13   2        120.52        194.40        40.16 o                         
   7  13   2        493.35        440.43        54.81 o                         
   8  13   2        530.85        465.69        58.18 o                         
   9  13   2        153.16        162.40        42.98 o                         
  10  13   2         28.21         26.87        34.72 o                         
  11  13   2          0.15         -0.10        35.07 o                         
 -15  14   2          5.75         55.64        41.07 o                         
 -14  14   2         58.59         26.25        29.09 o                         
 -13  14   2         29.44         16.22        27.53 o                         
 -12  14   2        414.56        366.02        42.63 o                         
 -11  14   2         32.13         12.81        31.14 o                         
 -10  14   2         93.94         52.45        23.97 o                         
  -9  14   2        244.05        211.09        31.84 o                         
  -8  14   2         24.37         33.23        20.93 o                         
  -7  14   2        466.43        473.96        36.54 o                         
  -6  14   2         79.41         87.66        21.82 o                         
  -5  14   2         33.33         26.59        22.07 o                         
  -4  14   2         73.40         79.13        21.13 o                         
  -3  14   2        826.22        880.76        43.53 o                         
  -2  14   2        339.73        324.29        93.94 o                         
  -1  14   2          3.17          5.74        17.24 o                         
   0  14   2         66.33         59.44        27.65 o                         
   1  14   2        112.75        189.05        30.90 o                         
   2  14   2        248.66        252.11        34.42 o                         
   3  14   2        212.48        266.27        35.26 o                         
   4  14   2        109.59        108.79        42.97 o                         
   5  14   2        197.96        183.37        39.22 o                         
   6  14   2       1126.34       1376.06        81.42 o                         
   7  14   2          0.58        -27.27        27.27 o                         
   8  14   2         47.40         20.28        38.85 o                         
   9  14   2        249.80        287.69        51.98 o                         
  10  14   2        348.20        317.54        56.42 o                         
  11  14   2        128.54         79.43        44.27 o                         
 -14  15   2        150.34         82.63        43.16 o                         
 -13  15   2        109.04         87.18        31.54 o                         
 -12  15   2         32.87        -18.44        23.58 o                         
 -11  15   2         25.15          6.53        31.17 o                         
 -10  15   2         29.93         38.84        25.10 o                         
  -9  15   2        172.06        192.48        31.53 o                         
  -8  15   2        193.80        134.13        28.11 o                         
  -7  15   2        201.78        266.73        32.78 o                         
  -6  15   2        674.34        675.43        67.81 o                         
  -5  15   2        889.42        901.77        47.52 o                         
  -4  15   2        816.50        853.62        54.56 o                         
  -3  15   2        194.67        284.37        37.03 o                         
  -2  15   2        459.56        458.13        80.91 o                         
  -1  15   2         23.18          3.90        18.58 o                         
   0  15   2        258.24        224.69        33.22 o                         
   1  15   2          7.33          1.67        19.22 o                         
   2  15   2         20.30          8.38        21.27 o                         
   3  15   2        380.39        346.48        56.00 o                         
   4  15   2        843.44       1103.91        96.91 o                         
   5  15   2        796.97        900.95        65.93 o                         
   6  15   2         31.04         94.40        40.68 o                         
   7  15   2        130.94         87.30        36.45 o                         
   8  15   2        205.59        190.87        44.88 o                         
   9  15   2        565.81        731.32        73.20 o                         
  10  15   2          2.37         30.56        77.94 o                         
 -14  16   2          4.94         52.01        39.19 o                         
 -13  16   2          2.21        -24.77        29.85 o                         
 -12  16   2         23.62         34.55        27.78 o                         
 -11  16   2        104.41        103.24        30.67 o                         
 -10  16   2         97.42        108.80        29.75 o                         
  -9  16   2          7.53        -18.33        20.27 o                         
  -8  16   2        477.20        532.67        77.76 o                         
  -7  16   2         25.30         -0.62        22.05 o                         
  -6  16   2        502.46        536.90        40.39 o                         
  -5  16   2         40.35        -13.41        22.16 o                         
  -4  16   2        255.71        271.22        40.23 o                         
  -3  16   2        657.77        622.72       106.96 o                         
  -2  16   2          5.48          3.28        17.47 o                         
  -1  16   2         19.72        -10.75        18.86 o                         
   0  16   2          8.43         13.19        21.63 o                         
   1  16   2        422.39        495.87        62.39 o                         
   2  16   2         94.03         80.86        37.03 o                         
   3  16   2       1040.81        906.44        87.76 o                         
   4  16   2        115.94        122.50        45.71 o                         
   5  16   2        180.69        230.82        43.36 o                         
   6  16   2        407.50        430.67        59.34 o                         
   7  16   2        228.07        316.66        93.71 o                         
   8  16   2        262.74        221.31        68.34 o                         
   9  16   2          2.49        -32.09        32.09 o                         
 -13  17   2          1.74        -21.67        35.07 o                         
 -12  17   2         79.29         99.89        42.39 o                         
 -11  17   2          8.93        -15.51        24.70 o                         
 -10  17   2        156.61        170.80        54.37 o                         
  -9  17   2        150.75        186.95        33.31 o                         
  -8  17   2        565.07        523.33        47.08 o                         
  -7  17   2         94.92        100.37        28.35 o                         
  -6  17   2         34.51          2.38        20.99 o                         
  -5  17   2        441.55        496.19        55.54 o                         
  -4  17   2         61.13         63.47        28.10 o                         
  -3  17   2         27.26         19.57        24.82 o                         
  -2  17   2         53.61         37.54        45.94 o                         
  -1  17   2         33.80         11.25        56.22 o                         
   0  17   2        160.51        229.42        37.17 o                         
   1  17   2         63.98         79.17        29.39 o                         
   2  17   2        180.44        188.78        53.94 o                         
   3  17   2         36.40        100.11        46.62 o                         
   4  17   2        475.14        474.48        79.99 o                         
   5  17   2          8.94         22.02        29.85 o                         
   6  17   2        428.39        480.30        62.19 o                         
   7  17   2          9.65        -11.60        31.28 o                         
   8  17   2         71.69        123.19        44.60 o                         
 -12  18   2         14.99         27.25        50.51 o                         
 -11  18   2        104.25        145.18        63.99 o                         
 -10  18   2          7.29         -8.01        33.94 o                         
  -9  18   2         82.05         48.46        33.08 o                         
  -8  18   2         12.80         -1.02        23.72 o                         
  -7  18   2         96.83         87.56        29.16 o                         
  -6  18   2         97.60        117.48        35.44 o                         
  -5  18   2         65.03         59.22        31.96 o                         
  -4  18   2          7.93         24.70        51.65 o                         
  -3  18   2        143.30        192.29        38.54 o                         
  -2  18   2        439.55        570.92        71.77 o                         
  -1  18   2         33.82         10.06        35.65 o                         
   0  18   2          1.30         -4.34        26.01 o                         
   1  18   2        348.96        402.21        49.25 o                         
   2  18   2        567.94        772.51        86.85 o                         
   3  18   2        293.66        325.00        69.02 o                         
   4  18   2        164.17        236.80        82.74 o                         
   5  18   2         15.37         -7.35        31.63 o                         
   6  18   2          2.65        -25.09        31.27 o                         
   7  18   2        453.37        512.81        67.87 o                         
 -11  19   2         16.12        -34.24        34.24 o                         
 -10  19   2         83.86         42.59        62.62 o                         
  -9  19   2          0.12        -24.61        31.81 o                         
  -8  19   2         50.71         67.17        35.80 o                         
  -7  19   2          1.33         -1.55        28.29 o                         
  -6  19   2         59.67         75.95        35.02 o                         
  -5  19   2          3.15         -8.43        28.30 o                         
  -4  19   2        574.19        558.58        70.39 o                         
  -3  19   2         99.20        135.30        49.82 o                         
  -2  19   2        131.84        178.73        53.02 o                         
  -1  19   2        168.98        227.18        58.51 o                         
   0  19   2          2.27         -8.95        22.16 o                         
   1  19   2        685.82        747.37        82.74 o                         
   2  19   2          4.46         48.91        42.97 o                         
   3  19   2         86.59         39.77        44.34 o                         
   4  19   2         70.14         41.95        36.04 o                         
   5  19   2        240.32        267.61        52.81 o                         
   6  19   2        177.73        126.23        45.71 o                         
 -10  20   2        156.45        255.98        80.45 o                         
  -9  20   2         37.09         16.91        57.60 o                         
  -8  20   2          0.60        -47.54        49.37 o                         
  -7  20   2         12.41         10.97        53.02 o                         
  -6  20   2         62.01         85.02        48.45 o                         
  -5  20   2        417.83        331.40        68.11 o                         
  -4  20   2         52.21         65.37        46.62 o                         
  -3  20   2         21.04         44.80        46.17 o                         
  -2  20   2        115.50        153.59        54.85 o                         
  -1  20   2        198.46        170.50        58.97 o                         
   0  20   2        132.10        112.91        56.68 o                         
   1  20   2         23.14         28.34        42.51 o                         
   2  20   2         17.49         92.79        49.37 o                         
   3  20   2         16.48         -8.23        41.60 o                         
   4  20   2        257.84        362.52        62.85 o                         
   5  20   2          6.48         34.89        67.42 o                         
  -5  21   2         13.84        -38.85        38.85 o                         
  -4  21   2        121.11        178.27        59.42 o                         
  -3  21   2         49.85         31.08        48.00 o                         
  -2  21   2        254.19        373.46        76.34 o                         
  -1  21   2          1.74        -46.62        46.62 o                         
   2  21   2        212.36        219.41        66.28 o                         
   3  21   2         19.16         67.76        39.54 o                         
  -2  22   2          0.74          4.57        53.48 o                         
   3 -22   3        187.75        227.18        76.79 o                         
   4 -22   3         26.67        105.59        66.74 o                         
   5 -22   3         32.08         31.23        40.79 o                         
   6 -22   3          2.76         30.83        40.85 o                         
   3 -21   3          6.69         55.31        58.05 o                         
   4 -21   3          0.12        -16.15        33.72 o                         
   5 -21   3          3.47         -6.73        34.82 o                         
   6 -21   3        110.80        124.62       106.73 o                         
   7 -21   3         36.79         69.18        41.90 o                         
   8 -21   3          1.36         46.95        42.46 o                         
  -6 -20   3         42.74         79.99        62.62 o                         
  -5 -20   3         12.64         -0.91        53.94 o                         
  -4 -20   3        141.07        116.10        60.80 o                         
  -3 -20   3         21.87        -45.25        45.25 o                         
   3 -20   3         13.31        -32.45        39.77 o                         
   4 -20   3         39.40        -13.75        29.32 o                         
   5 -20   3        123.85        181.92        45.57 o                         
   6 -20   3          0.18        -29.19        29.19 o                         
   7 -20   3         31.65         18.17        36.45 o                         
   8 -20   3         10.00        -18.64        34.16 o                         
   9 -20   3        197.11        141.93        56.91 o                         
  -7 -19   3         28.53         52.71        41.60 o                         
  -6 -19   3        137.80        105.48        43.65 o                         
  -5 -19   3         16.73         47.53        35.38 o                         
  -4 -19   3         42.40          5.94        46.62 o                         
  -3 -19   3         53.24         50.74        51.65 o                         
  -2 -19   3        663.12        593.78        78.17 o                         
   2 -19   3         37.89        133.93        52.11 o                         
   3 -19   3        165.65        156.33        55.77 o                         
   4 -19   3          0.59         18.69        32.46 o                         
   5 -19   3          8.29         -2.97        33.60 o                         
   6 -19   3        131.97        152.81        43.08 o                         
   7 -19   3        116.55        120.45        90.28 o                         
   8 -19   3         83.11         77.41        82.96 o                         
   9 -19   3          5.21          9.01        37.67 o                         
  10 -19   3        115.33        131.88        47.82 o                         
  -8 -18   3          6.23          3.80        35.99 o                         
  -7 -18   3        127.63        155.01        43.63 o                         
  -6 -18   3         17.74         30.01        42.51 o                         
  -5 -18   3         46.85         16.10        31.81 o                         
  -4 -18   3         13.95         -6.88        29.25 o                         
  -3 -18   3        301.80        263.83        91.19 o                         
  -2 -18   3          5.78         15.54        36.57 o                         
  -1 -18   3        119.78         12.34        36.57 o                         
   1 -18   3        109.42         69.48        41.14 o                         
   2 -18   3        193.58        214.84        55.31 o                         
   3 -18   3        213.32        235.41        58.05 o                         
   4 -18   3        115.59        104.22        48.00 o                         
   5 -18   3        209.20        230.41        44.40 o                         
   6 -18   3        304.16        336.02        52.14 o                         
   7 -18   3          0.04          5.42        30.00 o                         
   8 -18   3          9.88         10.67        35.30 o                         
   9 -18   3        113.78         89.80        53.94 o                         
  10 -18   3        161.47        144.03        46.34 o                         
  11 -18   3        100.12         66.38        45.20 o                         
  -9 -17   3        125.29        136.29        62.17 o                         
  -8 -17   3         43.09         38.08        34.91 o                         
  -7 -17   3        201.26        228.07        47.05 o                         
  -6 -17   3         58.41         57.56        34.04 o                         
  -5 -17   3         49.06         68.84        32.53 o                         
  -4 -17   3         12.28         23.49        27.32 o                         
  -3 -17   3          0.76        -19.33        19.33 o                         
  -2 -17   3       1156.99       1337.95        98.73 o                         
  -1 -17   3        156.09        187.87        48.91 o                         
   0 -17   3         19.30         30.57        45.25 o                         
   1 -17   3          3.90         17.37        33.37 o                         
   2 -17   3         78.67         31.19        48.45 o                         
   3 -17   3        539.19        550.36        68.57 o                         
   4 -17   3        622.20        697.09        77.25 o                         
   5 -17   3          6.12         33.46        32.45 o                         
   6 -17   3          2.92        -33.46        41.37 o                         
   7 -17   3        202.36        208.67        76.11 o                         
   8 -17   3          6.74         10.95        32.99 o                         
   9 -17   3        141.74        114.40        43.43 o                         
  10 -17   3         11.90         37.44        34.87 o                         
  11 -17   3        102.50        107.28        43.36 o                         
  12 -17   3         74.27        130.79        50.17 o                         
 -10 -16   3         13.23        -19.66        33.29 o                         
  -9 -16   3         37.26        -10.17        32.01 o                         
  -8 -16   3        237.33        191.38        44.52 o                         
  -7 -16   3        241.76        177.91        41.60 o                         
  -6 -16   3        181.28        207.80        76.11 o                         
  -5 -16   3        142.33        167.58        43.06 o                         
  -4 -16   3        391.90        432.18        37.93 o                         
  -3 -16   3       1491.15       1547.59        62.76 o                         
  -2 -16   3        207.73        236.27        36.03 o                         
  -1 -16   3          5.76         20.57        31.54 o                         
   0 -16   3        149.33        159.95        33.60 o                         
   1 -16   3        931.37       1132.27        59.67 o                         
   2 -16   3        182.90        130.20        26.13 o                         
   3 -16   3        448.81        387.88        45.02 o                         
   4 -16   3        156.63        142.62        46.62 o                         
   5 -16   3        199.74        156.83       116.10 o                         
   6 -16   3        349.18        436.97        59.88 o                         
   7 -16   3        235.46        195.37        40.94 o                         
   8 -16   3         17.82        -15.86        32.68 o                         
   9 -16   3          7.97         -5.45        37.71 o                         
  10 -16   3        476.50        572.64        66.42 o                         
  11 -16   3          3.40        -23.21        33.03 o                         
  12 -16   3        119.65        103.74        42.25 o                         
  13 -16   3          0.47        -14.70        37.81 o                         
 -11 -15   3         38.55         15.27        34.67 o                         
 -10 -15   3        143.31        134.73        42.78 o                         
  -9 -15   3        397.42        376.40        54.44 o                         
  -8 -15   3         20.38         20.04        47.54 o                         
  -7 -15   3          8.61         12.70        20.15 o                         
  -6 -15   3          9.63         -6.58        20.55 o                         
  -5 -15   3       1027.80       1193.11        56.98 o                         
  -4 -15   3         20.94         43.95        20.32 o                         
  -3 -15   3        174.58        164.16        28.86 o                         
  -2 -15   3         63.84         41.63        24.08 o                         
  -1 -15   3        748.76        722.99       132.56 o                         
   0 -15   3        967.76        994.52       119.53 o                         
   1 -15   3          1.89         11.82        15.54 o                         
   2 -15   3         61.48         78.20        26.06 o                         
   3 -15   3          0.30          0.20        14.88 o                         
   5 -15   3        713.33        747.68       150.84 o                         
   6 -15   3         21.06         41.25        33.14 o                         
   7 -15   3         43.76         71.91        36.34 o                         
   8 -15   3        831.57        704.04        60.31 o                         
   9 -15   3        135.60         39.80        35.48 o                         
  10 -15   3         29.16        -18.28        30.04 o                         
  11 -15   3         23.81         48.68        46.40 o                         
  12 -15   3          6.84         13.91        33.38 o                         
  13 -15   3        120.80        269.43        54.08 o                         
 -12 -14   3          1.27         27.36        36.73 o                         
 -11 -14   3        259.41        435.70        62.06 o                         
 -10 -14   3        205.53        141.93        56.22 o                         
  -9 -14   3          6.07          8.30        28.36 o                         
  -8 -14   3        187.15        217.39        32.00 o                         
  -7 -14   3        331.91        397.70        64.75 o                         
  -6 -14   3        232.82        277.48        45.90 o                         
  -5 -14   3        280.76        260.54        31.02 o                         
  -4 -14   3         44.39         65.79        21.36 o                         
  -3 -14   3         21.37         20.48        20.33 o                         
  -2 -14   3       1293.39       1336.10        65.82 o                         
  -1 -14   3         29.46         17.67        15.45 o                         
   0 -14   3          7.90          7.66        18.94 o                         
   1 -14   3        635.10        593.48        33.65 o                         
   2 -14   3       1979.19       1785.79        72.69 o                         
   3 -14   3        510.22        549.60        32.07 o                         
   4 -14   3        396.05        449.75        35.65 o                         
   5 -14   3        980.80        773.24       146.25 o                         
   6 -14   3         52.58         49.39        20.03 o                         
   7 -14   3        961.72       1094.86       159.07 o                         
   8 -14   3          1.41         16.09        27.38 o                         
   9 -14   3         54.44         64.07        39.08 o                         
  10 -14   3         13.21         23.23        30.64 o                         
  11 -14   3        138.50        158.23        43.60 o                         
  12 -14   3        127.10        179.12        45.49 o                         
  13 -14   3          0.56         -0.96        32.67 o                         
  14 -14   3          3.25          7.32        38.10 o                         
 -12 -13   3        362.85        449.70        63.33 o                         
 -11 -13   3         53.22        115.70        39.09 o                         
 -10 -13   3        203.35        201.26        58.74 o                         
  -9 -13   3          8.01         24.94        22.79 o                         
  -8 -13   3        344.24        371.47        38.68 o                         
  -7 -13   3        150.27        147.82        27.43 o                         
  -6 -13   3         60.77         96.77        23.67 o                         
  -5 -13   3        489.35        496.78        61.50 o                         
  -4 -13   3        878.98        934.27        45.20 o                         
  -3 -13   3        127.50         91.53        24.22 o                         
  -2 -13   3        317.35        318.66        26.81 o                         
  -1 -13   3       1230.29       1316.90        49.46 o                         
   0 -13   3        583.59        548.71        40.47 o                         
   1 -13   3       4968.65       4993.36       124.43 o                         
   2 -13   3          9.14        -13.15        13.15 o                         
   3 -13   3        410.13        362.70        26.88 o                         
   4 -13   3        432.56        461.05        29.17 o                         
   5 -13   3        518.16        597.06        35.09 o                         
   6 -13   3         18.82          4.49        15.41 o                         
   7 -13   3         69.28         25.78        16.76 o                         
   8 -13   3        332.32        314.50        50.97 o                         
   9 -13   3          7.12         -7.11        37.25 o                         
  10 -13   3         93.92        156.48        50.97 o                         
  11 -13   3          1.34        -26.79        26.79 o                         
  12 -13   3         99.78         69.87        58.51 o                         
  13 -13   3          4.43          4.58        33.68 o                         
  14 -13   3        123.72         95.87        43.88 o                         
 -13 -12   3         18.48          9.10        33.89 o                         
 -12 -12   3        120.15        110.46       114.50 o                         
 -11 -12   3        383.39        486.34        60.64 o                         
 -10 -12   3          8.11        -11.87        21.32 o                         
  -9 -12   3         69.97         25.66        32.98 o                         
  -8 -12   3        151.80        128.07        26.00 o                         
  -7 -12   3       1307.42       1329.01        82.90 o                         
  -6 -12   3         18.22        -15.54        16.70 o                         
  -5 -12   3        774.91        763.25        41.28 o                         
  -4 -12   3        256.40        268.11        34.97 o                         
  -3 -12   3         10.17         -0.73        15.94 o                         
  -2 -12   3        333.25        371.18        25.56 o                         
  -1 -12   3       1934.65       1846.29        59.27 o                         
   0 -12   3       1217.91       1305.82        57.72 o                         
   1 -12   3         75.00         79.46        15.78 o                         
   2 -12   3       2469.48       2408.71        84.00 o                         
   3 -12   3        497.16        512.83        28.85 o                         
   4 -12   3        423.86        393.35        26.58 o                         
   5 -12   3       2350.94       2323.42        61.33 o                         
   6 -12   3       1230.14       1130.23        48.21 o                         
   7 -12   3       1188.65       1169.20        67.57 o                         
   8 -12   3        630.20        697.02        53.93 o                         
   9 -12   3         11.46         11.35        13.98 o                         
  10 -12   3         74.61         53.46        43.21 o                         
  11 -12   3          5.05         -2.93        27.72 o                         
  12 -12   3         62.68         86.77        36.25 o                         
  13 -12   3        141.42        242.70        47.54 o                         
  14 -12   3          6.72         11.47        41.14 o                         
  15 -12   3         29.71         35.35        41.48 o                         
 -13 -11   3        683.77        652.77       103.76 o                         
 -12 -11   3          5.48         36.00        33.94 o                         
 -11 -11   3        229.31        284.72        37.70 o                         
 -10 -11   3          2.98          3.04        21.09 o                         
  -9 -11   3        804.79        818.70        59.37 o                         
  -8 -11   3       1068.98        978.84       113.41 o                         
  -7 -11   3        509.50        488.65        35.63 o                         
  -6 -11   3          1.46        -18.19        18.19 o                         
  -5 -11   3        136.69         82.41        18.88 o                         
  -4 -11   3         67.68         87.71        18.23 o                         
  -3 -11   3         71.45         72.08        20.33 o                         
  -2 -11   3         61.33         88.91        15.97 o                         
  -1 -11   3          2.35          2.99        11.91 o                         
   0 -11   3       2556.99       2641.03        72.31 o                         
   1 -11   3       2386.50       2416.53        67.89 o                         
   2 -11   3       1809.36       1767.55        54.69 o                         
   3 -11   3        446.74        418.09        40.47 o                         
   4 -11   3       1587.07       1641.95        52.51 o                         
   5 -11   3        503.57        598.70        27.27 o                         
   6 -11   3          0.26         21.59        15.32 o                         
   7 -11   3       1104.66       1032.98        57.34 o                         
   8 -11   3         13.86         -4.98        15.31 o                         
   9 -11   3        325.23        362.29        37.02 o                         
  10 -11   3          3.15         -5.11        25.77 o                         
  11 -11   3         67.29         39.16        22.12 o                         
  12 -11   3         61.48        106.85        37.03 o                         
  13 -11   3        129.90        139.60        40.66 o                         
  14 -11   3         97.53        108.95        71.54 o                         
  15 -11   3          1.81        -23.41        32.71 o                         
 -14 -10   3        144.64        153.83        45.59 o                         
 -13 -10   3         22.88         15.02        32.73 o                         
 -12 -10   3         99.47        107.53        29.89 o                         
 -11 -10   3         57.22         42.75        44.33 o                         
 -10 -10   3       1104.83       1068.30        57.31 o                         
  -9 -10   3         78.05         59.14        22.45 o                         
  -8 -10   3         49.09         33.70        19.29 o                         
  -7 -10   3        412.87        401.35        51.50 o                         
  -6 -10   3        210.05        259.19        27.31 o                         
  -5 -10   3        265.65        258.03        30.55 o                         
  -4 -10   3       1421.70       1336.01        49.27 o                         
  -3 -10   3        746.06        672.14        84.11 o                         
  -2 -10   3        225.81        225.13        19.90 o                         
  -1 -10   3       5590.45       5499.25       130.77 o                         
   0 -10   3          0.35         -0.27        11.79 o                         
   1 -10   3        911.82        960.22        35.19 o                         
   2 -10   3         33.80         39.64        13.71 o                         
   3 -10   3       1838.90       1725.52        83.16 o                         
   4 -10   3       1241.98       1180.76        41.05 o                         
   5 -10   3       1429.25       1429.59        50.27 o                         
   6 -10   3       1499.56       1493.41        44.16 o                         
   7 -10   3        120.56        121.54        20.92 o                         
   8 -10   3        880.88        921.88        44.01 o                         
   9 -10   3         91.70         81.05        22.34 o                         
  10 -10   3         42.03         -2.75        17.37 o                         
  11 -10   3          0.34          0.52        18.19 o                         
  12 -10   3         78.79         71.33        32.86 o                         
  13 -10   3        128.56        155.49        40.42 o                         
  14 -10   3        173.93         76.38        38.83 o                         
  15 -10   3          9.89         16.01        72.22 o                         
 -14  -9   3        103.45         80.10        38.95 o                         
 -13  -9   3         19.71         29.10        30.78 o                         
 -12  -9   3       1575.81       1683.01        89.55 o                         
 -11  -9   3        135.48        116.89        27.47 o                         
 -10  -9   3         19.30         18.94        19.77 o                         
  -9  -9   3         63.07         46.09        19.47 o                         
  -8  -9   3        458.54        449.83        33.01 o                         
  -7  -9   3       1426.94       1393.99        54.80 o                         
  -6  -9   3          0.63        -12.74        12.74 o                         
  -5  -9   3        903.82        806.16        39.50 o                         
  -4  -9   3        976.56       1004.81        40.48 o                         
  -3  -9   3       1327.61       1329.92        37.68 o                         
  -2  -9   3       1014.29       1033.80        36.79 o                         
  -1  -9   3        208.81        234.90        18.82 o                         
   0  -9   3         70.85         60.22        11.56 o                         
   1  -9   3       1118.90       1133.55        37.22 o                         
   2  -9   3       4752.49       4709.08       111.68 o                         
   3  -9   3         51.59         56.02        12.03 o                         
   4  -9   3         70.13         58.42        23.18 o                         
   5  -9   3        589.77        595.72        25.16 o                         
   6  -9   3       2387.00       2358.77        59.13 o                         
   7  -9   3       1607.93       1706.55        58.60 o                         
   8  -9   3        562.43        545.66        33.46 o                         
   9  -9   3       1249.13       1087.84        48.58 o                         
  10  -9   3        181.30        164.92        25.81 o                         
  11  -9   3        347.34        358.45        36.62 o                         
  12  -9   3         45.86         76.29        25.02 o                         
  13  -9   3        110.37        125.61        43.23 o                         
  14  -9   3        140.99        139.85        42.35 o                         
  15  -9   3        400.07        611.64        69.41 o                         
  16  -9   3         22.41        -19.20        55.31 o                         
 -15  -8   3          7.21        -22.36        34.15 o                         
 -14  -8   3          3.35          4.35        24.51 o                         
 -13  -8   3        300.01        296.05        38.03 o                         
 -12  -8   3        261.31        256.58        34.99 o                         
 -11  -8   3         34.52          7.93        19.90 o                         
 -10  -8   3        218.11        221.31        34.67 o                         
  -9  -8   3       1853.65       1790.12        83.52 o                         
  -8  -8   3       2238.81       2066.94        78.89 o                         
  -7  -8   3        235.79        224.61        25.27 o                         
  -6  -8   3        909.15        923.00        41.11 o                         
  -5  -8   3       1484.75       1493.66        51.68 o                         
  -4  -8   3       3774.69       3530.06        92.43 o                         
  -3  -8   3         60.40         64.02        10.56 o                         
  -2  -8   3        659.11        630.92        46.79 o                         
  -1  -8   3        127.83         98.47        12.95 o                         
   0  -8   3         36.39         22.67         8.80 o                         
   1  -8   3       1480.13       1429.29        87.25 o                         
   2  -8   3        312.06        339.17        17.15 o                         
   3  -8   3        583.43        574.16        31.88 o                         
   4  -8   3       2298.93       2334.45        62.47 o                         
   5  -8   3       7199.47       7233.34       143.16 o                         
   6  -8   3        192.58        191.82        17.08 o                         
   7  -8   3        351.88        361.55        21.29 o                         
   8  -8   3          1.23          0.35        14.30 o                         
   9  -8   3        509.05        533.12        34.91 o                         
  10  -8   3          9.01         -3.36        16.85 o                         
  11  -8   3         60.57         63.05        22.42 o                         
  12  -8   3        416.19        429.45        49.18 o                         
  13  -8   3        115.21        129.89        28.86 o                         
  14  -8   3        439.04        469.39        91.46 o                         
  15  -8   3          3.38         21.48        55.77 o                         
  16  -8   3          0.96         41.60        61.71 o                         
 -15  -7   3        165.79        167.51        76.01 o                         
 -14  -7   3         25.60         -1.53        24.90 o                         
 -13  -7   3        159.32        150.34        30.67 o                         
 -12  -7   3        348.02        302.72        57.13 o                         
 -11  -7   3         66.26         42.72        21.33 o                         
 -10  -7   3        643.37        546.51        37.77 o                         
  -9  -7   3        230.63        211.69        26.99 o                         
  -8  -7   3       1269.31       1221.23        50.40 o                         
  -7  -7   3        190.91        191.04        26.08 o                         
  -6  -7   3       1596.24       1523.58        53.26 o                         
  -5  -7   3        174.59        148.09        18.77 o                         
  -4  -7   3        166.35        152.15        17.31 o                         
  -3  -7   3       2467.54       2442.88        54.97 o                         
  -2  -7   3        369.98        333.51        17.76 o                         
  -1  -7   3       3804.02       3793.65        90.19 o                         
   0  -7   3       2171.20       2373.10        59.78 o                         
   1  -7   3       1089.12       1050.64        32.59 o                         
   2  -7   3         15.20          1.54         6.49 o                         
   3  -7   3      10242.49      10556.36       226.81 o                         
   4  -7   3       2011.95       2061.60        64.52 o                         
   5  -7   3        441.44        503.36        21.61 o                         
   6  -7   3         82.04         92.60        13.09 o                         
   7  -7   3       2249.15       2241.48        56.66 o                         
   8  -7   3         12.55         11.70        11.41 o                         
   9  -7   3        109.39        136.26        22.32 o                         
  10  -7   3         90.36        120.31        23.78 o                         
  11  -7   3        416.51        377.59        36.48 o                         
  12  -7   3        619.79        519.23        40.19 o                         
  13  -7   3         32.41         27.67        23.41 o                         
  14  -7   3         32.69         51.47        26.92 o                         
  15  -7   3         20.07         13.38        34.72 o                         
  16  -7   3        149.68         92.79        62.62 o                         
 -16  -6   3        141.79        112.59        43.92 o                         
 -15  -6   3         66.30         77.87        30.24 o                         
 -14  -6   3          6.93          5.96        24.14 o                         
 -13  -6   3          8.86         24.78        23.27 o                         
 -12  -6   3       1168.50       1174.96        97.23 o                         
 -11  -6   3         79.39         31.46        24.87 o                         
 -10  -6   3        268.83        237.35        28.81 o                         
  -9  -6   3       1199.73       1239.69        52.19 o                         
  -8  -6   3        321.07        346.92        38.57 o                         
  -7  -6   3        330.10        334.15        29.73 o                         
  -6  -6   3        184.01        213.84        25.45 o                         
  -5  -6   3       2275.71       2309.43        66.37 o                         
  -4  -6   3       2515.83       2684.59        58.10 o                         
  -3  -6   3       7719.50       7706.94       146.09 o                         
  -2  -6   3          2.75          4.83         6.69 o                         
  -1  -6   3        508.15        404.93        18.59 o                         
   0  -6   3       6029.59       5964.73       130.12 o                         
   1  -6   3        106.13        168.91        12.88 o                         
   2  -6   3        464.55        458.70        18.21 o                         
   3  -6   3         41.74         34.76         9.48 o                         
   4  -6   3       4837.62       4882.39       116.78 o                         
   5  -6   3        222.82        208.38        15.47 o                         
   6  -6   3       2427.60       2244.52        54.64 o                         
   7  -6   3          3.60          5.28        10.02 o                         
   8  -6   3       1798.45       1629.33        46.50 o                         
   9  -6   3       2236.36       2236.20        59.66 o                         
  10  -6   3         22.03         18.19        17.47 o                         
  11  -6   3        705.44        802.02        44.42 o                         
  12  -6   3        158.44        141.40        44.53 o                         
  13  -6   3        242.27        289.79        54.30 o                         
  14  -6   3         33.66         70.02        26.82 o                         
  15  -6   3        106.82         87.33        39.72 o                         
  16  -6   3         14.68        -33.88        34.75 o                         
 -16  -5   3          0.56         -5.17        35.30 o                         
 -15  -5   3        391.97        324.51        57.54 o                         
 -14  -5   3        165.38        191.61        33.74 o                         
 -13  -5   3         73.96         71.90        25.82 o                         
 -12  -5   3          2.64          6.94        19.48 o                         
 -11  -5   3        852.73        741.61        65.66 o                         
 -10  -5   3        373.27        361.60        33.89 o                         
  -9  -5   3        269.29        268.89        45.01 o                         
  -8  -5   3          2.16         -4.04        13.03 o                         
  -7  -5   3        842.37        797.52        36.48 o                         
  -6  -5   3       7636.34       7242.06       168.71 o                         
  -5  -5   3        809.95        810.40        32.80 o                         
  -4  -5   3       1960.60       1944.98        63.78 o                         
  -3  -5   3        106.64        137.68         9.72 o                         
  -2  -5   3       9868.47      10282.13       188.80 o                         
  -1  -5   3       2397.19       2446.39        73.92 o                         
   0  -5   3       2866.75       3416.56        77.21 o                         
   1  -5   3       3484.63       3913.60        77.03 o                         
   2  -5   3        182.87        178.20        10.54 o                         
   3  -5   3       9035.40       8941.33       191.72 o                         
   4  -5   3         36.27         25.28         7.80 o                         
   5  -5   3         61.79         91.58        13.11 o                         
   6  -5   3        586.73        593.10        25.14 o                         
   7  -5   3       4252.40       4127.32        89.68 o                         
   8  -5   3         54.36         68.86        13.38 o                         
   9  -5   3       1098.13       1059.19        37.47 o                         
  10  -5   3          2.84         -5.34        14.65 o                         
  11  -5   3          2.93         22.20        18.36 o                         
  12  -5   3        733.01        918.07        49.47 o                         
  13  -5   3         96.44        107.24        29.37 o                         
  14  -5   3         13.85        -10.15        28.87 o                         
  15  -5   3         21.45         16.46        33.96 o                         
  16  -5   3         95.79         37.38        40.06 o                         
 -16  -4   3         85.82         77.93        57.14 o                         
 -15  -4   3         21.79         30.69        34.51 o                         
 -14  -4   3         88.32         60.67        27.16 o                         
 -13  -4   3         87.65         81.12        33.89 o                         
 -12  -4   3        396.25        370.58        49.53 o                         
 -11  -4   3         86.79         64.33        29.77 o                         
 -10  -4   3         95.02        105.23        21.80 o                         
  -9  -4   3        205.66        124.20        21.01 o                         
  -8  -4   3       2971.74       2974.88        85.63 o                         
  -7  -4   3        218.80        269.05        23.89 o                         
  -6  -4   3       1177.85       1210.61        53.82 o                         
  -5  -4   3        115.26        126.05        15.60 o                         
  -4  -4   3       5651.74       5902.82       135.11 o                         
  -3  -4   3      10298.42      10356.30       189.65 o                         
  -2  -4   3          1.34         -0.75         4.57 o                         
  -1  -4   3       1739.68       1719.31        36.98 o                         
   0  -4   3       4872.24       5094.90       135.68 o                         
   1  -4   3       2016.37       1885.93        40.19 o                         
   2  -4   3         97.26         78.67         8.63 o                         
   3  -4   3        710.01        697.59        25.55 o                         
   4  -4   3         62.17         46.70         8.32 o                         
   5  -4   3       5366.89       5580.40       110.91 o                         
   6  -4   3       2882.37       2895.13        65.35 o                         
   7  -4   3        916.12        946.65        42.75 o                         
   8  -4   3         47.16         56.40        13.35 o                         
   9  -4   3          0.86          7.72        11.27 o                         
  10  -4   3        933.59       1051.90        38.94 o                         
  11  -4   3        501.38        479.56        36.85 o                         
  12  -4   3        390.32        364.52        48.42 o                         
  13  -4   3         80.55        115.31        26.58 o                         
  14  -4   3         63.95         89.62        35.71 o                         
  15  -4   3        225.44        203.78        48.08 o                         
  16  -4   3         19.01         41.01        40.37 o                         
 -16  -3   3         63.53         59.58        67.19 o                         
 -15  -3   3         25.61         73.60        36.77 o                         
 -14  -3   3        932.62       1007.34        56.41 o                         
 -13  -3   3        161.45        269.16        47.50 o                         
 -12  -3   3          9.39          1.56        18.47 o                         
 -11  -3   3          3.06          8.48        17.07 o                         
 -10  -3   3        482.15        482.56        32.71 o                         
  -9  -3   3       1056.93       1067.48        45.61 o                         
  -8  -3   3        841.15        845.40        53.81 o                         
  -7  -3   3          4.83          5.63        15.91 o                         
  -6  -3   3         15.40         23.08        10.48 o                         
  -5  -3   3       2052.00       1903.85        54.45 o                         
  -4  -3   3       5098.29       5185.13       119.29 o                         
  -3  -3   3       1863.26       2009.88        52.25 o                         
  -2  -3   3       1337.01       1404.65        30.94 o                         
  -1  -3   3       1262.95       1532.09        37.04 o                         
   0  -3   3        892.38        925.07        33.32 o                         
   1  -3   3         51.88         74.47         6.39 o                         
   2  -3   3       3134.57       3350.89        75.87 o                         
   3  -3   3       1147.27       1293.15        42.56 o                         
   4  -3   3       4198.80       3951.27        80.01 o                         
   5  -3   3        142.20        193.87        13.77 o                         
   6  -3   3        365.88        318.32        23.88 o                         
   7  -3   3        220.75        218.70        17.84 o                         
   8  -3   3       1261.38       1194.06        38.20 o                         
   9  -3   3       3329.78       3355.57        79.95 o                         
  10  -3   3         48.51         56.81        15.77 o                         
  11  -3   3          6.13          2.39        14.39 o                         
  12  -3   3        125.71        121.99        25.49 o                         
  13  -3   3        992.56       1126.85        78.39 o                         
  14  -3   3         53.43          8.81        31.66 o                         
  15  -3   3          4.93          4.67        32.63 o                         
  16  -3   3          1.00        -16.60        34.56 o                         
 -17  -2   3         52.91         31.43        39.80 o                         
 -16  -2   3        111.82        120.45        42.16 o                         
 -15  -2   3        195.61        231.95        47.58 o                         
 -14  -2   3         20.63         23.52        41.60 o                         
 -13  -2   3        175.85        153.37        29.18 o                         
 -12  -2   3          2.25          1.28        24.37 o                         
 -11  -2   3        728.80        810.37        43.54 o                         
 -10  -2   3         23.89         -0.96        14.24 o                         
  -9  -2   3         22.02         32.57        19.15 o                         
  -8  -2   3       4183.54       4098.06        87.56 o                         
  -7  -2   3       1784.48       1638.22        52.76 o                         
  -6  -2   3       6891.35       6761.52       155.88 o                         
  -5  -2   3       4791.59       5418.61       125.97 o                         
  -4  -2   3       2977.23       3309.94        80.22 o                         
  -3  -2   3         33.48         19.48         7.39 o                         
  -2  -2   3       2494.92       2426.75        48.56 o                         
  -1  -2   3       1807.01       1902.25        43.49 o                         
   0  -2   3       2145.25       2253.40        52.87 o                         
   1  -2   3       5198.72       5581.68       120.46 o                         
   2  -2   3         10.76         33.90         6.75 o                         
   3  -2   3        116.14         88.08         8.73 o                         
   4  -2   3        646.82        777.67        23.57 o                         
   5  -2   3         52.99         39.27         8.81 o                         
   6  -2   3        601.37        667.74        24.71 o                         
   7  -2   3       7853.16       7796.62       153.57 o                         
   8  -2   3       4416.58       4305.91        94.73 o                         
   9  -2   3         65.87         73.70        15.18 o                         
  10  -2   3        300.19        329.49        33.12 o                         
  11  -2   3        290.40        300.58        25.47 o                         
  12  -2   3        242.73        270.43        26.87 o                         
  13  -2   3         17.29         42.19        30.01 o                         
  14  -2   3         17.90          5.20        31.67 o                         
  15  -2   3         87.73          0.08        33.75 o                         
  16  -2   3         21.63         55.99        40.22 o                         
 -17  -1   3        130.05         52.65        40.72 o                         
 -16  -1   3         20.78         -1.20        40.45 o                         
 -15  -1   3        238.55        247.15        89.59 o                         
 -14  -1   3        189.10        112.49        74.28 o                         
 -13  -1   3         35.90         11.20        20.31 o                         
 -12  -1   3        157.65        120.83        24.34 o                         
 -11  -1   3        103.73         96.07        21.71 o                         
 -10  -1   3       2408.15       2360.02        75.68 o                         
  -9  -1   3         33.59         31.88        11.55 o                         
  -8  -1   3       3220.24       3174.23        71.52 o                         
  -7  -1   3        401.51        434.76        18.70 o                         
  -6  -1   3        266.26        233.68        13.19 o                         
  -5  -1   3       2498.73       2456.38        52.89 o                         
  -4  -1   3        243.19        232.44        14.51 o                         
  -3  -1   3      10043.21      10564.83       220.09 o                         
  -2  -1   3      10609.37      10868.37       224.33 o                         
  -1  -1   3      18495.30      19523.62       345.12 o                         
   0  -1   3         73.39         76.06         6.70 o                         
   1  -1   3       6483.29       6605.43       139.97 o                         
   2  -1   3       1054.22       1102.96        48.69 o                         
   3  -1   3        991.62        987.49        25.79 o                         
   4  -1   3       1125.33       1014.18        27.86 o                         
   5  -1   3       2496.40       2469.53        55.75 o                         
   6  -1   3       9613.07       9540.36       181.69 o                         
   7  -1   3         10.17         17.13         9.87 o                         
   8  -1   3          9.03         34.49        12.01 o                         
   9  -1   3         70.56         90.29        16.00 o                         
  10  -1   3       1918.02       1849.87        54.57 o                         
  11  -1   3        101.97         76.36        19.20 o                         
  12  -1   3         33.46         13.35        20.22 o                         
  13  -1   3        405.99        544.64        55.64 o                         
  14  -1   3         58.33         40.55        33.03 o                         
  15  -1   3        161.93        207.82        48.58 o                         
  16  -1   3         12.75         43.70        39.50 o                         
 -17   0   3          1.12        -31.76        31.76 o                         
 -16   0   3         98.08         51.05        39.55 o                         
 -15   0   3         62.92         21.82        34.19 o                         
 -14   0   3        503.25        718.10        76.57 o                         
 -13   0   3         32.92         19.43        48.00 o                         
 -12   0   3       1134.75       1226.13        64.17 o                         
 -11   0   3        612.49        695.68        57.43 o                         
 -10   0   3       1057.99       1109.78        37.24 o                         
  -9   0   3        128.59        167.02        16.32 o                         
  -8   0   3          0.30         -3.12         8.33 o                         
  -7   0   3       3098.85       2974.13        66.12 o                         
  -6   0   3        477.31        474.60        19.86 o                         
  -5   0   3        116.57         91.95        14.38 o                         
  -4   0   3       2128.94       2133.51        45.71 o                         
  -3   0   3        260.49        313.61        35.43 o                         
  -2   0   3        201.55        269.13        10.74 o                         
  -1   0   3       1702.28       1952.73        38.81 o                         
   0   0   3       2840.51       3206.02        68.69 o                         
   1   0   3       1913.10       2191.09        50.72 o                         
   2   0   3       9495.30       9677.88       175.75 o                         
   3   0   3        531.98        509.25        17.30 o                         
   4   0   3       5715.03       5917.25       114.22 o                         
   5   0   3        471.77        489.21        19.55 o                         
   6   0   3       1159.65       1232.05        35.33 o                         
   7   0   3       5714.07       5457.30       112.67 o                         
   8   0   3       2050.52       1957.53        52.51 o                         
   9   0   3        581.14        526.56        26.65 o                         
  10   0   3         31.48         29.47        13.89 o                         
  11   0   3        724.93        762.18        35.14 o                         
  12   0   3        195.56        187.49        29.85 o                         
  13   0   3        431.68        415.97        41.61 o                         
  14   0   3         21.04        -19.23        29.25 o                         
  15   0   3          5.60         28.78        36.13 o                         
  16   0   3        174.96        205.99        75.65 o                         
 -17   1   3        192.20        300.06        58.18 o                         
 -16   1   3         34.10         26.40        33.75 o                         
 -15   1   3         31.35        -30.43        30.66 o                         
 -14   1   3         15.91         34.10        31.55 o                         
 -13   1   3        891.12        973.15        68.36 o                         
 -12   1   3         66.67         60.87        29.33 o                         
 -11   1   3        737.92        669.45        38.22 o                         
 -10   1   3         62.94         71.27        14.04 o                         
  -9   1   3         21.32         29.50        10.77 o                         
  -8   1   3       2010.54       1946.48        49.39 o                         
  -7   1   3        902.31        939.41        28.96 o                         
  -6   1   3       1541.52       1728.82        47.06 o                         
  -5   1   3       2076.69       2265.65        49.93 o                         
  -4   1   3       4464.83       4062.43        79.67 o                         
  -3   1   3        217.26        219.13        16.80 o                         
  -2   1   3       2388.40       2860.13        65.09 o                         
  -1   1   3       7282.36       7829.10       141.62 o                         
   0   1   3       7201.12       7708.34       139.12 o                         
   1   1   3         93.69        170.53        28.64 o                         
   2   1   3       2794.17       2911.29        66.86 o                         
   3   1   3       2045.68       2047.00        44.71 o                         
   4   1   3        239.17        249.93        20.48 o                         
   5   1   3       4431.37       4371.15        89.52 o                         
   6   1   3         54.02         68.53        11.23 o                         
   7   1   3       2754.34       2573.93        61.62 o                         
   8   1   3        202.88        227.53        18.83 o                         
   9   1   3        518.58        496.71        26.41 o                         
  10   1   3        481.04        484.32        27.07 o                         
  11   1   3        299.40        279.45        32.13 o                         
  12   1   3         91.33         82.51        24.12 o                         
  13   1   3        208.98        199.63        42.59 o                         
  14   1   3        550.52        600.64        90.96 o                         
  15   1   3         58.53        106.36        41.37 o                         
  16   1   3         14.67         21.48        51.20 o                         
 -17   2   3        130.07        133.67        54.62 o                         
 -16   2   3         56.54         69.75        42.28 o                         
 -15   2   3        479.94        428.27        59.23 o                         
 -14   2   3        314.13        338.60        51.55 o                         
 -13   2   3         82.88        105.25        34.26 o                         
 -12   2   3         82.85         73.83        32.54 o                         
 -11   2   3          0.37         22.74        14.71 o                         
 -10   2   3       1828.77       1739.31        49.42 o                         
  -9   2   3        848.43        823.63        34.97 o                         
  -8   2   3         38.14         37.17        10.00 o                         
  -7   2   3          1.84          5.40        10.29 o                         
  -6   2   3       3976.44       4088.02        83.85 o                         
  -5   2   3       6487.94       6433.81       122.92 o                         
  -4   2   3       3317.83       3269.42        77.84 o                         
  -3   2   3        293.17        300.01        18.08 o                         
  -2   2   3       1007.56        922.36        26.74 o                         
  -1   2   3      44037.48      44650.20       783.98 o                         
   0   2   3          6.76          8.83         7.47 o                         
   1   2   3       2960.54       3176.28        72.95 o                         
   2   2   3       1532.94       1417.83        36.79 o                         
   3   2   3        101.52         75.69         9.36 o                         
   4   2   3      10565.74      10603.99       196.66 o                         
   5   2   3         49.25         31.91         8.74 o                         
   6   2   3         64.56         58.93        11.35 o                         
   7   2   3        163.81        180.07        16.87 o                         
   8   2   3        672.96        695.39        28.68 o                         
   9   2   3        314.95        332.05        39.19 o                         
  10   2   3        208.87        205.88        27.30 o                         
  11   2   3          4.53        -10.08        17.99 o                         
  12   2   3        111.13         78.44        34.09 o                         
  13   2   3        238.63        220.66        33.11 o                         
  14   2   3         24.15          8.70        28.76 o                         
  15   2   3         96.48        113.36        56.68 o                         
  16   2   3         47.93        -26.51        48.00 o                         
 -17   3   3         74.74        120.20        50.05 o                         
 -16   3   3        314.62        344.45        58.29 o                         
 -15   3   3          2.55        -18.89        28.92 o                         
 -14   3   3         15.03         16.58        29.73 o                         
 -13   3   3        168.37        247.35        71.31 o                         
 -12   3   3       1252.58       1266.54       109.23 o                         
 -11   3   3       1456.79       1346.18        69.28 o                         
 -10   3   3        325.63        311.52        31.21 o                         
  -9   3   3          4.93          8.57         9.93 o                         
  -8   3   3        142.68        164.86        14.34 o                         
  -7   3   3       3406.87       3171.15        69.53 o                         
  -6   3   3        143.99        132.41        19.14 o                         
  -5   3   3        312.93        400.55        21.09 o                         
  -4   3   3          6.85         11.18         5.14 o                         
  -3   3   3      11184.18      11737.55       212.87 o                         
  -2   3   3      19944.34      20231.14       417.14 o                         
  -1   3   3       3507.54       3670.37        81.33 o                         
   0   3   3        179.80        214.36        10.49 o                         
   1   3   3       8209.82       8910.99       190.03 o                         
   2   3   3       3727.46       3769.41        85.14 o                         
   3   3   3       1651.04       1840.51        47.79 o                         
   4   3   3        580.00        678.25        22.50 o                         
   5   3   3         80.62         51.63         9.55 o                         
   6   3   3       3923.69       3826.70        82.75 o                         
   7   3   3       2345.46       2371.06        58.73 o                         
   8   3   3          3.09         11.41        10.67 o                         
   9   3   3        417.26        453.85        25.07 o                         
  10   3   3        472.57        400.88        33.32 o                         
  11   3   3        689.83        663.02        77.95 o                         
  12   3   3         45.78         40.21        21.81 o                         
  13   3   3        192.64        126.11        29.96 o                         
  14   3   3        163.85        129.03        39.05 o                         
  15   3   3        104.34         78.17        56.68 o                         
 -17   4   3         19.52         24.20        37.80 o                         
 -16   4   3         19.48         11.05        37.25 o                         
 -15   4   3        558.13        553.83        65.14 o                         
 -14   4   3          8.60         -1.11        51.88 o                         
 -13   4   3        784.87        757.90        61.07 o                         
 -12   4   3        306.32        284.93        32.57 o                         
 -11   4   3        187.03        157.74        24.50 o                         
 -10   4   3        578.64        568.30        34.13 o                         
  -9   4   3         78.05         55.58        36.03 o                         
  -8   4   3        469.63        486.12        37.22 o                         
  -7   4   3        125.01        170.32        19.02 o                         
  -6   4   3        669.37        581.48        27.43 o                         
  -5   4   3       1073.67       1331.79        42.26 o                         
  -4   4   3      20305.85      21391.85       443.33 o                         
  -3   4   3       7993.95       8928.70       164.68 o                         
  -2   4   3         66.01         70.38         8.59 o                         
  -1   4   3         30.41         23.48         6.83 o                         
   0   4   3       3291.05       3282.48        76.97 o                         
   1   4   3        381.70        301.58        18.47 o                         
   2   4   3       3572.35       3864.34        76.78 o                         
   3   4   3       1187.04       1312.05        37.50 o                         
   4   4   3         67.40         63.51        10.44 o                         
   5   4   3       2108.63       2095.83        50.87 o                         
   6   4   3         97.87        117.03        13.53 o                         
   7   4   3         23.57         19.69        15.64 o                         
   8   4   3         59.49         52.48        13.28 o                         
   9   4   3       1859.79       1808.99        64.39 o                         
  10   4   3        719.10        667.37        40.81 o                         
  11   4   3         95.07         91.26        24.01 o                         
  12   4   3        168.69        195.28        30.94 o                         
  13   4   3         59.82         62.17        32.61 o                         
  14   4   3        192.74        201.26        43.86 o                         
  15   4   3          0.30        -18.29        34.09 o                         
 -17   5   3        107.79         45.15        41.46 o                         
 -16   5   3        176.71         96.44        57.37 o                         
 -15   5   3        139.36         58.90        36.52 o                         
 -14   5   3        230.58        233.20        45.56 o                         
 -13   5   3        127.46        106.49        26.62 o                         
 -12   5   3        277.55        254.93        30.80 o                         
 -11   5   3         38.80         94.11        22.83 o                         
 -10   5   3         26.88         33.98        17.02 o                         
  -9   5   3        157.99        125.26        26.29 o                         
  -8   5   3         19.11         27.79        13.77 o                         
  -7   5   3       1366.00       1290.70        45.57 o                         
  -6   5   3       3468.67       3157.65        82.70 o                         
  -5   5   3       4316.15       4473.04       107.48 o                         
  -4   5   3         28.11         51.83        13.51 o                         
  -3   5   3      10266.29      10712.56       196.92 o                         
  -2   5   3       1047.29       1099.53        32.07 o                         
  -1   5   3       4082.61       4000.96        90.71 o                         
   0   5   3         35.03         26.86         9.85 o                         
   1   5   3          8.49          8.72         6.08 o                         
   2   5   3       6349.89       6623.89       126.18 o                         
   3   5   3       1361.73       1183.85        35.40 o                         
   4   5   3       1092.18       1240.32        38.74 o                         
   5   5   3        341.03        363.64        18.47 o                         
   6   5   3       3040.43       3048.74        69.95 o                         
   7   5   3         78.29         84.28        13.67 o                         
   8   5   3       2357.89       2261.56        59.04 o                         
   9   5   3        565.09        496.02        59.16 o                         
  10   5   3        513.64        522.73        42.28 o                         
  11   5   3        149.09         78.70        26.59 o                         
  12   5   3        212.67        183.33        40.40 o                         
  13   5   3         49.91         41.61        33.10 o                         
  14   5   3         11.52         -4.03        32.20 o                         
  15   5   3        149.77        162.74        48.16 o                         
 -17   6   3         21.05         30.06        37.88 o                         
 -16   6   3         54.04         28.70        37.80 o                         
 -15   6   3          0.89         -0.82        30.77 o                         
 -14   6   3        194.24        199.22        45.07 o                         
 -13   6   3        507.02        490.55        40.61 o                         
 -12   6   3         10.74         29.40        19.72 o                         
 -11   6   3         80.50         46.37        24.41 o                         
 -10   6   3        250.93        202.53        25.85 o                         
  -9   6   3        693.11        739.45        61.45 o                         
  -8   6   3         29.11         25.58        13.82 o                         
  -7   6   3       1275.81       1335.24        47.76 o                         
  -6   6   3          0.12         -6.15        10.07 o                         
  -5   6   3       1036.09       1103.41        39.57 o                         
  -4   6   3       8554.66       8818.60       194.32 o                         
  -3   6   3       1192.02       1170.70        30.45 o                         
  -2   6   3        453.93        397.55        17.78 o                         
  -1   6   3         56.98         78.73        13.34 o                         
   0   6   3       3674.74       3413.71       102.30 o                         
   1   6   3       1134.46       1100.87        29.09 o                         
   2   6   3       5746.46       6024.51       117.23 o                         
   3   6   3       3996.94       4139.80        97.25 o                         
   4   6   3        527.43        439.08        21.30 o                         
   5   6   3       1174.26       1141.34        34.42 o                         
   6   6   3         12.11          9.39        10.02 o                         
   7   6   3         97.61        135.18        15.98 o                         
   8   6   3        782.60        632.07        69.79 o                         
   9   6   3       1720.81       1739.07        64.08 o                         
  10   6   3         59.45         38.19        21.81 o                         
  11   6   3        186.99        150.60        37.28 o                         
  12   6   3          0.31        -31.14        39.31 o                         
  13   6   3        121.00        133.26        78.39 o                         
  14   6   3         78.76         83.19        39.87 o                         
  15   6   3        129.43        182.57        83.65 o                         
 -17   7   3        127.47        149.22        46.96 o                         
 -16   7   3          0.52         18.59        34.87 o                         
 -15   7   3         99.97        138.58        41.69 o                         
 -14   7   3        106.37         96.25        28.50 o                         
 -13   7   3        176.35        146.84        29.09 o                         
 -12   7   3         35.40         18.50        28.39 o                         
 -11   7   3        861.06        864.30        59.49 o                         
 -10   7   3       1041.86       1234.17        52.97 o                         
  -9   7   3        592.12        541.06        33.90 o                         
  -8   7   3         66.35         57.51        16.69 o                         
  -7   7   3        153.90        209.62        22.70 o                         
  -6   7   3       1836.74       1683.11        54.78 o                         
  -5   7   3          4.56         15.99        11.01 o                         
  -4   7   3       5319.40       5435.69       107.75 o                         
  -3   7   3        407.73        442.87        17.97 o                         
  -2   7   3       5071.45       4796.68        96.01 o                         
  -1   7   3       4637.04       4801.03       137.20 o                         
   0   7   3       2585.35       2476.12        80.16 o                         
   1   7   3       4711.81       5251.18       104.28 o                         
   2   7   3        323.48        332.44        16.23 o                         
   3   7   3       4106.19       3897.29       119.16 o                         
   4   7   3        485.61        588.06        34.96 o                         
   5   7   3         12.33         13.63         9.59 o                         
   6   7   3         23.91         26.58        11.62 o                         
   7   7   3       1074.67       1211.43        43.77 o                         
   8   7   3        409.60        396.89        52.55 o                         
   9   7   3        581.23        732.67        93.02 o                         
  10   7   3          0.81         35.22        27.31 o                         
  11   7   3        116.92         51.01        31.81 o                         
  12   7   3        639.11        512.53        71.31 o                         
  13   7   3          0.30        -18.15        29.24 o                         
  14   7   3          6.90         24.11        37.17 o                         
 -17   8   3        241.66        346.54        62.17 o                         
 -16   8   3          7.43         63.92        38.20 o                         
 -15   8   3         42.53         35.68        34.30 o                         
 -14   8   3         78.87         26.95        34.05 o                         
 -13   8   3         84.86         82.05        25.42 o                         
 -12   8   3        695.87        645.13        42.96 o                         
 -11   8   3         27.45         46.29        20.26 o                         
 -10   8   3          2.06        -11.85        16.41 o                         
  -9   8   3         75.50        146.41        31.06 o                         
  -8   8   3        270.06        294.83        37.60 o                         
  -7   8   3        560.64        530.00        31.03 o                         
  -6   8   3        830.61        790.45        43.93 o                         
  -5   8   3         71.99         40.74        13.33 o                         
  -4   8   3        170.62        134.18        16.11 o                         
  -3   8   3      11393.68      11126.05       208.47 o                         
  -2   8   3        351.59        351.16        17.38 o                         
  -1   8   3        253.17        294.87        50.05 o                         
   0   8   3         92.94        114.67        17.94 o                         
   1   8   3       7031.92       6949.92       135.65 o                         
   2   8   3       2393.01       2296.56        54.06 o                         
   3   8   3        527.90        563.42        25.56 o                         
   4   8   3       2425.06       2462.09        66.97 o                         
   5   8   3         51.57        100.97        22.61 o                         
   6   8   3        171.96        263.88        19.65 o                         
   7   8   3        102.04         38.12        30.34 o                         
   8   8   3         87.39         69.62        27.79 o                         
   9   8   3          0.51         20.90        24.14 o                         
  10   8   3       1341.69       1344.12        84.56 o                         
  11   8   3        692.99        649.45       121.82 o                         
  12   8   3        150.22        170.07        48.22 o                         
  13   8   3          7.75         43.48        37.23 o                         
  14   8   3         34.34         54.04        39.42 o                         
 -16   9   3         34.36         37.85        38.46 o                         
 -15   9   3          3.85          3.21        24.65 o                         
 -14   9   3         25.53         10.94        23.05 o                         
 -13   9   3        424.02        489.88        56.64 o                         
 -12   9   3         27.22         -0.38        19.91 o                         
 -11   9   3        243.82        266.17        32.59 o                         
 -10   9   3         10.08          5.06        17.05 o                         
  -9   9   3       2069.19       1867.97        67.03 o                         
  -8   9   3          6.08         -1.96        13.96 o                         
  -7   9   3        740.51        834.43        42.93 o                         
  -6   9   3          3.24        -10.06        15.19 o                         
  -5   9   3        524.49        507.93        19.66 o                         
  -4   9   3        673.54        698.50        24.71 o                         
  -3   9   3        539.63        552.41        22.40 o                         
  -2   9   3       3327.65       3349.27        92.35 o                         
  -1   9   3        582.12        530.33        31.63 o                         
   0   9   3       8612.20       8206.01       228.68 o                         
   1   9   3        220.52        231.56        15.85 o                         
   2   9   3       1678.41       1589.23        42.71 o                         
   3   9   3        374.96        447.99        23.77 o                         
   4   9   3        824.73        861.65        38.57 o                         
   5   9   3          7.15         10.41        11.52 o                         
   6   9   3          5.31         -2.20         9.74 o                         
   7   9   3        730.69        673.12        52.19 o                         
   8   9   3        389.84        213.06        39.59 o                         
   9   9   3        347.42        286.67        44.80 o                         
  10   9   3          5.14         53.66        32.78 o                         
  11   9   3         26.98         40.99        40.68 o                         
  12   9   3         41.23         75.85        36.97 o                         
  13   9   3        188.85        240.48        64.68 o                         
 -16  10   3          0.17        -20.07        33.39 o                         
 -15  10   3        102.47         77.79        29.93 o                         
 -14  10   3         18.04          8.93        23.41 o                         
 -13  10   3         14.35         -5.42        21.62 o                         
 -12  10   3        138.20        162.78        28.66 o                         
 -11  10   3        456.92        386.75        37.88 o                         
 -10  10   3        258.73        289.80        34.05 o                         
  -9  10   3         16.22         19.93        17.62 o                         
  -8  10   3        664.63        739.62        40.91 o                         
  -7  10   3         70.31         67.99        18.05 o                         
  -6  10   3       1974.26       1731.93        59.55 o                         
  -5  10   3         89.04        109.94        18.33 o                         
  -4  10   3       1204.59       1168.63        44.80 o                         
  -3  10   3        821.30        811.33        29.03 o                         
  -2  10   3       4333.31       4353.32       106.38 o                         
  -1  10   3       1441.18       1546.53        83.19 o                         
   0  10   3       1614.53       1473.14        82.05 o                         
   1  10   3        402.35        405.18        33.25 o                         
   2  10   3        845.31        882.60        31.32 o                         
   3  10   3         25.46         13.50        11.82 o                         
   4  10   3          0.33         -5.17         9.60 o                         
   5  10   3        127.64        110.14        23.27 o                         
   6  10   3         23.87         29.22        24.71 o                         
   7  10   3        787.81        892.13        60.91 o                         
   8  10   3        127.10        143.71        34.75 o                         
   9  10   3         26.65         38.28        29.94 o                         
  10  10   3         56.59         69.98        37.71 o                         
  11  10   3        264.90        358.61        55.49 o                         
  12  10   3        565.87        548.35        66.90 o                         
  13  10   3          8.50         -5.39        36.34 o                         
 -16  11   3         45.94         56.75        77.25 o                         
 -15  11   3         11.22         10.44        27.30 o                         
 -14  11   3        256.08        328.03        41.24 o                         
 -13  11   3         24.48         51.25        36.00 o                         
 -12  11   3        411.49        390.08        40.68 o                         
 -11  11   3         46.14         38.29        23.40 o                         
 -10  11   3        390.47        451.42        38.44 o                         
  -9  11   3        177.76        133.65        25.57 o                         
  -8  11   3       2037.08       2048.43        71.33 o                         
  -7  11   3        124.64        100.65        21.32 o                         
  -6  11   3         30.15          2.76        14.49 o                         
  -5  11   3        631.15        653.93        35.60 o                         
  -4  11   3        155.45        188.95        17.12 o                         
  -3  11   3       1482.42       1524.57        43.78 o                         
  -2  11   3         46.69         13.04        19.23 o                         
  -1  11   3       1383.61       1385.81        58.82 o                         
   0  11   3        798.67        834.35        45.25 o                         
   1  11   3        385.29        391.12        37.67 o                         
   2  11   3        417.45        433.39        32.38 o                         
   3  11   3       1089.62        955.48        50.14 o                         
   4  11   3        846.59        930.45        50.63 o                         
   5  11   3          1.67        -16.25        16.25 o                         
   6  11   3        278.87        340.44        79.99 o                         
   7  11   3         25.62         52.49        30.04 o                         
   8  11   3        246.41        266.48        54.17 o                         
   9  11   3          6.55         34.09        30.84 o                         
  10  11   3         23.93         42.97        31.68 o                         
  11  11   3        152.65        113.47        41.00 o                         
  12  11   3          5.09        -17.65        37.94 o                         
 -16  12   3         11.37          8.97        31.38 o                         
 -15  12   3          2.61          3.18        28.09 o                         
 -14  12   3        252.74        312.58        42.10 o                         
 -13  12   3         65.11         47.51        27.26 o                         
 -12  12   3         18.17         37.49        26.07 o                         
 -11  12   3        277.63        229.10        32.93 o                         
 -10  12   3         56.83         46.86        22.17 o                         
  -9  12   3        146.95        146.65        26.71 o                         
  -8  12   3         30.61         19.97        27.33 o                         
  -7  12   3       2195.40       2220.48        74.84 o                         
  -6  12   3        869.41        899.18        43.32 o                         
  -5  12   3        427.17        440.12        30.77 o                         
  -4  12   3        529.25        509.92        77.09 o                         
  -3  12   3          6.55          8.57        12.29 o                         
  -2  12   3        752.22        777.40        49.64 o                         
  -1  12   3        363.28        345.84        36.57 o                         
   0  12   3        335.90        337.86        31.68 o                         
   1  12   3         24.86         25.94        14.72 o                         
   2  12   3       1517.57       1608.53        70.42 o                         
   3  12   3         20.36         -1.25        17.94 o                         
   4  12   3         32.17         67.00        23.60 o                         
   5  12   3        131.15        188.33        50.74 o                         
   6  12   3          2.95          1.22        24.27 o                         
   7  12   3        955.63        961.10       111.76 o                         
   8  12   3        203.00        245.14        68.11 o                         
   9  12   3        129.83        105.04        36.98 o                         
  10  12   3         29.54        -18.11        29.76 o                         
  11  12   3         58.70         43.29        39.08 o                         
  12  12   3        434.24        470.29        67.79 o                         
 -15  13   3          1.03         -0.81        27.05 o                         
 -14  13   3        130.75        131.26        33.19 o                         
 -13  13   3        425.06        437.46        45.97 o                         
 -12  13   3         69.32         61.62        28.57 o                         
 -11  13   3         14.66         33.10        23.12 o                         
 -10  13   3         27.40         23.01        28.37 o                         
  -9  13   3        147.98         89.97        24.41 o                         
  -8  13   3       2166.34       2048.06        74.39 o                         
  -7  13   3         79.51        103.47        23.48 o                         
  -6  13   3        100.73         72.24        40.51 o                         
  -5  13   3        241.52        237.40        28.30 o                         
  -4  13   3       1464.68       1502.14        56.15 o                         
  -3  13   3        351.98        355.87        26.19 o                         
  -2  13   3         33.72         27.16        27.09 o                         
  -1  13   3         41.10         42.13        19.46 o                         
   0  13   3        865.26        895.35        51.20 o                         
   1  13   3       1902.27       1848.31        64.01 o                         
   2  13   3        378.64        358.15        38.62 o                         
   3  13   3         35.50         17.05        33.60 o                         
   4  13   3         64.12         57.80        23.59 o                         
   5  13   3        493.62        443.39        71.31 o                         
   6  13   3         97.20         76.99        46.85 o                         
   7  13   3        503.63        468.33        56.57 o                         
   8  13   3         24.45         32.26        32.17 o                         
   9  13   3         94.37        146.46        43.03 o                         
  10  13   3        368.18        317.48        54.28 o                         
  11  13   3          0.38         26.78        36.60 o                         
 -15  14   3         69.85        -14.31        29.51 o                         
 -14  14   3        216.89        115.67        57.86 o                         
 -13  14   3         34.42         56.73        28.48 o                         
 -12  14   3         35.30         74.01        28.81 o                         
 -11  14   3          7.47         -4.96        21.23 o                         
 -10  14   3        427.36        424.11        39.68 o                         
  -9  14   3         56.61         47.68        22.99 o                         
  -8  14   3        106.91         72.20        23.24 o                         
  -7  14   3        621.27        583.60        47.27 o                         
  -6  14   3        304.88        279.13        31.64 o                         
  -5  14   3        661.73        749.29        66.28 o                         
  -4  14   3         71.79         45.45        26.06 o                         
  -3  14   3        114.93        130.48        27.79 o                         
  -2  14   3         12.86         41.52        21.42 o                         
  -1  14   3        862.56        981.88        84.11 o                         
   0  14   3         46.26         50.43        30.85 o                         
   1  14   3       1107.49       1036.59        47.87 o                         
   2  14   3         47.29         15.35        26.06 o                         
   3  14   3        878.69        833.65        53.49 o                         
   4  14   3       1281.70       1299.09       104.22 o                         
   5  14   3         13.88          8.23        32.91 o                         
   6  14   3          6.56          2.35        26.69 o                         
   7  14   3        143.16         97.72        42.51 o                         
   8  14   3        270.43        225.12        48.43 o                         
   9  14   3        301.48        399.55        58.24 o                         
  10  14   3          3.10         19.15        36.52 o                         
  11  14   3         12.45        -17.48        51.42 o                         
 -14  15   3         31.69         55.98        31.31 o                         
 -13  15   3         74.44        100.44        31.89 o                         
 -12  15   3        125.29         61.85        28.09 o                         
 -11  15   3        159.57        169.26        36.06 o                         
 -10  15   3         37.94         20.12        22.41 o                         
  -9  15   3         16.06         48.72        24.14 o                         
  -8  15   3        121.51         92.11        25.48 o                         
  -7  15   3        329.48        315.46        35.81 o                         
  -6  15   3        300.94        290.18        32.69 o                         
  -5  15   3         26.70         47.05        20.30 o                         
  -4  15   3        690.82        635.88        46.68 o                         
  -3  15   3         69.12         77.00        27.13 o                         
  -2  15   3       1120.15       1027.06        45.34 o                         
  -1  15   3          6.49          2.91        19.31 o                         
   0  15   3          2.07        -18.10        18.10 o                         
   1  15   3         11.18        -12.50        22.55 o                         
   2  15   3       1333.91       1296.53        68.14 o                         
   3  15   3         11.92         37.94        33.60 o                         
   4  15   3         22.84         14.17        35.65 o                         
   5  15   3          3.47        -25.70        25.70 o                         
   6  15   3         25.86        -28.05        28.05 o                         
   7  15   3        699.78        814.28        70.56 o                         
   8  15   3         12.13         -9.06        33.44 o                         
   9  15   3         10.96         26.64        37.76 o                         
  10  15   3         24.38         29.94        37.57 o                         
 -14  16   3          6.76         19.63        36.52 o                         
 -13  16   3        122.67         71.81        31.81 o                         
 -12  16   3          3.83        -11.99        26.83 o                         
 -11  16   3          0.72         20.75        26.30 o                         
 -10  16   3        230.70        179.25        34.14 o                         
  -9  16   3         32.39         45.95        32.59 o                         
  -8  16   3        445.36        418.27        41.35 o                         
  -7  16   3         24.19          9.24        20.89 o                         
  -6  16   3         98.91         53.47        22.99 o                         
  -5  16   3         50.07         67.45        28.39 o                         
  -4  16   3        458.62        541.56        46.31 o                         
  -3  16   3        165.52        165.03        32.10 o                         
  -2  16   3        390.65        387.16        43.00 o                         
  -1  16   3        216.62        226.13        67.42 o                         
   0  16   3        191.67        192.90        27.96 o                         
   1  16   3        214.05        283.40        40.22 o                         
   2  16   3         10.80         35.61        24.71 o                         
   3  16   3        112.80         78.17        42.51 o                         
   4  16   3         27.35         -3.20        32.91 o                         
   5  16   3        836.63        831.75        88.91 o                         
   6  16   3         71.10         47.60        53.48 o                         
   7  16   3         57.50         63.26        80.91 o                         
   8  16   3        306.33        298.65        56.00 o                         
   9  16   3         28.04         47.54        41.19 o                         
 -13  17   3         20.98         17.79        37.98 o                         
 -12  17   3         95.83        188.51        39.93 o                         
 -11  17   3         34.99         26.37        40.22 o                         
 -10  17   3        115.71         50.30        28.18 o                         
  -9  17   3        119.92        148.31        32.45 o                         
  -8  17   3         35.82         36.98        25.40 o                         
  -7  17   3        189.65        183.76        38.40 o                         
  -6  17   3         41.73         61.60        30.53 o                         
  -5  17   3        115.89        118.90        32.93 o                         
  -4  17   3          0.01        -20.95        20.95 o                         
  -3  17   3        305.69        379.85        63.54 o                         
  -2  17   3        174.24         63.08        39.77 o                         
  -1  17   3        228.12        175.22        37.25 o                         
   0  17   3         40.14          9.60        20.36 o                         
   1  17   3         26.21         14.19        52.80 o                         
   2  17   3        944.52        985.10       160.67 o                         
   3  17   3         25.94          7.31        36.57 o                         
   4  17   3        428.10        393.11        74.51 o                         
   5  17   3         90.49         55.53        35.20 o                         
   6  17   3          9.24        -20.68        33.32 o                         
   7  17   3         31.74         46.73        36.18 o                         
   8  17   3         96.88        101.13        44.67 o                         
 -12  18   3          0.59          3.20        54.85 o                         
 -11  18   3         25.67         23.89        29.71 o                         
 -10  18   3          6.40        -29.54        29.54 o                         
  -9  18   3        215.29        166.38        43.27 o                         
  -8  18   3         20.24        -20.80        29.07 o                         
  -7  18   3        199.80        194.45        40.91 o                         
  -6  18   3         15.53        -17.98        26.35 o                         
  -5  18   3        198.04        202.39        39.80 o                         
  -4  18   3        152.24        138.50        46.17 o                         
  -3  18   3         72.32         32.91        37.94 o                         
  -2  18   3         29.52         16.46        38.40 o                         
  -1  18   3         73.06         39.31        40.68 o                         
   0  18   3        671.57        719.18        48.88 o                         
   1  18   3        136.45        144.56        36.35 o                         
   2  18   3        252.36        314.95        65.37 o                         
   3  18   3        114.32        150.39        54.85 o                         
   4  18   3         20.81         -9.14        35.65 o                         
   5  18   3         81.17         55.65        37.81 o                         
   6  18   3        149.69         98.14        42.11 o                         
   7  18   3         20.43         30.98        39.37 o                         
 -11  19   3          6.42         86.85        63.99 o                         
 -10  19   3        165.01        162.27        68.11 o                         
  -9  19   3         20.16         20.86        39.54 o                         
  -8  19   3        163.51        177.89        51.42 o                         
  -7  19   3         19.19          1.43        28.50 o                         
  -6  19   3        229.48        240.58        57.60 o                         
  -5  19   3        134.23        149.93        51.20 o                         
  -4  19   3         22.99         59.42        43.43 o                         
  -3  19   3         25.37         42.05        44.80 o                         
  -2  19   3        117.64         50.74        43.88 o                         
  -1  19   3        458.82        505.55       104.22 o                         
   0  19   3         14.62        -38.40        38.40 o                         
   1  19   3         38.39        110.16        47.54 o                         
   2  19   3          4.03        -31.54        38.85 o                         
   3  19   3        127.18         89.14        55.77 o                         
   4  19   3         54.19          3.13        34.33 o                         
   5  19   3         94.22        119.88        41.62 o                         
   6  19   3         17.20         13.15        38.00 o                         
 -10  20   3          4.51         82.74        62.62 o                         
  -9  20   3         29.27         70.39        59.88 o                         
  -8  20   3          3.09        -24.06        31.10 o                         
  -7  20   3         25.82         90.96        50.74 o                         
  -6  20   3          3.35          9.14        42.97 o                         
  -5  20   3          0.46         17.37        41.60 o                         
  -4  20   3          3.41        -16.91        38.85 o                         
  -3  20   3        413.22        569.55        79.08 o                         
  -2  20   3         22.01         17.59        30.58 o                         
  -1  20   3          1.84          9.14        45.71 o                         
   0  20   3        105.38        113.82        54.85 o                         
   2  20   3        517.03        520.64        84.56 o                         
   3  20   3         52.78         99.65        55.31 o                         
   4  20   3          0.35         28.69        37.20 o                         
  -6  21   3         52.67         96.91        50.74 o                         
  -5  21   3        271.09        409.57        76.34 o                         
  -4  21   3         59.41        148.56        58.05 o                         
  -3  21   3        177.82        254.15        66.28 o                         
  -2  21   3         35.13         92.71        39.70 o                         
  -1  21   3          7.15         36.11        56.22 o                         
  -4  22   3          5.19         -9.60        46.17 o                         
  -3  22   3         39.84         60.82        39.94 o                         
  -2  22   3        213.31        224.90        73.14 o                         
   3 -22   4          2.35        143.53        71.31 o                         
   4 -22   4         15.89         34.82        38.63 o                         
   5 -22   4         64.51         56.02        43.85 o                         
   3 -21   4          0.46        -10.97        47.08 o                         
   4 -21   4        173.18        233.23        51.51 o                         
   5 -21   4          9.38         75.68        40.64 o                         
   6 -21   4         46.81         54.76        41.16 o                         
   7 -21   4          1.94        -33.44        33.44 o                         
   8 -21   4        194.94        262.14        57.79 o                         
   2 -20   4         76.15        120.68        53.94 o                         
   3 -20   4         28.16         53.94        46.17 o                         
   4 -20   4         48.14        119.00        40.67 o                         
   5 -20   4          2.40          6.52        35.12 o                         
   6 -20   4          0.86          9.69        34.73 o                         
   7 -20   4        227.30        272.99        53.93 o                         
   8 -20   4          2.73         52.99        41.24 o                         
   9 -20   4          6.57        -24.57        38.45 o                         
  -7 -19   4         13.33         11.88        50.28 o                         
  -6 -19   4          1.92         -5.94        50.28 o                         
  -5 -19   4         63.25        114.28        57.14 o                         
  -4 -19   4        399.91        410.02        78.17 o                         
  -3 -19   4         28.65         29.40        30.31 o                         
  -2 -19   4        116.09         81.36        45.71 o                         
  -1 -19   4         54.31         75.88        44.80 o                         
   1 -19   4        291.89        402.25        70.85 o                         
   2 -19   4         50.36        -12.80        37.94 o                         
   3 -19   4         16.97         18.28        40.23 o                         
   4 -19   4          0.82         -7.31        40.23 o                         
   5 -19   4        553.80        554.82        63.70 o                         
   6 -19   4        238.99        198.08        46.21 o                         
   7 -19   4          4.62         57.11        38.33 o                         
   8 -19   4        129.29        183.20        47.61 o                         
   9 -19   4          0.68         31.47        38.83 o                         
  10 -19   4        356.43        465.95        68.52 o                         
  -8 -18   4         34.59         58.05        54.40 o                         
  -7 -18   4        240.95        237.67        47.76 o                         
  -6 -18   4         46.33         49.38        33.26 o                         
  -5 -18   4        233.36        231.30        62.17 o                         
  -4 -18   4          5.22         26.84        30.16 o                         
  -3 -18   4        255.20        286.71        43.87 o                         
  -2 -18   4         96.72         69.79        31.45 o                         
  -1 -18   4        145.00        117.02        47.54 o                         
   0 -18   4        323.97        358.37        61.71 o                         
   1 -18   4         29.28         61.71        40.23 o                         
   2 -18   4        145.33        287.52        61.25 o                         
   3 -18   4        179.64        170.96        53.02 o                         
   4 -18   4        706.35        846.10        87.76 o                         
   5 -18   4         19.23         47.18        31.67 o                         
   6 -18   4         57.35         46.01        33.89 o                         
   7 -18   4          9.88         -9.78        62.85 o                         
   8 -18   4        272.38        241.59        48.11 o                         
   9 -18   4         14.96         13.49        62.39 o                         
  10 -18   4          1.98         -6.09        64.68 o                         
  11 -18   4        112.23        109.92        46.42 o                         
  -9 -17   4        125.03         92.28        48.00 o                         
  -8 -17   4         76.57         68.50        37.98 o                         
  -7 -17   4        202.76        204.43        44.71 o                         
  -6 -17   4         20.10         63.18        33.06 o                         
  -5 -17   4          8.40         14.05        35.53 o                         
  -4 -17   4        475.72        485.07        41.78 o                         
  -3 -17   4        158.60        203.43        37.97 o                         
  -2 -17   4        713.07        729.70        53.49 o                         
  -1 -17   4          5.20         29.71        34.28 o                         
   0 -17   4        138.14        158.13        50.05 o                         
   1 -17   4         20.23          1.37        28.80 o                         
   2 -17   4        728.76        750.89        56.40 o                         
   3 -17   4         68.87         60.80        39.77 o                         
   4 -17   4        181.48        166.84        53.02 o                         
   5 -17   4        247.63        235.46        44.01 o                         
   6 -17   4         71.94         80.52        36.46 o                         
   7 -17   4        124.52        140.94        41.93 o                         
   8 -17   4          5.20         47.21        33.91 o                         
   9 -17   4        143.31        154.04        43.85 o                         
  10 -17   4         71.25        104.97        41.53 o                         
  11 -17   4        444.50        412.23        66.28 o                         
  12 -17   4          0.77         33.35        40.12 o                         
 -10 -16   4        223.66        209.56        50.63 o                         
  -9 -16   4         11.63         51.54        36.51 o                         
  -8 -16   4        191.84        201.73        44.70 o                         
  -7 -16   4          9.56          9.44        21.43 o                         
  -6 -16   4        303.82        336.06        38.32 o                         
  -5 -16   4        170.32        228.43        32.72 o                         
  -4 -16   4        450.09        461.23        38.20 o                         
  -3 -16   4         12.36        -10.97        22.83 o                         
  -2 -16   4         90.25        114.73        42.05 o                         
  -1 -16   4        111.93        170.56        32.91 o                         
   0 -16   4         30.59         20.27        21.95 o                         
   1 -16   4         21.95          1.83        28.34 o                         
   2 -16   4          0.82        -18.75        18.75 o                         
   3 -16   4        979.90       1112.80        64.96 o                         
   4 -16   4         34.20          1.83        32.91 o                         
   5 -16   4        369.12        348.70        46.51 o                         
   6 -16   4         26.99         34.44        30.26 o                         
   7 -16   4        138.01        143.08        65.37 o                         
   8 -16   4        211.32        226.18        44.47 o                         
   9 -16   4        150.83        154.30        67.42 o                         
  10 -16   4        142.74        100.35        41.60 o                         
  11 -16   4          1.45        -19.56        31.12 o                         
  12 -16   4        200.86        211.54        51.06 o                         
  13 -16   4         63.54         75.83        42.82 o                         
 -11 -15   4         80.92         92.93        45.94 o                         
 -10 -15   4         52.19         74.22        36.78 o                         
  -9 -15   4         42.62        -27.20        27.20 o                         
  -8 -15   4         12.45          4.62        22.76 o                         
  -7 -15   4        889.37        903.57        51.86 o                         
  -6 -15   4         22.54          6.54        20.50 o                         
  -5 -15   4         97.52         88.76        24.15 o                         
  -4 -15   4         16.39         -5.95        18.34 o                         
  -3 -15   4       2052.30       2063.11        73.11 o                         
  -2 -15   4        286.62        278.83        49.82 o                         
  -1 -15   4          3.83         15.22        19.85 o                         
   0 -15   4         53.35         42.95        23.11 o                         
   1 -15   4        269.92        375.16        40.99 o                         
   2 -15   4       1836.48       1784.59       156.79 o                         
   3 -15   4         39.95         32.65        24.52 o                         
   4 -15   4          0.82        -19.20        26.51 o                         
   5 -15   4         66.23         89.59        40.68 o                         
   6 -15   4        439.46        456.81        70.17 o                         
   7 -15   4         22.64         32.89        28.11 o                         
   8 -15   4        153.97        165.58        55.08 o                         
   9 -15   4          0.47        -24.47        29.71 o                         
  10 -15   4         14.08         49.41        34.87 o                         
  11 -15   4        147.31        118.51        41.85 o                         
  12 -15   4         65.23        105.97        41.64 o                         
  13 -15   4         11.11         25.68        52.34 o                         
 -12 -14   4         14.70         33.35        39.42 o                         
 -11 -14   4          9.56         19.90        34.72 o                         
 -10 -14   4         51.57         43.91        34.87 o                         
  -9 -14   4        741.15        789.95        96.55 o                         
  -8 -14   4          8.37         14.35        22.54 o                         
  -7 -14   4        229.04        188.04        30.72 o                         
  -6 -14   4        183.16        178.85        29.92 o                         
  -5 -14   4        601.84        588.50        39.68 o                         
  -4 -14   4       1935.66       1992.25        70.53 o                         
  -3 -14   4        139.46        133.34        23.12 o                         
  -2 -14   4          6.60          1.01        14.03 o                         
  -1 -14   4          1.45          1.66        17.83 o                         
   0 -14   4       3563.92       3374.55       127.76 o                         
   1 -14   4        135.92        108.01        19.76 o                         
   2 -14   4         19.41         16.04        14.63 o                         
   3 -14   4          5.34         15.50        12.27 o                         
   4 -14   4         57.38         28.15        16.65 o                         
   5 -14   4        193.73        249.12        52.11 o                         
   6 -14   4        548.31        549.44        51.24 o                         
   7 -14   4         10.15          9.86        26.46 o                         
   8 -14   4          7.67         13.03        26.24 o                         
   9 -14   4        336.56        214.09       107.19 o                         
  10 -14   4         83.03         29.33        34.69 o                         
  11 -14   4         22.77         48.74        36.54 o                         
  12 -14   4         45.71         29.75        34.82 o                         
  13 -14   4        241.48        335.51        57.76 o                         
  14 -14   4         61.85         82.89        43.79 o                         
 -12 -13   4         14.02         32.70        37.01 o                         
 -11 -13   4         12.20         10.31        32.91 o                         
 -10 -13   4        507.49        576.73        60.26 o                         
  -9 -13   4         89.18         75.51        26.08 o                         
  -8 -13   4         69.38         89.67        25.78 o                         
  -7 -13   4        118.19        108.04        25.14 o                         
  -6 -13   4       1594.19       1669.01        99.15 o                         
  -5 -13   4       1135.98       1229.06        53.40 o                         
  -4 -13   4        303.73        308.15        31.22 o                         
  -3 -13   4         58.20         64.49        21.99 o                         
  -2 -13   4        862.19        834.95        38.55 o                         
  -1 -13   4       1575.95       1534.54        66.14 o                         
   0 -13   4        477.55        446.09        57.37 o                         
   1 -13   4        501.32        489.05        55.82 o                         
   2 -13   4         78.34         69.33        16.71 o                         
   3 -13   4        786.99        822.18        37.04 o                         
   4 -13   4          1.96        -10.95        10.95 o                         
   5 -13   4          4.05          1.02        11.77 o                         
   6 -13   4       1830.29       1963.10        90.25 o                         
   7 -13   4        165.39        188.07        35.87 o                         
   8 -13   4        977.92        992.34        66.94 o                         
   9 -13   4         34.92          4.26        28.80 o                         
  10 -13   4         25.66         10.52        28.07 o                         
  11 -13   4         24.55         36.36        34.15 o                         
  12 -13   4        380.35        365.73        55.64 o                         
  13 -13   4         43.89          4.91        58.97 o                         
  14 -13   4         16.13        -38.17        38.17 o                         
 -13 -12   4         56.64        104.13        71.54 o                         
 -12 -12   4        213.45        126.03        41.68 o                         
 -11 -12   4        133.77        113.88        31.38 o                         
 -10 -12   4         79.63         88.70        27.51 o                         
  -9 -12   4        540.52        475.73        58.26 o                         
  -8 -12   4        117.51         93.74        23.73 o                         
  -7 -12   4        283.92        404.58        37.22 o                         
  -6 -12   4        407.72        360.63        34.44 o                         
  -5 -12   4        181.07        165.44        24.97 o                         
  -4 -12   4        358.31        325.60        28.77 o                         
  -3 -12   4        646.50        573.86        29.69 o                         
  -2 -12   4         21.85          9.87        13.23 o                         
  -1 -12   4        112.04        143.91        47.31 o                         
   0 -12   4       1715.03       1770.22       138.96 o                         
   1 -12   4       3131.95       3261.32        86.96 o                         
   2 -12   4       1789.89       1778.77        49.70 o                         
   3 -12   4         76.17         97.37        30.49 o                         
   4 -12   4        373.65        419.69        34.71 o                         
   5 -12   4        330.90        346.22        49.73 o                         
   6 -12   4       1278.10       1363.49       130.73 o                         
   7 -12   4          8.42        -10.33        15.04 o                         
   8 -12   4         16.34         18.35        25.47 o                         
   9 -12   4         58.97         94.61        32.17 o                         
  10 -12   4        508.68        538.44        59.42 o                         
  11 -12   4         49.66         36.67        39.54 o                         
  12 -12   4          8.57         53.17        35.48 o                         
  13 -12   4        138.12        137.05        42.50 o                         
  14 -12   4          5.04         -2.73        33.81 o                         
 -14 -11   4        121.23         30.27        39.39 o                         
 -13 -11   4         77.55         92.43        41.04 o                         
 -12 -11   4        260.80        236.22        37.01 o                         
 -11 -11   4        189.01        148.17        31.71 o                         
 -10 -11   4        354.91        377.44        39.55 o                         
  -9 -11   4        573.50        586.47        41.99 o                         
  -8 -11   4          7.61         -4.15        19.17 o                         
  -7 -11   4        509.11        468.70        54.58 o                         
  -6 -11   4       1242.51       1239.13        66.46 o                         
  -5 -11   4        505.06        473.31        31.93 o                         
  -4 -11   4        715.76        768.59        38.04 o                         
  -3 -11   4        167.80        183.16        17.60 o                         
  -2 -11   4       3109.80       3057.02       122.20 o                         
  -1 -11   4        233.04        250.92        27.27 o                         
   0 -11   4       3583.32       3476.21       178.27 o                         
   1 -11   4          0.76         -1.74        10.35 o                         
   2 -11   4        866.39        861.57        31.04 o                         
   3 -11   4       1490.99       1497.11        48.94 o                         
   4 -11   4        176.66        208.37        21.10 o                         
   5 -11   4       3331.72       3418.64       121.33 o                         
   6 -11   4        579.05        633.96        28.92 o                         
   7 -11   4       1784.06       1657.28       239.23 o                         
   8 -11   4         45.20         33.33        15.42 o                         
   9 -11   4        216.95         91.10        73.77 o                         
  10 -11   4         72.61        101.75        34.04 o                         
  11 -11   4        104.17        116.00        35.71 o                         
  12 -11   4         42.17         62.41        34.22 o                         
  13 -11   4        218.90        245.19        66.51 o                         
  14 -11   4         88.45        143.47        74.05 o                         
  15 -11   4         13.30         14.39        38.51 o                         
 -14 -10   4          2.43         -6.71        33.29 o                         
 -13 -10   4        230.26        184.39        36.20 o                         
 -12 -10   4        346.61        402.04        44.99 o                         
 -11 -10   4        158.84        153.71        45.71 o                         
 -10 -10   4        146.87        163.66        29.05 o                         
  -9 -10   4        118.59         74.01        23.34 o                         
  -8 -10   4       1165.35       1264.95        55.27 o                         
  -7 -10   4        515.87        573.67        36.06 o                         
  -6 -10   4        188.69        210.45        30.43 o                         
  -5 -10   4        270.77        229.52        25.48 o                         
  -4 -10   4        428.28        464.91        50.65 o                         
  -3 -10   4        430.81        460.51        22.37 o                         
  -2 -10   4        811.19        811.32        41.04 o                         
  -1 -10   4        355.18        315.67        28.11 o                         
   0 -10   4        126.48        139.20        21.27 o                         
   1 -10   4       4929.81       4945.03       153.01 o                         
   2 -10   4          1.84          7.92         8.99 o                         
   3 -10   4       4122.10       3932.34        97.93 o                         
   4 -10   4         35.59         47.48        15.07 o                         
   5 -10   4        969.07        920.67        51.81 o                         
   6 -10   4       1470.50       1532.56        45.56 o                         
   7 -10   4        521.33        515.63        31.82 o                         
   8 -10   4        155.55        115.63        26.71 o                         
   9 -10   4         14.51          5.06        15.00 o                         
  10 -10   4       1526.88       1638.12        84.57 o                         
  11 -10   4         36.22         37.34        63.77 o                         
  12 -10   4        130.31        106.98        76.79 o                         
  13 -10   4          0.29         -6.63        29.41 o                         
  14 -10   4         13.68         23.65        34.97 o                         
  15 -10   4        193.30        132.12       134.39 o                         
 -15  -9   4         35.94         16.03        36.16 o                         
 -14  -9   4         24.44         35.49        27.79 o                         
 -13  -9   4         21.80         -9.37        21.99 o                         
 -12  -9   4        215.85        201.68        33.46 o                         
 -11  -9   4          0.57          5.92        20.70 o                         
 -10  -9   4         92.95         67.87        23.09 o                         
  -9  -9   4       1857.01       1908.45       108.40 o                         
  -8  -9   4         54.95         53.67        19.14 o                         
  -7  -9   4          1.45          3.86        15.04 o                         
  -6  -9   4        233.96        218.38        25.03 o                         
  -5  -9   4       1753.27       1688.51        58.39 o                         
  -4  -9   4        751.19        733.37        35.94 o                         
  -3  -9   4        485.23        527.72        22.24 o                         
  -2  -9   4        881.06        859.91        33.05 o                         
  -1  -9   4       4914.96       4960.60       189.01 o                         
   0  -9   4       2308.84       2328.02        62.16 o                         
   1  -9   4          2.83         -3.62         8.26 o                         
   2  -9   4         45.00         44.52        10.07 o                         
   3  -9   4          4.12          7.27         9.56 o                         
   4  -9   4       3606.45       3651.79        91.16 o                         
   5  -9   4        447.20        508.30        23.70 o                         
   6  -9   4        866.99        815.44        30.83 o                         
   7  -9   4         28.26         12.69        15.50 o                         
   8  -9   4       1554.47       1444.39        56.23 o                         
   9  -9   4        327.96        377.29        31.86 o                         
  10  -9   4        685.64        645.96        58.27 o                         
  11  -9   4          3.33        -14.61        14.61 o                         
  12  -9   4         20.83         19.35        17.83 o                         
  13  -9   4        598.10        628.02        60.40 o                         
  14  -9   4         21.76        -22.10        39.54 o                         
  15  -9   4         23.04          8.10        37.48 o                         
 -15  -8   4        375.28        434.80        80.83 o                         
 -14  -8   4         31.03         36.76        26.84 o                         
 -13  -8   4         19.19         16.59        24.10 o                         
 -12  -8   4          0.01        -16.92        20.90 o                         
 -11  -8   4       1084.78       1180.45        63.41 o                         
 -10  -8   4        165.31        121.14        36.20 o                         
  -9  -8   4          0.65        -20.11        20.11 o                         
  -8  -8   4         29.85         29.20        17.47 o                         
  -7  -8   4        891.35        881.89        41.88 o                         
  -6  -8   4       1507.39       1451.66        62.30 o                         
  -5  -8   4       1060.65       1002.36        44.59 o                         
  -4  -8   4       2968.57       2781.26        77.43 o                         
  -3  -8   4         17.69         21.28         8.73 o                         
  -2  -8   4       8120.65       8034.67       154.37 o                         
  -1  -8   4         25.95         38.00        12.37 o                         
   0  -8   4         82.97         95.23        14.83 o                         
   1  -8   4         39.61         30.14         8.81 o                         
   2  -8   4       2647.11       2603.18        58.79 o                         
   3  -8   4       3113.72       3216.58        79.98 o                         
   4  -8   4        374.45        369.61        31.29 o                         
   5  -8   4        362.42        383.20        22.59 o                         
   6  -8   4       1454.01       1406.65        43.74 o                         
   7  -8   4        570.62        621.37        35.10 o                         
   8  -8   4         42.35         15.40        16.95 o                         
   9  -8   4         32.83         12.90        21.25 o                         
  10  -8   4        136.89        117.14        23.16 o                         
  11  -8   4        369.68        367.10        42.33 o                         
  12  -8   4        189.67        202.85        62.95 o                         
  13  -8   4          1.49         -4.23        18.84 o                         
  14  -8   4         68.02         18.54        49.14 o                         
  15  -8   4         41.29        -31.30        31.30 o                         
 -15  -7   4          1.56         -4.54        25.57 o                         
 -14  -7   4         70.83         74.38        28.45 o                         
 -13  -7   4        213.03        275.83        37.72 o                         
 -12  -7   4        394.11        386.63        40.25 o                         
 -11  -7   4        404.31        384.21        37.77 o                         
 -10  -7   4        748.01        677.94        58.81 o                         
  -9  -7   4        144.82        155.24        24.86 o                         
  -8  -7   4       2217.41       1943.95        66.62 o                         
  -7  -7   4        495.74        460.84        29.87 o                         
  -6  -7   4       3242.81       3143.70        87.91 o                         
  -5  -7   4       7408.49       7251.15       169.29 o                         
  -4  -7   4       4276.68       4166.47       104.37 o                         
  -3  -7   4        499.64        452.27        18.45 o                         
  -2  -7   4        208.92        169.99        12.78 o                         
  -1  -7   4        681.60        591.42        29.15 o                         
   0  -7   4       1004.60       1165.88        45.08 o                         
   1  -7   4       1922.61       1696.43        40.77 o                         
   2  -7   4          5.76         16.60         6.88 o                         
   3  -7   4         39.36         41.24         9.56 o                         
   4  -7   4        733.99        691.09        38.91 o                         
   5  -7   4       4959.54       4752.46        99.33 o                         
   6  -7   4         28.21         29.92        10.92 o                         
   7  -7   4         42.68         21.04        11.51 o                         
   8  -7   4         92.75         96.24        15.37 o                         
   9  -7   4        223.88        257.99        27.97 o                         
  10  -7   4       1863.65       1882.50        79.33 o                         
  11  -7   4          3.86        -16.27        16.27 o                         
  12  -7   4        126.64         68.00        24.43 o                         
  13  -7   4          1.93        -19.90        19.90 o                         
  14  -7   4         33.88         63.15        27.69 o                         
  15  -7   4         98.39         97.36        62.62 o                         
  16  -7   4         13.43          2.29        56.68 o                         
 -16  -6   4        110.11        117.57        75.42 o                         
 -15  -6   4          3.56         70.87        28.78 o                         
 -14  -6   4        452.68        531.57        48.15 o                         
 -13  -6   4        109.64         97.46        40.75 o                         
 -12  -6   4        207.05        174.54        50.41 o                         
 -11  -6   4        458.40        515.22        67.46 o                         
 -10  -6   4       1254.86       1214.66        60.20 o                         
  -9  -6   4         43.28         31.62        17.54 o                         
  -8  -6   4          0.00         -0.58        13.92 o                         
  -7  -6   4       3167.64       3062.86        87.08 o                         
  -6  -6   4        147.49        142.36        18.92 o                         
  -5  -6   4      10733.36      10331.47       230.53 o                         
  -4  -6   4        746.26        793.97        31.99 o                         
  -3  -6   4       2219.58       2231.89        50.20 o                         
  -2  -6   4       1237.71       1200.23        31.07 o                         
  -1  -6   4       1780.13       1594.45        53.09 o                         
   0  -6   4        523.76        453.10        24.46 o                         
   1  -6   4       3100.62       3151.14        73.63 o                         
   2  -6   4       2779.20       2808.93        69.17 o                         
   3  -6   4          0.91         12.97         7.73 o                         
   4  -6   4       3611.17       3614.34        87.22 o                         
   5  -6   4        157.48        184.34        15.20 o                         
   6  -6   4        710.44        772.52        31.34 o                         
   7  -6   4        257.05        317.68        20.40 o                         
   8  -6   4       1721.49       1758.48        49.92 o                         
   9  -6   4       1505.30       1505.45        72.84 o                         
  10  -6   4         56.57         67.33        48.13 o                         
  11  -6   4        357.49        377.48        39.56 o                         
  12  -6   4         12.88          8.90        19.55 o                         
  13  -6   4         29.81         75.46        39.33 o                         
  14  -6   4          0.04          1.82        23.59 o                         
  15  -6   4         30.49         -9.29        33.03 o                         
  16  -6   4         36.99         22.40        58.05 o                         
 -16  -5   4         72.38         39.60        42.74 o                         
 -15  -5   4         33.70         43.99        27.29 o                         
 -14  -5   4          0.45         14.66        32.54 o                         
 -13  -5   4        278.63        246.39        34.56 o                         
 -12  -5   4         20.67         -0.58        18.54 o                         
 -11  -5   4       1014.33        996.71        50.30 o                         
 -10  -5   4         62.68         57.56        19.07 o                         
  -9  -5   4       2171.13       2189.24        72.10 o                         
  -8  -5   4        608.97        607.03        47.30 o                         
  -7  -5   4       4217.48       4361.96       112.68 o                         
  -6  -5   4          3.09          4.58        14.22 o                         
  -5  -5   4        569.99        572.49        27.71 o                         
  -4  -5   4       8203.96       7917.47       177.67 o                         
  -3  -5   4         97.81         71.94         8.43 o                         
  -2  -5   4        211.26        163.91        11.49 o                         
  -1  -5   4        293.53        302.04        14.40 o                         
   0  -5   4       2079.12       2016.29        62.79 o                         
   1  -5   4       1086.97       1018.57        26.72 o                         
   2  -5   4       1269.61       1060.95        33.58 o                         
   3  -5   4        673.97        635.24        38.17 o                         
   4  -5   4         30.64         18.05         8.52 o                         
   5  -5   4       5784.01       5991.74       119.40 o                         
   6  -5   4        244.32        274.82        17.59 o                         
   7  -5   4        500.02        459.40        41.04 o                         
   8  -5   4        804.35        774.65        30.82 o                         
   9  -5   4        352.85        384.43        24.49 o                         
  10  -5   4       1174.38       1147.19        41.56 o                         
  11  -5   4        287.08        271.93        31.21 o                         
  12  -5   4         43.18         42.62        21.49 o                         
  13  -5   4          4.24          0.92        20.94 o                         
  14  -5   4        205.83        205.26       157.47 o                         
  15  -5   4          3.24         11.14        47.08 o                         
  16  -5   4        246.80        437.45        94.62 o                         
 -16  -4   4        129.32        115.42        53.25 o                         
 -15  -4   4         99.34         37.00        33.52 o                         
 -14  -4   4        296.51        287.31        38.20 o                         
 -13  -4   4        146.21        164.45        30.43 o                         
 -12  -4   4          0.74          9.51        19.43 o                         
 -11  -4   4        114.46         99.62        22.63 o                         
 -10  -4   4       1847.31       1944.51        69.28 o                         
  -9  -4   4        456.55        408.60        38.45 o                         
  -8  -4   4        634.73        507.70        30.92 o                         
  -7  -4   4       1776.09       1746.00        56.88 o                         
  -6  -4   4       4312.04       4029.84       102.40 o                         
  -5  -4   4       2873.96       2776.14        73.71 o                         
  -4  -4   4         16.34         41.33        17.09 o                         
  -3  -4   4         68.84         96.07         8.16 o                         
  -2  -4   4        636.50        593.91        19.79 o                         
  -1  -4   4       8555.29       8930.76       187.14 o                         
   0  -4   4         32.38         36.24         6.07 o                         
   1  -4   4       6408.55       6575.19       122.74 o                         
   2  -4   4         49.70         50.99         6.57 o                         
   3  -4   4       9817.83      10093.46       214.99 o                         
   4  -4   4       3592.19       3481.37        72.99 o                         
   5  -4   4        273.75        274.78        18.34 o                         
   6  -4   4          0.31          8.51         9.15 o                         
   7  -4   4         53.11         54.93        12.49 o                         
   8  -4   4       1237.54       1214.82        39.18 o                         
   9  -4   4        216.58        211.46        21.64 o                         
  10  -4   4        630.34        600.28        31.14 o                         
  11  -4   4        136.65        151.08        43.15 o                         
  12  -4   4        209.24        234.80        36.17 o                         
  13  -4   4        272.72        271.28        34.65 o                         
  14  -4   4         58.75         75.48        36.95 o                         
  15  -4   4          7.64        -35.88        35.88 o                         
  16  -4   4          2.15        -33.10        33.10 o                         
 -16  -3   4        367.33        420.97        83.65 o                         
 -15  -3   4         67.68         80.93        39.04 o                         
 -14  -3   4          6.69          0.94        22.60 o                         
 -13  -3   4         25.20         29.62        22.30 o                         
 -12  -3   4        412.21        447.08        37.98 o                         
 -11  -3   4        419.94        421.96        34.48 o                         
 -10  -3   4       1715.87       1663.26        61.75 o                         
  -9  -3   4       1627.92       1588.61        57.32 o                         
  -8  -3   4        118.39        114.78        19.16 o                         
  -7  -3   4       5632.47       5346.67       130.87 o                         
  -6  -3   4        157.62        135.64        16.57 o                         
  -5  -3   4        168.78        152.49        15.96 o                         
  -4  -3   4        247.28        394.35        20.48 o                         
  -3  -3   4       5200.95       5164.96        98.56 o                         
  -2  -3   4        136.39        123.23         9.33 o                         
  -1  -3   4       2640.83       2640.33        59.99 o                         
   0  -3   4      22868.75      24252.29       498.25 o                         
   1  -3   4       6121.44       6818.47       148.14 o                         
   2  -3   4      12434.13      12635.17       263.91 o                         
   3  -3   4         46.61         47.70         8.94 o                         
   4  -3   4        546.34        563.71        20.57 o                         
   5  -3   4        928.19        966.79        29.34 o                         
   6  -3   4       1643.13       1544.11        49.09 o                         
   7  -3   4       1863.77       1815.19        48.67 o                         
   8  -3   4       1037.60        986.93        35.01 o                         
   9  -3   4         80.86         98.38        16.60 o                         
  10  -3   4        209.18        185.17        21.23 o                         
  11  -3   4       1377.22       1504.46        50.61 o                         
  12  -3   4         32.97         53.11        22.46 o                         
  13  -3   4         36.12        -15.37        28.11 o                         
  14  -3   4         50.60         60.11        35.58 o                         
  15  -3   4        182.46        194.94        47.51 o                         
  16  -3   4          4.41        -35.16        35.16 o                         
 -17  -2   4         77.87        135.09        46.38 o                         
 -16  -2   4         19.34         49.38        36.75 o                         
 -15  -2   4        153.43        196.88        65.82 o                         
 -14  -2   4         66.15         29.72        31.88 o                         
 -13  -2   4        782.96        777.68        61.92 o                         
 -12  -2   4         39.96         12.62        19.33 o                         
 -11  -2   4          2.51         -5.12        16.48 o                         
 -10  -2   4        761.20        697.42        45.76 o                         
  -9  -2   4       5491.03       5313.76       135.55 o                         
  -8  -2   4        845.88        871.23        38.27 o                         
  -7  -2   4       2295.61       2510.18        56.95 o                         
  -6  -2   4         24.73         22.99         6.80 o                         
  -5  -2   4        115.63        116.43         8.49 o                         
  -4  -2   4       2426.79       2217.67        47.39 o                         
  -3  -2   4        729.28        879.97        29.21 o                         
  -2  -2   4       6964.83       7309.86       153.94 o                         
  -1  -2   4       3692.19       3786.63        72.53 o                         
   0  -2   4      40361.96      42116.30       856.82 o                         
   1  -2   4      15210.85      16169.96       288.60 o                         
   2  -2   4       1394.04       1641.35        41.98 o                         
   3  -2   4        560.89        503.51        17.66 o                         
   4  -2   4        127.20        113.06        16.82 o                         
   5  -2   4       3519.84       3341.57        71.76 o                         
   6  -2   4        346.35        345.28        27.71 o                         
   7  -2   4         23.43         30.96        10.72 o                         
   8  -2   4       1661.52       1647.35        47.71 o                         
   9  -2   4       1221.73       1244.64        41.90 o                         
  10  -2   4        136.60        132.22        19.01 o                         
  11  -2   4          3.55         -0.35        14.95 o                         
  12  -2   4        279.60        297.17        28.30 o                         
  13  -2   4         70.82         18.91        28.83 o                         
  14  -2   4        727.79        828.51        68.79 o                         
  15  -2   4         35.75        -11.65        34.84 o                         
  16  -2   4         20.07         -7.58        36.81 o                         
 -17  -1   4          1.51        -19.22        40.23 o                         
 -16  -1   4         25.20         40.94        56.00 o                         
 -15  -1   4        315.68        300.91        53.19 o                         
 -14  -1   4         30.86         51.59        33.82 o                         
 -13  -1   4         80.27         96.29        25.52 o                         
 -12  -1   4       1327.35       1334.29        77.25 o                         
 -11  -1   4        296.51        246.56        33.23 o                         
 -10  -1   4        593.53        589.15        34.50 o                         
  -9  -1   4        341.77        373.39        28.24 o                         
  -8  -1   4        685.44        683.41        33.57 o                         
  -7  -1   4        770.58        770.70        39.55 o                         
  -6  -1   4         26.50         76.55        12.86 o                         
  -5  -1   4        727.31        679.65        27.00 o                         
  -4  -1   4       1189.03       1310.31        31.34 o                         
  -3  -1   4        478.33        484.42        17.81 o                         
  -2  -1   4         21.65         14.06         5.88 o                         
  -1  -1   4      38444.91      39593.01       696.05 o                         
   0  -1   4        279.97        388.59        18.87 o                         
   1  -1   4       3246.95       3342.27        76.08 o                         
   2  -1   4        200.83        197.31        12.01 o                         
   3  -1   4       5178.51       5180.95       100.28 o                         
   4  -1   4        612.52        566.62        20.20 o                         
   5  -1   4          7.62         10.58         7.94 o                         
   6  -1   4       2949.42       2864.76        65.40 o                         
   7  -1   4        657.02        657.37        26.91 o                         
   8  -1   4       7870.31       7619.81       153.80 o                         
   9  -1   4         66.83         83.74        16.02 o                         
  10  -1   4        835.51        811.05        35.16 o                         
  11  -1   4          4.34          1.91        14.67 o                         
  12  -1   4        342.10        378.92        46.54 o                         
  13  -1   4        260.69        255.65        44.38 o                         
  14  -1   4        308.83        406.11        56.10 o                         
  15  -1   4         60.47         72.64        38.87 o                         
  16  -1   4         26.75         26.78        40.02 o                         
 -17   0   4          9.63         15.49        38.25 o                         
 -16   0   4         86.86         45.09        73.37 o                         
 -15   0   4         16.49         12.54        32.81 o                         
 -14   0   4        127.36        112.45        38.14 o                         
 -13   0   4        681.66        752.64       147.87 o                         
 -12   0   4       1237.10       1291.17        56.35 o                         
 -11   0   4        177.14        210.96        50.58 o                         
 -10   0   4         12.98         29.31        15.50 o                         
  -9   0   4       1154.81       1064.44        37.54 o                         
  -8   0   4        668.13        619.25        24.32 o                         
  -7   0   4       3406.19       3192.39        75.61 o                         
  -6   0   4       3026.36       3311.42        83.84 o                         
  -5   0   4       2610.56       2498.96        64.78 o                         
  -4   0   4       2834.53       2774.58        85.33 o                         
  -3   0   4       1050.81        999.70        35.99 o                         
  -2   0   4        854.28       1007.60        24.64 o                         
  -1   0   4      15522.60      16642.09       296.18 o                         
   0   0   4        871.65        805.57        19.84 o                         
   1   0   4       3930.04       4088.27        77.76 o                         
   2   0   4       1839.27       1704.19        43.91 o                         
   3   0   4         10.55         10.63         6.30 o                         
   4   0   4       1176.88       1158.73        31.49 o                         
   5   0   4       2411.77       2378.26        54.91 o                         
   6   0   4       9188.51       8895.38       171.49 o                         
   7   0   4        151.49        168.05        16.56 o                         
   8   0   4         25.54         17.83        12.07 o                         
   9   0   4        967.25        969.95        40.58 o                         
  10   0   4        402.27        416.84        26.70 o                         
  11   0   4        153.54        187.74        43.02 o                         
  12   0   4          0.29         -5.00        19.66 o                         
  13   0   4        223.50        225.80        34.12 o                         
  14   0   4          1.09          3.19        31.84 o                         
  15   0   4        264.98        252.97        50.56 o                         
  16   0   4          0.84          3.20        56.68 o                         
 -17   1   4          2.08          9.49        38.09 o                         
 -16   1   4         39.16         42.28        38.14 o                         
 -15   1   4        716.82        877.25        71.53 o                         
 -14   1   4        369.94        433.39        63.99 o                         
 -13   1   4        151.56        116.27        35.55 o                         
 -12   1   4        167.72        140.09        57.14 o                         
 -11   1   4       1241.75       1301.24        59.72 o                         
 -10   1   4        259.12        287.32        33.05 o                         
  -9   1   4       1013.36        977.98        41.57 o                         
  -8   1   4       1569.48       1614.04        43.70 o                         
  -7   1   4       3148.37       3049.89        69.50 o                         
  -6   1   4       2473.89       2195.67        62.34 o                         
  -5   1   4        359.53        300.51        23.91 o                         
  -4   1   4       1668.02       1533.86        53.98 o                         
  -3   1   4        651.64        707.36        32.81 o                         
  -2   1   4       5586.43       6509.22       120.83 o                         
  -1   1   4        606.24        632.54        33.10 o                         
   0   1   4       1431.16       1487.44        31.89 o                         
   1   1   4       1011.20        975.67        30.12 o                         
   2   1   4       1640.70       1717.25        43.85 o                         
   3   1   4       4398.10       4257.45        84.35 o                         
   4   1   4        430.90        515.96        19.69 o                         
   5   1   4       1318.25       1182.00        33.63 o                         
   6   1   4        926.43        917.22        33.11 o                         
   7   1   4       2683.18       2632.36        63.59 o                         
   8   1   4        141.63        156.80        17.42 o                         
   9   1   4         30.49         18.39        13.11 o                         
  10   1   4          0.25         -3.83        13.00 o                         
  11   1   4        222.78        259.98        31.38 o                         
  12   1   4        535.61        602.45        97.50 o                         
  13   1   4         22.81         11.50        23.76 o                         
  14   1   4         99.85        119.53        40.40 o                         
  15   1   4         59.35         30.17        54.40 o                         
 -17   2   4        122.45        103.52        48.22 o                         
 -16   2   4          4.06        -25.47        32.80 o                         
 -15   2   4        301.05        308.14        52.07 o                         
 -14   2   4        298.78        317.67        51.02 o                         
 -13   2   4         33.16         61.34        31.88 o                         
 -12   2   4       1742.02       1824.70       138.27 o                         
 -11   2   4        820.83        751.39        39.04 o                         
 -10   2   4       1084.68       1097.47        37.28 o                         
  -9   2   4       1074.65       1101.91        36.42 o                         
  -8   2   4       3736.36       3539.34        78.25 o                         
  -7   2   4       2809.39       2702.09        61.30 o                         
  -6   2   4       1837.21       1764.31        61.96 o                         
  -5   2   4          5.39         21.40         9.37 o                         
  -4   2   4         61.94         60.55        13.95 o                         
  -3   2   4      11298.41      11412.81       241.12 o                         
  -2   2   4      10114.52      10462.01       189.91 o                         
  -1   2   4       1918.97       2079.95        43.00 o                         
   0   2   4       2408.77       2522.72        60.50 o                         
   1   2   4       1271.66       1155.68        33.45 o                         
   2   2   4       1066.04       1160.01        49.42 o                         
   3   2   4       5402.62       5664.67       125.81 o                         
   4   2   4        493.07        549.42        20.19 o                         
   5   2   4       2719.43       2628.70        59.96 o                         
   6   2   4       3032.04       2885.40        66.46 o                         
   7   2   4       1258.98       1195.49        37.92 o                         
   8   2   4        303.85        300.96        43.60 o                         
   9   2   4         17.38         26.64        13.18 o                         
  10   2   4        912.15        900.01        36.74 o                         
  11   2   4        175.58        177.85        28.02 o                         
  12   2   4         87.38        113.74        26.68 o                         
  13   2   4          6.25          5.76        23.06 o                         
  14   2   4         90.49         61.64        36.01 o                         
  15   2   4         86.55        149.02        62.17 o                         
 -17   3   4          4.82        -10.05        35.16 o                         
 -16   3   4         87.92        135.49        51.20 o                         
 -15   3   4        229.99        244.03        83.88 o                         
 -14   3   4        593.74        634.71        79.08 o                         
 -13   3   4          8.33         11.96        29.28 o                         
 -12   3   4        313.49        342.38        45.74 o                         
 -11   3   4         43.27         40.44        18.21 o                         
 -10   3   4        551.68        507.10        63.50 o                         
  -9   3   4        960.11        865.19        41.67 o                         
  -8   3   4        177.30        210.41        21.68 o                         
  -7   3   4          2.97          3.58        10.64 o                         
  -6   3   4        123.50        164.38        22.76 o                         
  -5   3   4       7481.15       7152.77       136.79 o                         
  -4   3   4       1545.46       1599.92        49.68 o                         
  -3   3   4       2395.36       2509.84        60.44 o                         
  -2   3   4         11.27          3.12         7.02 o                         
  -1   3   4       5241.15       5639.76       105.98 o                         
   0   3   4       2365.53       2415.45        59.36 o                         
   1   3   4        654.69        647.25        23.98 o                         
   2   3   4        764.66        886.03        23.63 o                         
   3   3   4       3291.91       3645.40        85.37 o                         
   4   3   4       8732.24       8400.96       159.73 o                         
   5   3   4        574.05        503.08        21.18 o                         
   6   3   4        607.67        574.42        35.54 o                         
   7   3   4          1.39         15.57        10.77 o                         
   8   3   4        369.51        346.55        22.97 o                         
   9   3   4       1602.91       1598.63        49.02 o                         
  10   3   4         36.58         17.70        18.79 o                         
  11   3   4        126.77        102.11        24.65 o                         
  12   3   4          0.88         22.71        20.93 o                         
  13   3   4        447.43        423.67        54.55 o                         
  14   3   4          3.69        -18.20        30.34 o                         
  15   3   4          0.81         -9.14        48.91 o                         
 -17   4   4        124.31         51.75        92.79 o                         
 -16   4   4         13.31         26.04        35.38 o                         
 -15   4   4        626.83        688.00        90.51 o                         
 -14   4   4         36.41         10.69        31.23 o                         
 -13   4   4         21.61         33.24        28.82 o                         
 -12   4   4         45.74         12.73        18.47 o                         
 -11   4   4       1459.54       1453.24        57.36 o                         
 -10   4   4        490.92        449.50        62.45 o                         
  -9   4   4         82.60        110.33        33.01 o                         
  -8   4   4        899.41        831.23        37.07 o                         
  -7   4   4        204.89        200.74        13.92 o                         
  -6   4   4       2052.85       1856.63        43.80 o                         
  -5   4   4        495.13        530.11        17.47 o                         
  -4   4   4       1927.17       1988.00        44.57 o                         
  -3   4   4         93.34        117.40        10.30 o                         
  -2   4   4      13040.63      13135.28       275.59 o                         
  -1   4   4        268.03        307.33        12.92 o                         
   0   4   4       1155.35       1219.13        42.82 o                         
   1   4   4      15852.08      16807.89       352.12 o                         
   2   4   4        274.09        360.41        13.85 o                         
   3   4   4       1302.28       1160.33        34.68 o                         
   4   4   4        753.66        760.70        28.07 o                         
   5   4   4          5.48         -2.00         7.95 o                         
   6   4   4         51.53         77.42        12.79 o                         
   7   4   4       3413.85       3445.83        79.47 o                         
   8   4   4        451.51        424.32        24.06 o                         
   9   4   4          3.56          8.68        18.53 o                         
  10   4   4        120.58        122.35        24.79 o                         
  11   4   4        464.73        263.77       100.30 o                         
  12   4   4        127.37         99.06        97.82 o                         
  13   4   4         52.34         84.24        35.53 o                         
  14   4   4         25.20         78.62        36.96 o                         
  15   4   4          0.37        -21.34        35.37 o                         
 -17   5   4         50.79         22.24        52.11 o                         
 -16   5   4         45.23          6.33        36.12 o                         
 -15   5   4         16.40         29.25        36.52 o                         
 -14   5   4        296.37        194.35        79.54 o                         
 -13   5   4        145.29        109.15        25.81 o                         
 -12   5   4          7.42         14.59        19.10 o                         
 -11   5   4         21.17         23.84        18.05 o                         
 -10   5   4          8.48         22.28        15.59 o                         
  -9   5   4        125.71        120.22        21.76 o                         
  -8   5   4       1790.68       1800.31        59.22 o                         
  -7   5   4        458.54        465.51        26.93 o                         
  -6   5   4         51.46         35.97        14.94 o                         
  -5   5   4       3170.07       3269.21       146.21 o                         
  -4   5   4       7645.24       8103.25       152.89 o                         
  -3   5   4       6972.77       7042.32       154.06 o                         
  -2   5   4       2319.14       2431.09        59.81 o                         
  -1   5   4       3621.14       3941.58        90.12 o                         
   0   5   4       3143.81       3522.86        71.12 o                         
   1   5   4       8282.40       8124.69       151.94 o                         
   2   5   4         56.65         89.87         8.58 o                         
   3   5   4        596.68        677.61        24.75 o                         
   4   5   4       2121.24       2204.66        69.39 o                         
   5   5   4       2456.61       2415.27        57.43 o                         
   6   5   4       1594.36       1635.02        50.33 o                         
   7   5   4          0.09         -9.51        10.22 o                         
   8   5   4        766.54        723.42        31.14 o                         
   9   5   4         82.98         64.92        19.64 o                         
  10   5   4       2039.89       2085.74        95.83 o                         
  11   5   4         45.07         -6.63        23.54 o                         
  12   5   4        100.97         34.07        30.58 o                         
  13   5   4        118.55         71.96        35.44 o                         
  14   5   4         56.93         13.74        33.77 o                         
  15   5   4         65.58         46.00        41.60 o                         
 -17   6   4          3.41        -21.28        35.32 o                         
 -16   6   4        169.75        145.33        46.10 o                         
 -15   6   4        517.00        630.19        69.64 o                         
 -14   6   4        411.15        404.40        54.90 o                         
 -13   6   4          1.89        -14.71        19.37 o                         
 -12   6   4          2.75         -3.53        17.69 o                         
 -11   6   4        458.28        521.76        36.18 o                         
 -10   6   4         92.95         78.69        20.03 o                         
  -9   6   4       1695.36       1497.54        85.99 o                         
  -8   6   4         31.99         28.04        14.13 o                         
  -7   6   4        131.72        120.75        19.16 o                         
  -6   6   4        387.41        420.80        37.23 o                         
  -5   6   4       4033.29       3660.01        92.63 o                         
  -4   6   4          0.63         -0.28         5.36 o                         
  -3   6   4       3264.55       3519.85        83.58 o                         
  -2   6   4       1689.81       1485.50        49.00 o                         
  -1   6   4        447.61        352.90        35.12 o                         
   0   6   4       3792.94       3599.61        88.04 o                         
   1   6   4        973.61        939.97        27.97 o                         
   2   6   4      13959.25      14376.58       263.57 o                         
   3   6   4       1065.28       1150.39        35.99 o                         
   4   6   4       1335.00       1200.05        38.48 o                         
   5   6   4        329.78        404.08        31.47 o                         
   6   6   4        120.54        104.29        14.51 o                         
   7   6   4        739.45        776.08        30.54 o                         
   8   6   4       1628.60       1564.35       184.90 o                         
   9   6   4        836.28        860.99       149.93 o                         
  10   6   4         83.30         83.51        30.85 o                         
  11   6   4        893.38        898.82       109.71 o                         
  12   6   4          0.49          0.79        44.11 o                         
  13   6   4        113.73         51.27        43.65 o                         
  14   6   4         10.74         -9.31        32.28 o                         
 -17   7   4        277.57        241.48        54.29 o                         
 -16   7   4         27.37         36.62        36.83 o                         
 -15   7   4          8.76          8.11        30.81 o                         
 -14   7   4          2.19          3.99        22.16 o                         
 -13   7   4        395.89        480.90        41.28 o                         
 -12   7   4        498.50        487.51        67.29 o                         
 -11   7   4         62.00         21.35        20.61 o                         
 -10   7   4         14.29        -14.75        14.75 o                         
  -9   7   4          6.93         15.40        15.74 o                         
  -8   7   4        439.52        346.98        28.93 o                         
  -7   7   4       1758.91       1777.33        98.77 o                         
  -6   7   4         83.85        101.27        40.24 o                         
  -5   7   4         20.95          3.88        11.22 o                         
  -4   7   4       5373.94       5025.62       101.19 o                         
  -3   7   4         56.49         39.84         9.62 o                         
  -2   7   4       6362.71       6531.86       145.90 o                         
  -1   7   4         32.42         27.33        11.34 o                         
   0   7   4       3390.18       3165.54        80.92 o                         
   1   7   4       4303.31       4256.51        87.21 o                         
   2   7   4        233.46        218.43        16.38 o                         
   3   7   4         44.36         38.45        10.23 o                         
   4   7   4        951.28       1065.32        36.44 o                         
   5   7   4         37.28         29.27        11.74 o                         
   6   7   4        160.36        147.34        29.43 o                         
   7   7   4        758.11        828.67        50.11 o                         
   8   7   4         28.95         -3.88        21.48 o                         
   9   7   4        802.05        840.39        90.96 o                         
  10   7   4        910.47        903.50        64.93 o                         
  11   7   4         86.81         54.33        31.28 o                         
  12   7   4         38.77          4.18        50.05 o                         
  13   7   4          1.47         34.10        36.18 o                         
  14   7   4        131.23         85.14        42.16 o                         
 -17   8   4         55.66         85.00        45.45 o                         
 -16   8   4          3.93        -29.37        29.37 o                         
 -15   8   4          1.95         38.94        33.72 o                         
 -14   8   4        514.43        515.00        46.98 o                         
 -13   8   4         46.14         36.05        26.30 o                         
 -12   8   4         37.95         42.58        22.16 o
[truncated: 1,290,576 more chars]
