# Supplementary material for: Crystal structures of {1,1,1-tris­[(salicylaldimino)­meth­yl]ethane}­gallium as both a pyridine solvate and an aceto­nitrile 0.75-solvate and {1,1,1-tris[(salicylaldimino)­meth­yl]ethane}­indium di­chloro­methane solvate
Source: Acta Crystallogr E Crystallogr Commun. 2020 Apr 3;76(Pt 5):615–20. doi: 10.1107/S2056989020004375 (PMC7199255; doi:10.1107/S2056989020004375)
Supplement: Supplementary file 4 [file e-76-00615-2sup4.hkl]

data_2                                                                          
_shelx_title ' bufbd07mo_a.res in P2(1)/c'                                      
_shelx_refln_list_code          4                                               
_shelx_F_calc_maximum      416.82                                               
_exptl_crystal_F_000      1264.00                                               
_reflns_d_resolution_high  0.6509                                               
                                                                                
loop_                                                                           
 _space_group_symop_operation_xyz                                               
 'x, y, z'                                                                      
 '-x, y+1/2, -z+1/2'                                                            
 '-x, -y, -z'                                                                   
 'x, -y-1/2, z-1/2'                                                             
                                                                                
_cell_length_a    10.0704                                                       
_cell_length_b    16.2514                                                       
_cell_length_c    16.1749                                                       
_cell_angle_alpha  90.000                                                       
_cell_angle_beta   99.130                                                       
_cell_angle_gamma  90.000                                                       
                                                                                
_shelx_F_squared_multiplier     1.000                                           
                                                                                
loop_                                                                           
 _refln_index_h                                                                 
 _refln_index_k                                                                 
 _refln_index_l                                                                 
 _refln_F_squared_calc                                                          
 _refln_F_squared_meas                                                          
 _refln_F_squared_sigma                                                         
 _refln_observed_status                                                         
   2   0   0      25131.01      25868.75       396.05 o                         
   3   0   0        860.05        995.37        23.75 o                         
   4   0   0         25.19         30.92         7.56 o                         
   5   0   0        267.12        320.98        17.12 o                         
   6   0   0      17223.46      18158.42       267.68 o                         
   7   0   0      16122.95      16521.41       251.83 o                         
   8   0   0      12706.00      12362.61       235.68 o                         
   9   0   0        859.72        889.81        51.45 o                         
  10   0   0       7354.99       7332.23       195.49 o                         
  11   0   0       2485.37       2435.61       144.02 o                         
  12   0   0         48.99         37.97        23.14 o                         
  13   0   0         52.51         68.65        29.67 o                         
  14   0   0        659.84        848.74       128.47 o                         
   2   1   0      18029.23      18950.51       313.65 o                         
   3   1   0      13072.40      13009.01       129.80 o                         
   4   1   0      21514.01      21814.97       201.60 o                         
   5   1   0       9882.57       9546.52       100.07 o                         
   6   1   0      17831.88      18307.80       204.09 o                         
   7   1   0       5709.62       5582.26        80.46 o                         
   8   1   0        149.66        141.60        11.54 o                         
   9   1   0        983.73        980.75        35.75 o                         
  10   1   0       3024.98       2951.76        67.60 o                         
  11   1   0        785.78        828.90        48.90 o                         
  12   1   0       2401.12       2421.71       103.81 o                         
  13   1   0       2086.48       2135.81       100.56 o                         
  14   1   0       3935.57       4491.73       413.68 o                         
   0   2   0      63714.43      36023.80     28872.79 o                         
   1   2   0      22523.48      22743.21       543.12 o                         
   2   2   0      11045.13      11149.60       142.71 o                         
   3   2   0         44.83         28.21         5.97 o                         
   4   2   0       1934.25       2308.48        32.68 o                         
   5   2   0        862.25       1053.19        27.78 o                         
   6   2   0      12785.96      12848.09       140.29 o                         
   7   2   0       1909.90       1982.14        37.81 o                         
   8   2   0       9575.91       9571.71       126.83 o                         
   9   2   0       5956.74       5950.26        92.38 o                         
  10   2   0       6391.36       6403.10       117.25 o                         
  11   2   0       2360.82       2404.13        66.46 o                         
  12   2   0        668.37        699.04        56.56 o                         
  13   2   0          9.27         13.29        26.06 o                         
  14   2   0        373.63        292.81        61.94 o                         
   1   3   0       6430.99       6605.21       104.91 o                         
   2   3   0      55749.75      55008.25       637.67 o                         
   3   3   0       8323.42       8350.94        92.64 o                         
   4   3   0      64418.57      65116.46       648.63 o                         
   5   3   0       8682.11       9064.35        96.82 o                         
   6   3   0      15229.93      15046.37       152.96 o                         
   7   3   0       1426.93       1451.19        31.93 o                         
   8   3   0       1271.39       1330.24        32.19 o                         
   9   3   0       1188.56       1298.90        36.16 o                         
  10   3   0       1227.01       1194.51        37.55 o                         
  11   3   0       1319.68       1321.41        54.17 o                         
  12   3   0       3794.22       4053.75       318.96 o                         
  13   3   0       2680.01       2818.16       140.89 o                         
   0   4   0       8985.98       8565.31       143.92 o                         
   1   4   0       8290.36       8300.20       138.30 o                         
   2   4   0      50667.47      50726.98       666.17 o                         
   3   4   0      22722.14      23647.05       403.42 o                         
   4   4   0        394.38        351.57        13.47 o                         
   5   4   0        850.48        932.58        21.82 o                         
   6   4   0       6184.86       5867.09        75.83 o                         
   7   4   0        206.42        224.83        11.72 o                         
   8   4   0       6941.63       6824.01        91.00 o                         
   9   4   0       2379.03       2430.74        46.85 o                         
  10   4   0       2026.01       2040.52        61.51 o                         
  11   4   0        359.19        335.57        34.86 o                         
  12   4   0          1.14         25.01        23.27 o                         
  13   4   0         27.93         16.27        31.45 o                         
  14   4   0         54.72         68.03        42.94 o                         
   1   5   0        677.60        745.84        19.31 o                         
   2   5   0       4195.90       3967.73        87.69 o                         
   3   5   0      17135.32      17442.16       245.38 o                         
   4   5   0      35193.66      35767.35       707.96 o                         
   5   5   0       2193.28       2019.38        53.80 o                         
   6   5   0       2263.92       2293.59        38.41 o                         
   7   5   0        318.84        304.26        18.42 o                         
   8   5   0         18.66         41.58         6.28 o                         
   9   5   0          2.97         19.63         5.60 o                         
  10   5   0       1147.00       1033.67        75.82 o                         
  11   5   0        792.79        813.76        56.35 o                         
  12   5   0       2748.75       2932.81       143.46 o                         
  13   5   0       1152.42       1339.75        98.27 o                         
  14   5   0       1498.33       1380.47       131.83 o                         
   0   6   0      45950.94      45964.83       617.90 o                         
   1   6   0        250.74        363.61        14.86 o                         
   2   6   0      33192.57      33309.00       453.14 o                         
   3   6   0       3197.94       3254.34        58.85 o                         
   4   6   0         21.49         24.01         8.48 o                         
   5   6   0        574.94        563.25        30.10 o                         
   6   6   0       2356.82       2284.57        49.40 o                         
   7   6   0       1380.08       1312.67        47.05 o                         
   8   6   0       5261.10       5250.43       104.28 o                         
   9   6   0       3092.55       3051.02        63.52 o                         
  10   6   0       5817.25       5679.42       116.69 o                         
  11   6   0        575.44        542.99        61.43 o                         
  12   6   0        722.70        908.26        80.52 o                         
  13   6   0         57.11        -22.51        32.42 o                         
  14   6   0         55.16         37.82        38.52 o                         
   1   7   0        643.48        606.89        13.09 o                         
   2   7   0       6668.65       6807.27        99.63 o                         
   3   7   0       1727.42       1635.37        63.64 o                         
   4   7   0      14454.08      13906.64       235.75 o                         
   5   7   0       3181.83       3271.34        78.50 o                         
   6   7   0       1978.20       2067.26        76.35 o                         
   7   7   0        357.03        409.14        25.28 o                         
   8   7   0       1072.92        979.54        40.87 o                         
   9   7   0        281.79        262.14        29.13 o                         
  10   7   0       1099.67       1037.09        73.84 o                         
  11   7   0        230.45        191.45        39.32 o                         
  12   7   0       1664.64       1677.27       111.12 o                         
  13   7   0        341.11        400.56        57.96 o                         
  14   7   0        488.77        516.53        91.01 o                         
   0   8   0       6450.24       5935.50       101.27 o                         
   1   8   0       4264.33       4079.49        63.72 o                         
   2   8   0       3216.14       3159.41        48.12 o                         
   3   8   0         19.86         16.40         5.77 o                         
   4   8   0       1544.15       1543.05        34.64 o                         
   5   8   0         35.97         21.63         7.23 o                         
   6   8   0        566.22        597.28        39.51 o                         
   7   8   0          5.38         10.61         9.16 o                         
   8   8   0       2197.17       2294.51        78.07 o                         
   9   8   0       3201.48       3006.10       103.27 o                         
  10   8   0       4257.38       4120.63       213.45 o                         
  11   8   0        302.09        289.30        60.70 o                         
  12   8   0         54.09         74.59        34.93 o                         
  13   8   0        104.66        175.62        43.56 o                         
   1   9   0        332.31        424.90        17.97 o                         
   2   9   0      11005.66      11132.37       127.09 o                         
   3   9   0       1617.10       1721.91        38.77 o                         
   4   9   0       6487.35       6317.68       126.84 o                         
   5   9   0       1897.60       1982.14        58.44 o                         
   6   9   0       8514.96       8825.13       157.07 o                         
   7   9   0        595.81        594.79        56.28 o                         
   8   9   0       1181.86       1090.36        55.62 o                         
   9   9   0         52.93        109.21        18.93 o                         
  10   9   0        316.03        296.84        33.17 o                         
  11   9   0        317.83        338.58        40.92 o                         
  12   9   0       2168.96       2398.14       144.11 o                         
  13   9   0        757.54        726.28       104.26 o                         
   0  10   0      12215.46      12494.07       349.49 o                         
   1  10   0       4221.23       4378.53        76.88 o                         
   2  10   0         16.49          5.76         3.24 o                         
   3  10   0         73.93         68.88         6.71 o                         
   4  10   0        847.77        891.84        30.21 o                         
   5  10   0         48.12         66.89        11.18 o                         
   6  10   0       3175.41       3246.63        75.29 o                         
   7  10   0        338.49        419.64        42.67 o                         
   8  10   0       2032.51       2048.97        65.53 o                         
   9  10   0        207.93        214.47        27.81 o                         
  10  10   0        463.20        496.37        43.82 o                         
  11  10   0         72.60        100.78        24.13 o                         
  12  10   0        206.81        265.60        50.83 o                         
  13  10   0         35.05        101.43        48.07 o                         
   1  11   0         24.38         36.00         6.65 o                         
   2  11   0        644.86        645.36        19.47 o                         
   3  11   0        669.13        742.46        20.01 o                         
   4  11   0       4311.99       4345.65        61.53 o                         
   5  11   0        255.61        221.04        16.48 o                         
   6  11   0       2042.61       2058.52        47.73 o                         
   7  11   0       1385.52       1249.68        45.49 o                         
   8  11   0         15.25         34.06        11.01 o                         
   9  11   0        143.85         97.20        25.07 o                         
  10  11   0        578.47        651.96        56.26 o                         
  11  11   0         10.57         18.64        17.88 o                         
  12  11   0         67.48        101.43        48.07 o                         
   0  12   0       6321.57       6284.40       159.90 o                         
   1  12   0        695.77        708.88        31.22 o                         
   2  12   0        885.02        848.41        26.99 o                         
   3  12   0        295.73        304.84        15.41 o                         
   4  12   0        824.04        859.67        22.56 o                         
   5  12   0        545.42        448.84        31.28 o                         
   6  12   0        105.65         92.17        10.89 o                         
   7  12   0        448.70        448.47        27.56 o                         
   8  12   0        644.84        586.93        37.43 o                         
   9  12   0         77.74        112.90        28.10 o                         
  10  12   0       1120.78       1057.11        91.27 o                         
  11  12   0         71.75         57.43        47.54 o                         
  12  12   0        746.82       1139.79       132.36 o                         
   1  13   0       3189.47       3190.11        67.46 o                         
   2  13   0        323.71        339.00        19.17 o                         
   3  13   0        364.83        383.99        20.78 o                         
   4  13   0          4.60          2.40         4.80 o                         
   5  13   0          4.69         -1.91         5.47 o                         
   6  13   0        144.51        112.85        12.97 o                         
   7  13   0       1343.55       1197.09        45.56 o                         
   8  13   0          1.73          0.64        13.10 o                         
   9  13   0         27.84         15.39        20.52 o                         
  10  13   0        432.20        404.42        48.45 o                         
  11  13   0        689.52        772.94       110.09 o                         
   0  14   0        903.07        813.06        52.68 o                         
   1  14   0        380.69        366.69        21.91 o                         
   2  14   0         56.60         65.51        12.69 o                         
   3  14   0        206.27        199.60        19.83 o                         
   4  14   0         81.79         85.36         9.39 o                         
   5  14   0         20.91         22.03         6.62 o                         
   6  14   0        273.90        252.43        18.85 o                         
   7  14   0         78.88         78.54        11.09 o                         
   8  14   0        101.21        124.21        23.36 o                         
   9  14   0         40.66         16.50        28.63 o                         
  10  14   0        233.56        150.34        34.09 o                         
  11  14   0         76.47         61.50        50.89 o                         
   1  15   0        418.47        479.49        36.57 o                         
   2  15   0         36.50         25.08        10.31 o                         
   3  15   0        375.61        387.95        31.49 o                         
   4  15   0        818.20        794.79        28.51 o                         
   5  15   0         90.99         99.02         9.72 o                         
   6  15   0        210.86        255.10        23.00 o                         
   7  15   0         66.27         28.40        10.29 o                         
   8  15   0        112.37         81.69        33.11 o                         
   9  15   0         31.37         23.05        22.68 o                         
  10  15   0        325.03        404.44        64.79 o                         
   0  16   0        742.42        821.86        56.06 o                         
   1  16   0       1108.84        995.23        45.32 o                         
   2  16   0       1749.74       1652.75        66.67 o                         
   3  16   0         53.35         46.35        15.74 o                         
   4  16   0         16.35          7.73         9.33 o                         
   5  16   0        824.03        911.81        47.03 o                         
   6  16   0        193.61        156.65        23.69 o                         
   7  16   0       1349.56       1331.88        70.86 o                         
   8  16   0        267.18        324.33        54.98 o                         
   9  16   0        138.88        140.55        41.79 o                         
   1  17   0          0.42          1.90        14.89 o                         
   2  17   0         45.04         38.23        18.18 o                         
   3  17   0         92.71        117.38        23.13 o                         
   4  17   0         32.86         34.78        19.16 o                         
   5  17   0        564.64        696.42        49.53 o                         
   6  17   0         23.35         27.77        15.66 o                         
   7  17   0        448.03        335.04        84.11 o                         
   8  17   0         23.32        -19.08        55.49 o                         
   9  17   0        180.07        127.89        40.61 o                         
   0  18   0         15.35        -28.27        32.34 o                         
   1  18   0       2398.88       2644.99        90.56 o                         
   2  18   0         46.10         27.50        27.53 o                         
   3  18   0        145.28        195.85        29.55 o                         
   4  18   0        131.77         92.41        23.13 o                         
   5  18   0        350.20        351.24        37.72 o                         
   6  18   0         91.84        107.83        27.15 o                         
   7  18   0        100.61        100.89        40.25 o                         
   8  18   0         16.09         20.15        37.11 o                         
   1  19   0         20.10         58.34        26.53 o                         
   2  19   0        242.03        203.39        52.13 o                         
   3  19   0        833.68        941.95        62.20 o                         
   4  19   0       1631.29       1692.79       164.80 o                         
   5  19   0        315.04        384.81        46.05 o                         
   6  19   0         67.25        104.43        71.92 o                         
   7  19   0         75.90         42.41        33.75 o                         
   0  20   0        388.63        412.97        69.45 o                         
   1  20   0       1659.41       1797.66       159.84 o                         
   2  20   0          1.49         11.84        32.69 o                         
   3  20   0        621.25        652.49        53.63 o                         
   4  20   0         86.30         60.11        27.36 o                         
   5  20   0         12.82         20.86        22.57 o                         
   6  20   0         28.00         25.20        26.20 o                         
   1  21   0        245.93        225.31        62.73 o                         
   2  21   0        119.17        212.41        58.67 o                         
   3  21   0        484.30        448.86        53.07 o                         
   4  21   0        149.72         76.20        28.73 o                         
   5  21   0       1002.36       1179.73       104.68 o                         
   0  22   0       1355.47       1604.54       139.43 o                         
   1  22   0        477.05        508.22        83.05 o                         
   2  22   0        837.99        938.98        75.84 o                         
   3  22   0        113.98        105.68        48.33 o                         
   4  22   0        383.32        418.81        83.41 o                         
   1  23   0       1495.42       1894.70       161.16 o                         
   2  23   0       1033.47       1031.26        82.52 o                         
   3  23   0       1426.79       1374.64       145.26 o                         
   1  24   0       1478.21       1601.89       154.09 o                         
   2  24   0        993.53       1101.27       130.59 o                         
 -14   1   1         49.48         70.70        38.84 o                         
 -13   1   1         96.95        123.37        27.61 o                         
 -12   1   1         85.57         80.49        20.06 o                         
 -11   1   1        185.13        191.82        21.58 o                         
 -10   1   1         50.82         47.18        12.32 o                         
  -9   1   1        633.77        665.57        30.89 o                         
  -8   1   1         76.00        100.46        15.95 o                         
  -7   1   1        680.52        711.20        30.16 o                         
  -6   1   1       1943.04       2235.64        44.60 o                         
  -5   1   1       1864.69       1883.54        45.63 o                         
  -4   1   1         71.36         84.57         6.03 o                         
  -3   1   1       5662.70       5726.20        72.72 o                         
  -2   1   1      19726.35      20488.01       391.54 o                         
  -1   1   1        221.43        195.92        25.02 o                         
   1   1   1        905.71        937.71        20.61 o                         
   2   1   1       4017.72       4008.17        56.24 o                         
   3   1   1       1893.14       1941.32        28.03 o                         
   4   1   1        508.02        527.46        12.70 o                         
   5   1   1         24.55         31.00         4.40 o                         
   6   1   1       2631.92       2814.17        42.34 o                         
   7   1   1        649.81        625.81        19.04 o                         
   8   1   1        454.64        429.50        25.45 o                         
   9   1   1        696.73        678.72        23.62 o                         
  10   1   1        823.03        839.61        34.47 o                         
  11   1   1        162.31        168.07        41.80 o                         
  12   1   1         68.45         89.18        21.85 o                         
  13   1   1          7.77         41.59        24.70 o                         
 -14   2   1         74.70         42.77        63.26 o                         
 -13   2   1        140.28         81.08        32.63 o                         
 -12   2   1          8.96         12.05        17.55 o                         
 -11   2   1         49.22         75.51        15.88 o                         
 -10   2   1       1565.38       1574.20        47.91 o                         
  -9   2   1        169.95        183.03        15.80 o                         
  -8   2   1        199.77        211.11        14.39 o                         
  -7   2   1         77.86         63.72         8.11 o                         
  -6   2   1         15.08         13.06         5.07 o                         
  -5   2   1      12495.46      13401.95       133.67 o                         
  -4   2   1        647.19        655.86        22.90 o                         
  -3   2   1      11564.65      11489.93       164.09 o                         
  -2   2   1       3286.73       3366.25        58.38 o                         
  -1   2   1         24.51         28.37         3.16 o                         
   0   2   1       3802.52       3821.48        48.86 o                         
   1   2   1        632.20        557.21        27.46 o                         
   2   2   1       3099.37       3285.62        67.95 o                         
   3   2   1       2041.19       1976.49        29.37 o                         
   4   2   1         14.99         22.76         3.46 o                         
   5   2   1        587.86        510.70        14.78 o                         
   6   2   1         26.71         28.91         5.39 o                         
   7   2   1       1051.17       1061.94        27.25 o                         
   8   2   1        297.77        316.80        15.05 o                         
   9   2   1         54.80         48.63         9.15 o                         
  10   2   1          0.63         -7.31         8.92 o                         
  11   2   1          3.80          6.64        15.95 o                         
  12   2   1        151.59        190.19        26.99 o                         
  13   2   1         21.64         25.14        26.27 o                         
 -14   3   1         70.00         11.44        29.37 o                         
 -13   3   1         16.09         -8.86        24.88 o                         
 -12   3   1        168.99        200.40        27.62 o                         
 -11   3   1          6.84         -1.69        11.84 o                         
 -10   3   1         58.10         79.91        12.02 o                         
  -9   3   1         32.28         45.83         8.88 o                         
  -8   3   1        157.96        152.37        11.39 o                         
  -7   3   1        415.81        400.23        18.45 o                         
  -6   3   1       2289.82       2350.20        39.18 o                         
  -5   3   1       5668.28       6144.10        90.64 o                         
  -4   3   1       9473.82      10136.35       125.76 o                         
  -3   3   1          9.16         16.00         4.26 o                         
  -2   3   1         56.63         67.14         8.06 o                         
  -1   3   1        390.87        396.56        16.03 o                         
   0   3   1      18648.01      19330.17       216.63 o                         
   1   3   1       7891.44       8324.44       177.09 o                         
   2   3   1       8798.63       8733.60       203.11 o                         
   3   3   1        524.65        532.02        18.56 o                         
   4   3   1        236.41        342.36        11.09 o                         
   5   3   1         61.58         92.94         6.80 o                         
   6   3   1        401.21        402.27        14.35 o                         
   7   3   1         40.72         42.86         6.03 o                         
   8   3   1       1126.05       1117.75        28.08 o                         
   9   3   1       1199.51       1180.11        39.70 o                         
  10   3   1       1873.74       1774.55        47.08 o                         
  11   3   1       1271.15       1330.20        52.81 o                         
  12   3   1         36.59         74.39        28.90 o                         
  13   3   1         80.41        105.32        33.34 o                         
 -14   4   1        253.77        358.18        55.16 o                         
 -13   4   1        125.37        113.94        35.20 o                         
 -12   4   1        378.86        334.27        49.37 o                         
 -11   4   1       1715.95       1731.75        62.34 o                         
 -10   4   1       1271.10       1168.27        35.16 o                         
  -9   4   1       3197.68       2961.05        58.28 o                         
  -8   4   1        424.91        441.44        16.40 o                         
  -7   4   1        174.77        181.29         9.80 o                         
  -6   4   1       1497.13       1514.66        38.87 o                         
  -5   4   1         31.58         59.43         6.62 o                         
  -4   4   1      15636.56      16643.24       280.33 o                         
  -3   4   1       7175.00       7456.73       117.55 o                         
  -2   4   1      12970.00      13968.12       195.22 o                         
  -1   4   1      26634.46      26515.34       268.98 o                         
   0   4   1       5366.58       5525.63        67.51 o                         
   1   4   1      10279.73      10435.09       134.80 o                         
   2   4   1        781.53        798.81        21.09 o                         
   3   4   1       5323.74       5752.67        83.54 o                         
   4   4   1       2706.56       2844.25        83.86 o                         
   5   4   1       3717.25       4168.32        81.74 o                         
   6   4   1       1563.60       1658.25        33.53 o                         
   7   4   1         63.27         57.76         9.18 o                         
   8   4   1       1266.40       1204.86        28.70 o                         
   9   4   1         92.62        126.03        11.15 o                         
  10   4   1         22.62         29.45         9.63 o                         
  11   4   1        502.04        403.07        29.19 o                         
  12   4   1          6.56          0.08        45.86 o                         
  13   4   1         47.91         89.80        35.57 o                         
 -14   5   1        419.11        421.10        77.22 o                         
 -13   5   1         52.75         59.88        32.35 o                         
 -12   5   1        890.94        892.82        77.19 o                         
 -11   5   1         55.85         71.10        17.31 o                         
 -10   5   1        124.56        148.64        24.66 o                         
  -9   5   1        189.16        299.69        18.76 o                         
  -8   5   1       1521.82       1628.55        39.87 o                         
  -7   5   1       2608.32       2582.05        49.98 o                         
  -6   5   1       3489.49       3435.29        66.83 o                         
  -5   5   1       1007.52        805.96        26.90 o                         
  -4   5   1       2320.54       2207.40       118.66 o                         
  -3   5   1         65.86         56.42         7.72 o                         
  -2   5   1       2366.35       2539.69        56.74 o                         
  -1   5   1       7068.67       7296.68        73.71 o                         
   0   5   1       1330.29       1218.84        21.70 o                         
   1   5   1       9651.62       9145.75       153.23 o                         
   2   5   1       7760.89       8070.76       107.36 o                         
   3   5   1      15551.80      15509.00       224.30 o                         
   4   5   1          2.55         -0.84         4.45 o                         
   5   5   1       2534.12       2663.81        53.13 o                         
   6   5   1       1610.10       1724.05        33.24 o                         
   7   5   1          1.62          1.39         4.32 o                         
   8   5   1        396.36        357.90        15.46 o                         
   9   5   1       1025.09       1103.06        38.30 o                         
  10   5   1        543.77        492.17        36.35 o                         
  11   5   1        744.67        686.85        55.45 o                         
  12   5   1        793.72        718.24       147.64 o                         
  13   5   1        910.34        870.33       148.08 o                         
  14   5   1         15.53         36.40        41.70 o                         
 -14   6   1         26.30        -12.55        41.70 o                         
 -13   6   1        728.08        776.65        76.18 o                         
 -12   6   1        992.28       1042.65        85.04 o                         
 -11   6   1       1746.37       1720.59       148.35 o                         
 -10   6   1        880.06        868.87        43.58 o                         
  -9   6   1       1868.13       1819.54        50.14 o                         
  -8   6   1        939.05        897.18        28.37 o                         
  -7   6   1        145.95        143.74        11.45 o                         
  -6   6   1        354.87        349.87        17.50 o                         
  -5   6   1        885.69        868.12        51.87 o                         
  -4   6   1       3824.22       3605.02        57.62 o                         
  -3   6   1      17025.80      17355.47       216.34 o                         
  -2   6   1      24573.62      25530.87       285.81 o                         
  -1   6   1       8041.59       7994.95        93.49 o                         
   0   6   1        808.95        729.92        18.72 o                         
   1   6   1          0.95          8.19         5.48 o                         
   2   6   1       3910.35       4169.06        69.56 o                         
   3   6   1         91.65         74.78         9.18 o                         
   4   6   1       2962.64       2815.35        86.76 o                         
   5   6   1       3448.17       3517.69       121.81 o                         
   6   6   1       2009.33       1892.52        63.27 o                         
   7   6   1        720.31        740.05        42.98 o                         
   8   6   1       2591.62       2463.13        54.31 o                         
   9   6   1       1482.50       1337.28        36.40 o                         
  10   6   1        713.89        769.25        44.07 o                         
  11   6   1         10.56         40.40        17.29 o                         
  12   6   1         49.09         69.58        36.91 o                         
  13   6   1        328.11        289.57        49.93 o                         
  14   6   1        805.96        819.06       107.79 o                         
 -14   7   1        724.46        632.98        98.07 o                         
 -13   7   1       1220.07       1331.90       212.85 o                         
 -12   7   1       1038.34       1028.35       106.29 o                         
 -11   7   1        647.66        668.37        85.79 o                         
 -10   7   1         37.72         23.58         9.71 o                         
  -9   7   1       1885.34       1878.21        55.76 o                         
  -8   7   1       3950.14       4129.72        75.11 o                         
  -7   7   1       2727.07       2827.06        60.55 o                         
  -6   7   1       7731.64       7656.89       154.78 o                         
  -5   7   1       4764.25       4585.22        82.32 o                         
  -4   7   1       5239.20       5665.55        75.73 o                         
  -3   7   1       4210.83       4424.09        61.11 o                         
  -2   7   1       8599.14       9243.29       108.70 o                         
  -1   7   1        509.91        517.43        23.48 o                         
   0   7   1       3279.16       3040.23        50.75 o                         
   1   7   1       1059.93        860.49        27.81 o                         
   2   7   1       7835.32       7592.53       121.09 o                         
   3   7   1      10675.97      11215.97       150.83 o                         
   4   7   1       5275.84       5083.26        97.47 o                         
   5   7   1        315.84        397.17        21.83 o                         
   6   7   1        120.07        148.56        20.80 o                         
   7   7   1        429.49        501.03        28.51 o                         
   8   7   1         31.54         51.06        14.11 o                         
   9   7   1        631.66        754.27        49.90 o                         
  10   7   1       1409.75       1422.70        79.45 o                         
  11   7   1       1586.12       1587.30        66.80 o                         
  12   7   1       1263.92       1378.59       101.07 o                         
  13   7   1       1233.28       1166.22        95.52 o                         
  14   7   1        524.06        590.75        91.71 o                         
 -13   8   1        256.93        221.19        52.48 o                         
 -12   8   1        950.13        985.18       163.99 o                         
 -11   8   1        370.65        346.72        51.25 o                         
 -10   8   1       2102.44       1977.95       134.53 o                         
  -9   8   1        229.16        203.63        26.52 o                         
  -8   8   1       1260.03       1183.67        60.70 o                         
  -7   8   1         72.48         54.98         5.45 o                         
  -6   8   1        217.11        204.18        10.03 o                         
  -5   8   1       4605.92       4235.27        66.87 o                         
  -4   8   1       2228.06       2207.44        37.53 o                         
  -3   8   1      28432.20      28641.60       349.72 o                         
  -2   8   1      14362.02      14783.91       176.04 o                         
  -1   8   1      15507.25      15291.95       205.64 o                         
   0   8   1       2369.17       2304.74        45.96 o                         
   1   8   1       3179.01       3305.61        54.84 o                         
   2   8   1        994.22       1072.56        42.43 o                         
   3   8   1          7.10          8.59         4.24 o                         
   4   8   1        966.26        875.36        30.74 o                         
   5   8   1       9160.37       8679.20       170.87 o                         
   6   8   1       1287.83       1414.48        44.93 o                         
   7   8   1       5010.16       5118.12       106.43 o                         
   8   8   1        719.00        675.39        46.20 o                         
   9   8   1       1344.23       1423.98        70.08 o                         
  10   8   1         23.80         25.83        15.94 o                         
  11   8   1         26.85        -27.21        27.21 o                         
  12   8   1        625.03        592.75        76.07 o                         
  13   8   1        750.12        828.95       109.38 o                         
 -13   9   1       1067.46       1151.10        97.80 o                         
 -12   9   1        991.16       1319.39       102.83 o                         
 -11   9   1          9.54         22.81        18.00 o                         
 -10   9   1        419.63        496.85        40.11 o                         
  -9   9   1       2077.63       2118.80       140.98 o                         
  -8   9   1       3390.93       3365.44        76.52 o                         
  -7   9   1       4397.96       4316.41        95.74 o                         
  -6   9   1       4586.35       4393.46        70.12 o                         
  -5   9   1       6342.76       6283.68        84.32 o                         
  -4   9   1       4499.31       4475.03        66.67 o                         
  -3   9   1        145.44        143.50         9.11 o                         
  -2   9   1        621.55        613.84        17.14 o                         
  -1   9   1       2569.38       2746.83        51.50 o                         
   0   9   1      21599.75      23253.75       279.55 o                         
   1   9   1      15808.63      16305.83       216.08 o                         
   2   9   1      14862.48      14743.04       183.46 o                         
   3   9   1       3963.04       3687.00        62.56 o                         
   4   9   1       5138.53       5152.13        93.73 o                         
   5   9   1        480.37        481.55        25.92 o                         
   6   9   1          8.70          4.96         8.10 o                         
   7   9   1       2457.38       2435.76        78.09 o                         
   8   9   1       2800.89       2653.16        82.70 o                         
   9   9   1       1366.14       1384.17        83.72 o                         
  10   9   1       1531.96       1480.34        86.50 o                         
  11   9   1       2485.28       2498.90       103.08 o                         
  12   9   1       1004.42       1063.50        65.11 o                         
  13   9   1        228.86        198.27        63.79 o                         
 -13  10   1        775.10        747.31       106.38 o                         
 -12  10   1       1072.82       1047.55       122.99 o                         
 -11  10   1       2433.56       2527.98       108.39 o                         
 -10  10   1       1518.90       1602.89        83.86 o                         
  -9  10   1       1120.55       1168.83        70.14 o                         
  -8  10   1       2005.32       1892.31        58.93 o                         
  -7  10   1        619.78        555.43        33.53 o                         
  -6  10   1         95.43         90.72         9.01 o                         
  -5  10   1        630.20        615.15        21.52 o                         
  -4  10   1      14829.08      14933.13       170.47 o                         
  -3  10   1       5857.90       5606.73        78.22 o                         
  -2  10   1      10544.92      10513.99       130.00 o                         
  -1  10   1      14932.28      15690.28       196.51 o                         
   0  10   1       6441.24       6545.36        91.06 o                         
   1  10   1       1122.28       1116.50        30.23 o                         
   2  10   1        288.12        348.54        12.34 o                         
   3  10   1       1622.95       1634.26        36.48 o                         
   4  10   1       1283.68       1207.61        34.98 o                         
   5  10   1       2745.14       2878.28        72.40 o                         
   6  10   1       7495.23       7365.22       155.99 o                         
   7  10   1       5843.32       5740.14       183.79 o                         
   8  10   1       2547.41       2763.91        95.82 o                         
   9  10   1         88.97        103.90        19.59 o                         
  10  10   1         51.37         62.54        18.15 o                         
  11  10   1         15.52         13.57        28.27 o                         
  12  10   1        102.89         96.41        60.35 o                         
  13  10   1        583.89        530.31        92.60 o                         
 -12  11   1         98.30         57.25        45.41 o                         
 -11  11   1        185.46        155.20        28.31 o                         
 -10  11   1         55.31         82.70        23.94 o                         
  -9  11   1       1405.34       1323.62        77.24 o                         
  -8  11   1       3398.95       3185.00        80.98 o                         
  -7  11   1       5795.48       5565.07       131.33 o                         
  -6  11   1       6150.80       5889.06       130.37 o                         
  -5  11   1       2440.69       2334.76        44.11 o                         
  -4  11   1         57.38         60.18         6.80 o                         
  -3  11   1         77.35        116.66        15.13 o                         
  -2  11   1        576.43        544.62        33.64 o                         
  -1  11   1       6763.08       6815.38       100.36 o                         
   0  11   1       4854.52       4822.11        94.65 o                         
   1  11   1      27360.49      27335.78       299.40 o                         
   2  11   1       2987.41       3024.63        40.92 o                         
   3  11   1       3521.34       3476.16        54.21 o                         
   4  11   1         31.27         36.90         8.09 o                         
   5  11   1       5776.72       5682.34       116.42 o                         
   6  11   1         17.86         11.14        12.41 o                         
   7  11   1       2084.36       2138.37       102.27 o                         
   8  11   1       2202.90       2145.90        84.35 o                         
   9  11   1       3908.21       3628.07       118.09 o                         
  10  11   1       1796.64       1809.25        94.45 o                         
  11  11   1       2164.03       2178.19       111.07 o                         
  12  11   1       2451.35       2396.91       194.91 o                         
 -12  12   1       2324.76       2580.34       202.51 o                         
 -11  12   1       1748.88       1895.76       167.70 o                         
 -10  12   1       1875.47       1915.06        97.63 o                         
  -9  12   1       1342.70       1305.30        78.82 o                         
  -8  12   1        755.35        828.85        44.44 o                         
  -7  12   1         43.22         62.72        15.61 o                         
  -6  12   1       3433.28       3193.31        78.72 o                         
  -5  12   1       9883.92      10066.69       162.67 o                         
  -4  12   1      12462.45      12341.88       161.45 o                         
  -3  12   1       5434.42       5380.44        79.01 o                         
  -2  12   1      15917.06      15915.50       232.48 o                         
  -1  12   1       8978.93       9197.82       150.79 o                         
   0  12   1       7604.89       7745.98       123.25 o                         
   1  12   1        217.60        187.85        14.55 o                         
   2  12   1       3068.38       2975.00        81.45 o                         
   3  12   1       1653.17       1739.85        30.59 o                         
   4  12   1        932.75        921.14        29.30 o                         
   5  12   1       1555.95       1738.07        64.67 o                         
   6  12   1       8003.77       7740.29       141.09 o                         
   7  12   1       4965.05       5012.77       100.37 o                         
   8  12   1       2910.44       3028.02        97.61 o                         
   9  12   1        129.02         95.26        22.06 o                         
  10  12   1         72.77         75.37        26.05 o                         
  11  12   1         35.83         62.75        24.51 o                         
  12  12   1        359.29        366.15        83.41 o                         
 -11  13   1          6.41         29.33        42.59 o                         
 -10  13   1          4.45          5.85        19.48 o                         
  -9  13   1        506.19        578.88        52.73 o                         
  -8  13   1       2905.27       2953.74        91.45 o                         
  -7  13   1       6640.96       6697.22       139.01 o                         
  -6  13   1       5445.66       5277.14       111.92 o                         
  -5  13   1       1979.53       1976.78        49.12 o                         
  -4  13   1        951.02        926.51        27.37 o                         
  -3  13   1        535.56        530.30        28.23 o                         
  -2  13   1        281.45        330.17        22.72 o                         
  -1  13   1        793.74        773.69        34.70 o                         
   0  13   1       6284.67       6202.84       101.93 o                         
   1  13   1       9848.84       9466.33       138.42 o                         
   2  13   1       6789.00       6695.98        93.65 o                         
   3  13   1       7641.99       7553.43        86.52 o                         
   4  13   1       2776.07       2700.47        59.69 o                         
   5  13   1         19.66         23.30         9.09 o                         
   6  13   1        206.96        230.40        17.12 o                         
   7  13   1        536.13        590.40        31.93 o                         
   8  13   1       1237.74       1261.21        49.09 o                         
   9  13   1       2435.54       2496.28        97.32 o                         
  10  13   1       3206.21       3264.31       164.96 o                         
  11  13   1       2243.81       2754.22       212.76 o                         
 -11  14   1       1595.83       1851.94       172.65 o                         
 -10  14   1       3551.84       3436.97       140.92 o                         
  -9  14   1        590.55        621.55        55.99 o                         
  -8  14   1       2055.60       2055.17        85.82 o                         
  -7  14   1        288.76        322.02        29.13 o                         
  -6  14   1        879.97        813.67        32.79 o                         
  -5  14   1       3424.44       3377.56        61.47 o                         
  -4  14   1       3279.00       3277.36        59.32 o                         
  -3  14   1       9827.82      10083.76       185.80 o                         
  -2  14   1       3860.34       3941.13        96.81 o                         
  -1  14   1       6727.25       6686.28       112.99 o                         
   0  14   1       1791.79       1699.84        54.91 o                         
   1  14   1        807.34        835.40        33.55 o                         
   2  14   1        176.05        160.66        15.18 o                         
   3  14   1       2626.12       2483.71        49.13 o                         
   4  14   1       7229.04       7188.10       104.67 o                         
   5  14   1       9268.13       9295.52       160.56 o                         
   6  14   1       1695.86       1687.01        46.00 o                         
   7  14   1       6290.83       6249.81       114.60 o                         
   8  14   1        408.44        334.35        31.41 o                         
   9  14   1        411.32        420.91        52.13 o                         
  10  14   1         72.78         39.06        24.65 o                         
 -10  15   1        464.13        451.36        66.11 o                         
  -9  15   1       1440.80       1575.38       107.88 o                         
  -8  15   1       2524.08       2570.40       141.84 o                         
  -7  15   1       2940.27       2854.69       167.79 o                         
  -6  15   1       2399.02       2424.09       111.59 o                         
  -5  15   1       1999.73       1994.81        43.85 o                         
  -4  15   1        849.14        944.87        40.54 o                         
  -3  15   1        967.86        892.48        49.16 o                         
  -2  15   1        560.83        570.53        34.15 o                         
  -1  15   1       1871.03       1953.76        61.07 o                         
   0  15   1       4537.49       4718.24       117.16 o                         
   1  15   1       3524.73       3753.53        84.63 o                         
   2  15   1      10766.92      10601.06       221.88 o                         
   3  15   1       6965.56       7057.52       124.79 o                         
   4  15   1       5406.32       5324.96        80.85 o                         
   5  15   1         20.73         16.80         7.79 o                         
   6  15   1         19.20         26.81        11.08 o                         
   7  15   1        429.53        468.95        25.40 o                         
   8  15   1        340.04        256.77        46.37 o                         
   9  15   1       3449.46       3606.34       133.86 o                         
  10  15   1       4084.82       4189.20       169.47 o                         
 -10  16   1       2191.56       1978.46       198.27 o                         
  -9  16   1        804.17        591.95        73.91 o                         
  -8  16   1        144.04        144.02        64.15 o                         
  -7  16   1        286.71        209.05        62.20 o                         
  -6  16   1        160.51        148.35        28.80 o                         
  -5  16   1        767.15        808.60        50.77 o                         
  -4  16   1       4390.19       4200.62       127.12 o                         
  -3  16   1       3883.03       3856.67       115.03 o                         
  -2  16   1       5278.22       5557.17       146.77 o                         
  -1  16   1       1326.99       1437.48        53.21 o                         
   0  16   1        559.91        636.68        34.80 o                         
   1  16   1       3279.43       3352.41       101.84 o                         
   2  16   1       1420.19       1360.88        53.51 o                         
   3  16   1         61.07         86.22        22.40 o                         
   4  16   1       1739.81       1807.37        51.57 o                         
   5  16   1       4075.50       4068.14       109.14 o                         
   6  16   1       2545.50       2476.81       109.83 o                         
   7  16   1        774.83        833.34        52.44 o                         
   8  16   1       1648.06       1779.11       120.46 o                         
   9  16   1       1080.51       1113.38        98.71 o                         
  -9  17   1       1780.14       1774.92       124.51 o                         
  -8  17   1       1676.79       1431.54       171.94 o                         
  -7  17   1        836.74       1019.97        90.04 o                         
  -6  17   1       1241.34       1288.56        77.56 o                         
  -5  17   1       2320.73       2117.01        98.19 o                         
  -4  17   1       1698.02       1699.69        78.12 o                         
  -3  17   1          0.51         -8.70        14.37 o                         
  -2  17   1        114.10        116.52        21.25 o                         
  -1  17   1       2945.88       3027.10        96.40 o                         
   0  17   1        849.92        796.15        40.00 o                         
   1  17   1       5290.81       5439.15       141.27 o                         
   2  17   1       1137.98       1199.90        51.28 o                         
   3  17   1       5229.83       5307.68       156.51 o                         
   4  17   1        331.48        339.86        37.35 o                         
   5  17   1       1368.03       1292.12        69.98 o                         
   6  17   1          0.22         -2.77        17.35 o                         
   7  17   1        175.28        186.96        70.86 o                         
   8  17   1        329.11        404.32        94.01 o                         
   9  17   1       1823.57       1987.99       135.10 o                         
  -8  18   1        238.16        281.50        82.88 o                         
  -7  18   1        323.76        295.45        55.53 o                         
  -6  18   1        108.98        133.92        24.05 o                         
  -5  18   1        227.66        279.27        52.33 o                         
  -4  18   1       3454.58       3375.97       118.77 o                         
  -3  18   1       2805.56       2939.71       146.89 o                         
  -2  18   1       4694.06       4805.14       244.57 o                         
  -1  18   1       1919.77       1853.77       111.24 o                         
   0  18   1        991.60       1034.01        70.84 o                         
   1  18   1         80.91         62.88        33.37 o                         
   2  18   1          2.39          9.55        15.08 o                         
   3  18   1         18.75         41.21        20.34 o                         
   4  18   1        950.37        938.72        61.32 o                         
   5  18   1       2960.75       3077.14       114.91 o                         
   6  18   1       5176.60       5021.70       210.36 o                         
   7  18   1       2836.35       2664.90       153.37 o                         
   8  18   1       1759.59       1806.17       198.98 o                         
  -7  19   1        543.83        715.64       117.87 o                         
  -6  19   1       1902.87       1642.40       117.53 o                         
  -5  19   1       1328.82       1380.61        73.30 o                         
  -4  19   1       1195.96       1337.05        72.81 o                         
  -3  19   1         11.50         15.55        25.53 o                         
  -2  19   1        169.56        142.08        46.12 o                         
  -1  19   1         14.06         61.32        33.75 o                         
   0  19   1        773.78        811.52       116.54 o                         
   1  19   1       3049.28       3041.31       131.69 o                         
   2  19   1       2706.18       2427.31       173.71 o                         
   3  19   1       2341.55       2512.71       105.40 o                         
   4  19   1       1354.89       1352.13        75.25 o                         
   5  19   1        698.62        697.14        69.89 o                         
   6  19   1        185.51        187.58        85.00 o                         
   7  19   1        123.09        114.08        42.14 o                         
  -6  20   1          2.85        -17.58        30.60 o                         
  -5  20   1        549.01        492.36        66.97 o                         
  -4  20   1        499.87        585.25        53.23 o                         
  -3  20   1       3548.85       3560.21       223.01 o                         
  -2  20   1       1428.92       1353.79       129.35 o                         
  -1  20   1       3073.06       3043.85       191.91 o                         
   0  20   1        443.45        435.89        64.23 o                         
   1  20   1        112.16        109.68        29.49 o                         
   2  20   1          6.03          0.05        19.26 o                         
   3  20   1        168.78        169.36        31.42 o                         
   4  20   1        254.25        342.15        61.64 o                         
   5  20   1       2111.68       2156.82        97.94 o                         
   6  20   1        817.30        748.45        84.45 o                         
  -5  21   1        354.46        338.93        59.25 o                         
  -4  21   1          8.02         28.27        19.90 o                         
  -3  21   1         85.30         76.11        27.51 o                         
  -2  21   1         61.76         48.24        42.94 o                         
  -1  21   1         67.77         56.72        34.46 o                         
   0  21   1       1313.44       1223.63        84.92 o                         
   1  21   1       1015.78       1008.78        77.06 o                         
   2  21   1       3465.87       3550.57       404.49 o                         
   3  21   1        963.93        854.50        71.37 o                         
   4  21   1        985.43       1026.56        69.51 o                         
   5  21   1        163.57        150.03        58.49 o                         
  -4  22   1        219.53        126.35        51.60 o                         
  -3  22   1        454.50        480.82        56.72 o                         
  -2  22   1        901.40       1022.45       116.98 o                         
  -1  22   1        505.75        512.29        79.17 o                         
   0  22   1         45.70         22.27        35.34 o                         
   1  22   1        377.98        375.16        73.87 o                         
   2  22   1         89.33        127.12        35.91 o                         
   3  22   1        221.67        192.19        38.48 o                         
   4  22   1         79.98         44.71        54.60 o                         
  -3  23   1         12.65        -13.78        44.00 o                         
  -2  23   1         18.36         26.33        40.11 o                         
  -1  23   1        452.72        744.13       101.08 o                         
   0  23   1        462.94        415.27        74.04 o                         
   1  23   1       1611.90       1646.99       106.89 o                         
   2  23   1        646.50        632.04       117.78 o                         
   3  23   1       1277.82       1110.81       134.12 o                         
  -2  24   1        288.83        259.06        69.98 o                         
  -1  24   1        566.16        718.86       103.02 o                         
   1  24   1          1.32         76.87        44.00 o                         
   2  24   1          1.77         26.40        26.95 o                         
 -14   0   2       3673.17       3853.19       273.20 o                         
 -13   0   2       1853.54       1885.34       106.33 o                         
 -12   0   2        330.84        381.48        55.40 o                         
 -11   0   2        867.66       1012.91        89.77 o                         
 -10   0   2        145.91        142.25        35.87 o                         
  -9   0   2       6224.72       6066.91       167.72 o                         
  -8   0   2       6951.77       6922.74       178.97 o                         
  -7   0   2       9292.90       9349.98       178.38 o                         
  -6   0   2      36323.09      36389.93       575.12 o                         
  -5   0   2      28508.66      29589.09       573.48 o                         
  -4   0   2      23314.16      23628.73       457.34 o                         
  -3   0   2      20393.86      20009.27       384.67 o                         
  -2   0   2       2968.99       3340.38       112.39 o                         
  -1   0   2       7122.30       7471.33       151.11 o                         
   1   0   2        123.85        215.00        11.87 o                         
   2   0   2      43605.86      45334.31       693.60 o                         
   3   0   2       1112.21       1008.54        29.98 o                         
   4   0   2      10992.38      10712.27       147.25 o                         
   5   0   2        346.61        255.08        16.07 o                         
   6   0   2       9760.08       9825.11       132.28 o                         
   7   0   2       2412.81       2527.97        56.87 o                         
   8   0   2       5926.70       6078.16       117.59 o                         
   9   0   2       1554.56       1598.74        52.56 o                         
  10   0   2       2291.34       2403.32        80.61 o                         
  11   0   2        828.00        713.55        55.26 o                         
  12   0   2       1890.24       2045.96       420.57 o                         
  13   0   2       2382.48       2338.42       206.75 o                         
 -14   1   2        113.87         78.38        37.21 o                         
 -13   1   2        160.37        206.25        26.79 o                         
 -12   1   2       2380.64       2425.21        92.72 o                         
 -11   1   2       1196.00       1134.27        67.96 o                         
 -10   1   2       4517.73       4706.49       125.94 o                         
  -9   1   2       3420.49       3644.14       110.88 o                         
  -8   1   2       7756.77       7677.27       159.48 o                         
  -7   1   2      14682.45      14929.72       204.28 o                         
  -6   1   2       2292.10       2364.56        54.44 o                         
  -5   1   2        160.95        181.91        11.05 o                         
  -4   1   2       9835.96       9912.07       170.16 o                         
  -3   1   2       4915.21       4834.64       109.68 o                         
  -2   1   2       3313.30       3405.80        42.89 o                         
  -1   1   2      52635.99      51010.16       595.14 o                         
   0   1   2      44356.59      45024.24       525.92 o                         
   1   1   2      26956.67      27524.31       425.37 o                         
   2   1   2          8.03         22.54         3.74 o                         
   3   1   2        914.90        933.68        26.82 o                         
   4   1   2         58.20         37.26         4.55 o                         
   5   1   2       1008.28       1109.83        21.83 o                         
   6   1   2      11329.97      11724.85       123.67 o                         
   7   1   2       8709.83       8821.96       101.30 o                         
   8   1   2       7078.56       7133.38        84.51 o                         
   9   1   2       4623.73       4670.27        89.43 o                         
  10   1   2       1555.52       1536.79        40.89 o                         
  11   1   2       3045.25       3147.72        89.85 o                         
  12   1   2          4.62          9.89        17.69 o                         
  13   1   2        107.56        169.55        44.21 o                         
 -14   2   2       4374.79       4446.79       209.04 o                         
 -13   2   2       2024.46       2158.55       147.47 o                         
 -12   2   2       1776.77       1752.55        77.32 o                         
 -11   2   2       1421.19       1418.01        55.67 o                         
 -10   2   2        606.42        604.45        28.29 o                         
  -9   2   2         84.27         91.98        11.89 o                         
  -8   2   2       6967.16       6805.71       112.58 o                         
  -7   2   2       3737.01       3798.41        73.91 o                         
  -6   2   2      19495.21      19631.67       259.26 o                         
  -5   2   2      12163.21      11729.50       162.24 o                         
  -4   2   2      12399.21      12155.40       165.71 o                         
  -3   2   2      13423.55      13489.96       192.20 o                         
  -2   2   2        227.16        287.09        12.61 o                         
  -1   2   2        749.94        694.35        19.46 o                         
   0   2   2         70.35         69.63         8.79 o                         
   1   2   2       3190.31       3241.83        65.44 o                         
   2   2   2      21783.50      21931.73       444.01 o                         
   3   2   2      10478.91      10309.35       150.32 o                         
   4   2   2       2321.99       1943.54        33.29 o                         
   5   2   2      10006.91       9614.10       101.89 o                         
   6   2   2       1561.42       1571.89        29.60 o                         
   7   2   2       7485.77       7317.12        87.43 o                         
   8   2   2          0.19         -1.58         6.24 o                         
   9   2   2         61.44         52.79         8.04 o                         
  10   2   2       2085.29       2098.94        44.34 o                         
  11   2   2        873.60        845.11        39.19 o                         
  12   2   2       3326.83       3280.13       147.92 o                         
  13   2   2       5305.16       5677.40       209.04 o                         
 -14   3   2         16.72         62.96        36.67 o                         
 -13   3   2        154.53        161.74        37.98 o                         
 -12   3   2       1238.71       1269.60        64.22 o                         
 -11   3   2       1668.94       1621.05        60.55 o                         
 -10   3   2       4239.91       4074.28        81.61 o                         
  -9   3   2       2940.36       3045.59        65.03 o                         
  -8   3   2       1435.02       1459.37        43.96 o                         
  -7   3   2      14634.56      15217.98       177.05 o                         
  -6   3   2         64.19         71.44         6.36 o                         
  -5   3   2       5504.56       5459.58        79.14 o                         
  -4   3   2      12414.45      12566.46       165.58 o                         
  -3   3   2       4610.86       4653.33        73.19 o                         
  -2   3   2      52650.96      54441.11       714.51 o                         
  -1   3   2      60170.21      61754.24       722.70 o                         
   0   3   2      38385.43      41329.62      1092.96 o                         
   1   3   2         91.81        108.49        11.95 o                         
   2   3   2       1310.73       1259.14        29.56 o                         
   3   3   2        436.00        351.96        16.84 o                         
   4   3   2        857.89        821.56        16.32 o                         
   5   3   2        386.01        410.47        13.10 o                         
   6   3   2      15872.47      16062.45       163.99 o                         
   7   3   2       1382.47       1339.16        29.88 o                         
   8   3   2       8378.25       8277.16       101.51 o                         
   9   3   2       4569.10       4399.05        67.27 o                         
  10   3   2       3726.62       3705.40        65.11 o                         
  11   3   2        758.56        776.01        40.99 o                         
  12   3   2          8.43        -19.10        24.56 o                         
  13   3   2          0.63          7.54        25.21 o                         
 -14   4   2        890.98       1036.77        85.45 o                         
 -13   4   2        631.68        650.92        66.95 o                         
 -12   4   2       4091.45       3942.40       140.36 o                         
 -11   4   2       4656.80       4632.59       112.10 o                         
 -10   4   2        270.64        294.76        25.20 o                         
  -9   4   2        144.00        146.28        17.98 o                         
  -8   4   2       3452.96       3531.65        78.19 o                         
  -7   4   2       3917.71       3940.29        63.55 o                         
  -6   4   2       9444.41       9166.62       124.61 o                         
  -5   4   2      13679.26      13391.72       179.56 o                         
  -4   4   2      30801.34      31680.80       354.30 o                         
  -3   4   2      31704.40      32731.77       364.48 o                         
  -2   4   2      20405.55      21227.21       260.71 o                         
  -1   4   2      18906.48      18782.69       221.82 o                         
   0   4   2         44.54         57.46        16.17 o                         
   1   4   2       5928.96       6125.25       123.26 o                         
   2   4   2      12231.49      12231.81       179.81 o                         
   3   4   2      35527.12      36417.41       539.11 o                         
   4   4   2      15311.47      15645.76       204.37 o                         
   5   4   2       7412.01       6972.02        84.03 o                         
   6   4   2         18.53         13.86         4.60 o                         
   7   4   2       1486.40       1454.54        30.62 o                         
   8   4   2        640.77        616.65        20.60 o                         
   9   4   2        750.65        709.87        23.14 o                         
  10   4   2       2025.94       2028.15        51.12 o                         
  11   4   2       2197.69       2186.32        76.84 o                         
  12   4   2       2716.82       2612.40       134.76 o                         
  13   4   2       2252.30       2263.65       129.87 o                         
 -14   5   2          0.16        -14.38        28.43 o                         
 -13   5   2         96.75        136.54        35.64 o                         
 -12   5   2       1316.08       1447.44        97.75 o                         
 -11   5   2       1308.55       1238.22        51.67 o                         
 -10   5   2       9262.05       8981.76       171.84 o                         
  -9   5   2       4806.10       4623.59       124.29 o                         
  -8   5   2       3432.08       3492.28        62.76 o                         
  -7   5   2       2247.28       2194.86        47.32 o                         
  -6   5   2        244.25        250.53        12.50 o                         
  -5   5   2       2238.55       2404.12        52.58 o                         
  -4   5   2       3576.51       3695.20        55.20 o                         
  -3   5   2       5180.51       5242.97        81.29 o                         
  -2   5   2      36177.12      37425.94       408.65 o                         
  -1   5   2      12292.74      12593.82       136.85 o                         
   0   5   2       1052.81        928.95        26.23 o                         
   1   5   2       6128.67       5656.59        81.81 o                         
   2   5   2       1996.80       1950.04        59.80 o                         
   3   5   2      14710.49      15276.19       218.85 o                         
   4   5   2        364.78        312.14        19.29 o                         
   5   5   2        338.89        330.61        14.89 o                         
   6   5   2       4359.54       4214.57        63.95 o                         
   7   5   2       3907.96       3911.61        63.28 o                         
   8   5   2       9625.10       9460.60       111.10 o                         
   9   5   2      11912.30      11511.43       150.73 o                         
  10   5   2       2331.92       2393.16        80.91 o                         
  11   5   2       1614.01       1470.36        77.37 o                         
  12   5   2         85.65        161.46        31.35 o                         
  13   5   2        155.41        223.31        91.09 o                         
 -14   6   2        575.18        642.70        95.42 o                         
 -13   6   2       1871.15       1958.34       120.84 o                         
 -12   6   2       1496.87       1483.11       100.56 o                         
 -11   6   2       2318.94       2279.82        99.12 o                         
 -10   6   2         20.28         14.46        12.32 o                         
  -9   6   2        544.32        525.73        25.53 o                         
  -8   6   2       5011.07       5020.86        73.97 o                         
  -7   6   2        689.51        712.10        23.05 o                         
  -6   6   2       8495.55       8383.53       106.07 o                         
  -5   6   2       8187.72       8460.51       129.08 o                         
  -4   6   2       3061.07       2774.12        48.15 o                         
  -3   6   2      18163.44      18893.59       219.33 o                         
  -2   6   2       2186.45       2287.66        37.10 o                         
  -1   6   2       7946.03       8029.58        87.73 o                         
   0   6   2       5362.39       5374.17        79.16 o                         
   1   6   2       2484.37       2574.76        57.11 o                         
   2   6   2      28304.21      28579.93       392.24 o                         
   3   6   2       2229.92       2115.94        47.10 o                         
   4   6   2      27485.39      28104.17       396.47 o                         
   5   6   2       6050.58       6072.24        84.19 o                         
   6   6   2       3426.28       3386.70        59.23 o                         
   7   6   2         38.52         40.03         7.96 o                         
   8   6   2        913.40        797.33        28.47 o                         
   9   6   2         48.00         43.85        13.80 o                         
  10   6   2       1415.05       1561.70        64.78 o                         
  11   6   2       1914.83       1908.92        74.56 o                         
  12   6   2       3677.33       3729.36       134.52 o                         
  13   6   2       1260.91       1311.50       113.18 o                         
 -14   7   2         85.42         52.66        48.24 o                         
 -13   7   2          2.55          2.76        34.76 o                         
 -12   7   2        553.95        560.83        64.64 o                         
 -11   7   2         11.50         44.39        24.42 o                         
 -10   7   2       3554.99       3599.86       161.21 o                         
  -9   7   2       2808.76       2762.60        85.23 o                         
  -8   7   2       3655.15       3578.41        62.35 o                         
  -7   7   2       1196.79       1195.93        41.32 o                         
  -6   7   2        691.72        713.02        22.96 o                         
  -5   7   2        379.18        391.35        18.77 o                         
  -4   7   2       1368.07       1471.77        27.02 o                         
  -3   7   2       8884.95       9093.32       116.95 o                         
  -2   7   2      16317.04      16508.82       241.52 o                         
  -1   7   2      14386.40      14659.28       152.63 o                         
   0   7   2       3852.32       3629.52        49.42 o                         
   1   7   2      11878.98      11164.33       191.47 o                         
   2   7   2       3873.75       3855.98        63.33 o                         
   3   7   2       4371.69       4809.56        85.45 o                         
   4   7   2        996.81        912.07        28.98 o                         
   5   7   2        129.42        104.49        12.48 o                         
   6   7   2       2842.63       2935.12        67.27 o                         
   7   7   2       2277.49       2517.11        68.82 o                         
   8   7   2       3838.32       3982.01       112.96 o                         
   9   7   2       4484.64       4636.50       118.24 o                         
  10   7   2        110.06        125.17        21.24 o                         
  11   7   2       1021.83       1010.91        64.40 o                         
  12   7   2         39.77         30.26        26.62 o                         
  13   7   2        536.14        543.74        90.48 o                         
  14   7   2        214.42        122.64        54.60 o                         
 -13   8   2        599.76        639.77        71.23 o                         
 -12   8   2        199.88        259.44        48.35 o                         
 -11   8   2        455.69        388.77        52.45 o                         
 -10   8   2         63.48         62.19        10.90 o                         
  -9   8   2         24.00          9.19         8.30 o                         
  -8   8   2       3403.86       3156.95        60.68 o                         
  -7   8   2        866.06        843.52        38.41 o                         
  -6   8   2       4786.56       4719.93        90.77 o                         
  -5   8   2       6710.21       6767.49        97.10 o                         
  -4   8   2       7456.71       7580.13        87.74 o                         
  -3   8   2       5868.55       5708.17        79.53 o                         
  -2   8   2         10.64         30.40         5.56 o                         
  -1   8   2        749.85        656.57        36.66 o                         
   0   8   2        176.51        140.79         6.54 o                         
   1   8   2        219.07        185.58        17.33 o                         
   2   8   2      12115.98      12181.49       165.10 o                         
   3   8   2       6493.30       6700.92       143.33 o                         
   4   8   2       2764.84       2656.11        70.87 o                         
   5   8   2       5102.27       5114.40       101.61 o                         
   6   8   2       1737.84       1895.89        47.99 o                         
   7   8   2       1346.15       1310.10        49.01 o                         
   8   8   2        171.54        171.30        25.78 o                         
   9   8   2         42.67         64.07        20.01 o                         
  10   8   2       1311.53       1231.97        68.64 o                         
  11   8   2        529.16        493.94        39.15 o                         
  12   8   2       1507.80       1619.72        82.83 o                         
  13   8   2       1393.87       1416.87       145.96 o                         
 -13   9   2        253.48        340.20       106.56 o                         
 -12   9   2       1283.49       1253.64       201.45 o                         
 -11   9   2        232.96        131.12        35.39 o                         
 -10   9   2       2076.41       2014.59        78.37 o                         
  -9   9   2        659.74        523.10        51.18 o                         
  -8   9   2        279.91        259.23        12.37 o                         
  -7   9   2       2020.46       1987.08        44.54 o                         
  -6   9   2        780.89        733.94        24.91 o                         
  -5   9   2       1616.97       1611.83        36.12 o                         
  -4   9   2       7107.15       6971.42        90.55 o                         
  -3   9   2         52.52         48.39         6.78 o                         
  -2   9   2       9334.53       8947.91       157.04 o                         
  -1   9   2        228.81        164.42        12.12 o                         
   0   9   2       3702.64       3451.80        63.55 o                         
   1   9   2       1733.46       1524.60        47.13 o                         
   2   9   2        808.67        826.66        32.68 o                         
   3   9   2        973.47        868.28        34.10 o                         
   4   9   2       2720.01       2836.85        64.53 o                         
   5   9   2         19.29         19.16         8.44 o                         
   6   9   2       6134.04       6189.44       123.60 o                         
   7   9   2        525.88        612.42        44.10 o                         
   8   9   2       3997.34       4016.72       108.13 o                         
   9   9   2       2423.79       2155.84        91.83 o                         
  10   9   2        273.35        345.16        38.38 o                         
  11   9   2        185.73        287.58        37.38 o                         
  12   9   2         45.00        104.40        26.61 o                         
  13   9   2          5.92        -43.47        54.78 o                         
 -13  10   2        113.82         99.67        50.72 o                         
 -12  10   2        162.95        150.73        57.78 o                         
 -11  10   2        428.55        441.84        50.01 o                         
 -10  10   2          1.40          0.05        14.87 o                         
  -9  10   2        208.52        193.78        29.07 o                         
  -8  10   2        736.28        702.01        35.61 o                         
  -7  10   2       1761.28       1524.92        56.98 o                         
  -6  10   2       1250.23       1283.97        47.06 o                         
  -5  10   2       2823.33       2917.17        56.43 o                         
  -4  10   2       2592.66       2531.98        41.28 o                         
  -3  10   2        367.39        338.32        11.19 o                         
  -2  10   2        121.16        134.03        13.60 o                         
  -1  10   2         59.36         84.23        13.07 o                         
   0  10   2        679.04        856.29        44.63 o                         
   1  10   2       1158.00       1123.08        37.07 o                         
   2  10   2       1760.88       1829.48        43.47 o                         
   3  10   2      10596.40      10451.55       161.30 o                         
   4  10   2       2015.78       2080.20        54.55 o                         
   5  10   2       1227.11       1273.05        44.92 o                         
   6  10   2        201.07        203.36        20.81 o                         
   7  10   2       1389.07       1439.26        81.47 o                         
   8  10   2        708.07        629.95        44.87 o                         
   9  10   2         35.89         14.14        16.77 o                         
  10  10   2        785.98        785.32        48.04 o                         
  11  10   2        138.96        162.67        30.28 o                         
  12  10   2        385.55        331.58        57.64 o                         
 -12  11   2        781.10        994.00       119.28 o                         
 -11  11   2        650.64        636.34        97.54 o                         
 -10  11   2       1186.28       1242.19        85.17 o                         
  -9  11   2         26.28         15.65        16.01 o                         
  -8  11   2        168.26        136.74        16.85 o                         
  -7  11   2        981.59        900.31        25.01 o                         
  -6  11   2          0.06          3.56         7.43 o                         
  -5  11   2        493.26        485.52        19.61 o                         
  -4  11   2       2393.94       2329.43        46.55 o                         
  -3  11   2         12.95         10.86         5.56 o                         
  -2  11   2       4340.71       4350.95        88.03 o                         
  -1  11   2       4123.33       4128.72        83.94 o                         
   0  11   2       8307.88       8499.25       171.62 o                         
   1  11   2       3553.08       3399.79        65.14 o                         
   2  11   2        161.29        152.23        11.20 o                         
   3  11   2       2798.27       2809.61        52.28 o                         
   4  11   2       1792.77       1821.09        52.82 o                         
   5  11   2        365.09        354.66        23.31 o                         
   6  11   2       1956.71       1829.86        66.11 o                         
   7  11   2        926.43        935.08        43.32 o                         
   8  11   2        807.57        828.44        51.94 o                         
   9  11   2        969.44        866.50        55.34 o                         
  10  11   2         62.52         30.79        17.87 o                         
  11  11   2          0.79          4.26        19.71 o                         
  12  11   2        797.55        678.93       107.79 o                         
 -12  12   2         39.14         73.34        44.71 o                         
 -11  12   2         24.19         84.29        46.48 o                         
 -10  12   2        188.70        182.80        29.16 o                         
  -9  12   2         67.03         99.66        26.90 o                         
  -8  12   2       2690.81       2800.19        89.12 o                         
  -7  12   2         24.93         20.85        12.80 o                         
  -6  12   2       1397.83       1280.13        44.72 o                         
  -5  12   2        167.56        156.25        12.59 o                         
  -4  12   2       1898.01       1888.77        39.63 o                         
  -3  12   2        132.04        147.13        14.50 o                         
  -2  12   2        913.22        861.33        25.93 o                         
  -1  12   2        355.97        374.57        23.00 o                         
   0  12   2        287.58        282.27        17.66 o                         
   1  12   2       1487.01       1424.64        44.87 o                         
   2  12   2       2437.12       2487.87        55.04 o                         
   3  12   2        363.61        328.28        16.24 o                         
   4  12   2       1389.78       1421.70        45.49 o                         
   5  12   2        207.54        171.62        27.85 o                         
   6  12   2        453.32        405.33        37.99 o                         
   7  12   2        576.34        614.84        35.91 o                         
   8  12   2         28.58          0.57        20.12 o                         
   9  12   2         33.78         53.84        19.63 o                         
  10  12   2         96.34        117.29        25.16 o                         
  11  12   2         17.60         41.57        24.17 o                         
 -11  13   2        189.91        174.24        61.14 o                         
 -10  13   2        263.23        275.96        37.03 o                         
  -9  13   2        111.81        109.33        25.27 o                         
  -8  13   2          0.52         -4.65        14.27 o                         
  -7  13   2        429.90        408.37        29.34 o                         
  -6  13   2        486.63        434.73        25.39 o                         
  -5  13   2        408.22        369.88        20.17 o                         
  -4  13   2        340.91        343.37        17.60 o                         
  -3  13   2       1496.61       1551.08        46.26 o                         
  -2  13   2        301.56        299.73        21.90 o                         
  -1  13   2       2670.06       2666.11        50.63 o                         
   0  13   2        476.92        516.40        22.31 o                         
   1  13   2        676.96        636.29        28.40 o                         
   2  13   2        493.21        503.12        17.59 o                         
   3  13   2        440.36        403.11        16.01 o                         
   4  13   2        699.33        628.28        42.82 o                         
   5  13   2         10.64         24.04        15.06 o                         
   6  13   2       1290.41       1334.03        53.05 o                         
   7  13   2         11.84         27.40        12.66 o                         
   8  13   2          1.25         15.65        20.06 o                         
   9  13   2        507.06        470.10        42.88 o                         
  10  13   2         19.52         25.42        19.04 o                         
  11  13   2        931.57        777.18       113.98 o                         
 -11  14   2         14.73         15.02        49.66 o                         
 -10  14   2         10.34         42.94        37.11 o                         
  -9  14   2        500.31        547.29        45.03 o                         
  -8  14   2        194.75        181.27        27.66 o                         
  -7  14   2         61.54         45.80        16.90 o                         
  -6  14   2          1.85          8.33         6.57 o                         
  -5  14   2          4.27          6.02         7.05 o                         
  -4  14   2        871.97        834.13        44.91 o                         
  -3  14   2       1085.13       1152.39        47.65 o                         
  -2  14   2         18.13         25.31        11.43 o                         
  -1  14   2        528.27        507.90        24.80 o                         
   0  14   2       1046.98       1040.88        33.35 o                         
   1  14   2         45.33         48.64         9.56 o                         
   2  14   2       1735.03       1669.89        50.99 o                         
   3  14   2        630.53        583.93        21.35 o                         
   4  14   2        475.02        503.65        21.23 o                         
   5  14   2        150.38        147.08        16.43 o                         
   6  14   2        139.04        155.90        18.19 o                         
   7  14   2        167.00        160.31        18.50 o                         
   8  14   2        370.97        448.89        50.67 o                         
   9  14   2          0.36          3.75        18.13 o                         
  10  14   2         32.87         47.03        27.23 o                         
 -10  15   2          0.37        -26.86        26.86 o                         
  -9  15   2        287.20        254.56        33.76 o                         
  -8  15   2         35.73         21.68        28.68 o                         
  -7  15   2        167.12        188.94        30.28 o                         
  -6  15   2       1005.68       1000.71        51.91 o                         
  -5  15   2        622.26        621.98        27.30 o                         
  -4  15   2        601.65        671.07        41.67 o                         
  -3  15   2       1627.65       1754.95        77.91 o                         
  -2  15   2        102.53         92.38        16.45 o                         
  -1  15   2        118.61        153.22        18.38 o                         
   0  15   2        297.16        278.28        24.82 o                         
   1  15   2        303.75        316.00        19.29 o                         
   2  15   2         63.93         65.24        13.99 o                         
   3  15   2       1127.06       1083.84        38.98 o                         
   4  15   2        130.05        133.54        11.38 o                         
   5  15   2       1108.93       1121.73        35.39 o                         
   6  15   2        198.53        195.02        20.01 o                         
   7  15   2         15.75         19.84        10.10 o                         
   8  15   2         69.41         63.70        22.88 o                         
   9  15   2        285.15        261.95        56.74 o                         
  10  15   2          7.73         31.71        32.27 o                         
 -10  16   2         15.60        134.65        74.93 o                         
  -9  16   2          5.54          2.57        32.87 o                         
  -8  16   2          7.68         89.42        49.30 o                         
  -7  16   2        381.12        537.56        96.48 o                         
  -6  16   2        683.24        598.93        39.46 o                         
  -5  16   2       1010.27        872.61        51.73 o                         
  -4  16   2        151.76        146.73        34.22 o                         
  -3  16   2        105.48        118.37        33.08 o                         
  -2  16   2        106.91         89.56        19.23 o                         
  -1  16   2         28.38         26.42        12.07 o                         
   0  16   2        707.88        734.27        37.63 o                         
   1  16   2        191.03        163.13        17.16 o                         
   2  16   2        306.63        357.87        24.89 o                         
   3  16   2         19.99         19.10        11.34 o                         
   4  16   2        201.15        183.64        14.20 o                         
   5  16   2        618.47        610.87        43.70 o                         
   6  16   2          4.43         -7.18        10.17 o                         
   7  16   2        739.04        759.43        45.41 o                         
   8  16   2        282.21        282.17        39.24 o                         
   9  16   2        227.02        179.70        35.28 o                         
  -9  17   2          2.18        -19.61        53.90 o                         
  -8  17   2        461.48        511.93       102.32 o                         
  -7  17   2          0.41         15.59        29.21 o                         
  -6  17   2         62.87         50.98        16.78 o                         
  -5  17   2        338.49        312.49        33.41 o                         
  -4  17   2         37.68        101.50        31.03 o                         
  -3  17   2        192.36        164.54        24.70 o                         
  -2  17   2          8.56         18.28        17.23 o                         
  -1  17   2       1743.42       1741.83        70.83 o                         
   0  17   2       1206.22       1159.35        56.98 o                         
   1  17   2        404.11        363.85        32.41 o                         
   2  17   2        151.06        131.14        15.87 o                         
   3  17   2         26.13         34.41        13.89 o                         
   4  17   2         17.78         22.54        14.49 o                         
   5  17   2        475.45        452.39        24.13 o                         
   6  17   2        184.97        158.84        22.83 o                         
   7  17   2        204.83        319.14        88.18 o                         
   8  17   2         58.28         89.50        57.96 o                         
  -8  18   2          8.59         -0.60        29.98 o                         
  -7  18   2       1355.83       1441.14       109.82 o                         
  -6  18   2        170.76        183.73        39.47 o                         
  -5  18   2       1909.09       1796.82        80.51 o                         
  -4  18   2       1440.21       1413.25        71.89 o                         
  -3  18   2        279.15        395.54        64.06 o                         
  -2  18   2        445.08        475.38        44.24 o                         
  -1  18   2        736.07        779.65        87.12 o                         
   0  18   2         52.17         70.18        18.86 o                         
   1  18   2        827.66        964.17        74.59 o                         
   2  18   2        131.30        205.03        29.33 o                         
   3  18   2       1199.14       1189.03        70.37 o                         
   4  18   2        445.08        499.01        63.11 o                         
   5  18   2        603.96        634.35        72.44 o                         
   6  18   2        507.68        470.04        44.74 o                         
   7  18   2         21.21         79.34        63.09 o                         
   8  18   2        139.03        101.96        62.20 o                         
  -7  19   2        325.61        365.47        59.73 o                         
  -6  19   2         24.50         58.42        34.22 o                         
  -5  19   2        118.51         97.30        23.09 o                         
  -4  19   2        372.76        345.88        36.77 o                         
  -3  19   2        193.06        214.88        53.19 o                         
  -2  19   2       1151.54       1194.57       113.45 o                         
  -1  19   2        318.81        492.67        72.27 o                         
   0  19   2       2330.57       2320.11       267.72 o                         
   1  19   2        520.68        694.65       135.89 o                         
   2  19   2        539.98        545.66        42.73 o                         
   3  19   2          0.54         24.61        21.05 o                         
   4  19   2        215.40        203.43        46.16 o                         
   5  19   2        776.94        743.33        67.64 o                         
   6  19   2       1323.85       1336.64       110.91 o                         
   7  19   2       1166.54       1176.43       105.12 o                         
  -6  20   2        370.07        315.63        57.40 o                         
  -5  20   2       1001.01        890.94        93.13 o                         
  -4  20   2       1187.56       1225.05        70.25 o                         
  -3  20   2        893.40        939.04       106.20 o                         
  -2  20   2        867.92        814.46        96.66 o                         
  -1  20   2         17.47         31.10        33.05 o                         
   0  20   2        212.11        223.39        38.08 o                         
   1  20   2        505.91        457.89        52.16 o                         
   2  20   2          2.97         -2.23        19.29 o                         
   3  20   2        760.54        772.26        60.03 o                         
   4  20   2        472.81        525.45        50.22 o                         
   5  20   2       1003.90       1021.52        67.80 o                         
   6  20   2        533.23        609.11        76.46 o                         
  -6  21   2        242.42        321.61        73.87 o                         
  -5  21   2        500.80        595.39        75.79 o                         
  -4  21   2         62.00         52.89        23.68 o                         
  -3  21   2       1527.10       1407.68       134.65 o                         
  -2  21   2        858.08       1191.39       121.22 o                         
  -1  21   2       1230.15       1170.01       115.57 o                         
   0  21   2        784.78        779.12        94.01 o                         
   1  21   2       1233.49       1269.87        80.47 o                         
   2  21   2        382.47        405.72        52.41 o                         
   3  21   2          0.17          7.68        24.78 o                         
   4  21   2        453.29        543.54        71.39 o                         
   5  21   2         23.96         46.48        40.11 o                         
  -5  22   2        974.99       1183.79       134.65 o                         
  -4  22   2        680.98        713.38       101.61 o                         
  -3  22   2       1163.83       1063.10       122.11 o                         
  -2  22   2       1072.25       1208.88       122.46 o                         
  -1  22   2        381.78        377.10        71.74 o                         
   0  22   2        142.63        138.01        47.89 o                         
   1  22   2        624.39        773.82        78.72 o                         
   2  22   2       2397.11       2436.47       128.82 o                         
   3  22   2        905.63       1079.03       144.73 o                         
   4  22   2       1830.70       1511.94       161.69 o                         
  -3  23   2        801.91        834.96       108.50 o                         
  -2  23   2        225.87        203.57        63.09 o                         
  -1  23   2       2359.23       2477.32       180.25 o                         
   0  23   2       1310.92       1390.54       128.29 o                         
   1  23   2        484.41        561.77        89.59 o                         
   2  23   2        113.33        198.18        41.13 o                         
   3  23   2          4.50         30.75        34.46 o                         
  -2  24   2       1030.61       1132.37       128.82 o                         
  -1  24   2        227.01        284.33        68.39 o                         
   0  24   2          6.46         69.80        47.89 o                         
   1  24   2        669.01        725.93       100.20 o                         
   2  24   2        352.05        272.31        64.68 o                         
 -14   1   3          0.17         17.32        34.47 o                         
 -13   1   3        112.36        133.86        23.61 o                         
 -12   1   3          2.21         -3.68        15.43 o                         
 -11   1   3          6.19          7.41        15.31 o                         
 -10   1   3         17.09         16.02        10.82 o                         
  -9   1   3         88.91         95.55        16.32 o                         
  -8   1   3       1993.46       1921.36        44.61 o                         
  -7   1   3         14.41         18.09         6.67 o                         
  -6   1   3       1661.38       1898.64        46.32 o                         
  -5   1   3       1114.45       1239.48        29.83 o                         
  -4   1   3       2428.97       2271.70        87.78 o                         
  -3   1   3         95.03        107.39         9.22 o                         
  -2   1   3         12.77         19.13         3.22 o                         
  -1   1   3       5123.90       5600.38        89.87 o                         
   0   1   3        284.55        289.51        13.45 o                         
   1   1   3      19209.81      20483.92       415.27 o                         
   2   1   3       5177.13       5308.03        79.37 o                         
   3   1   3        803.65        798.79        19.22 o                         
   4   1   3       3177.37       3238.74        46.88 o                         
   5   1   3          1.54         10.77         4.28 o                         
   6   1   3        138.98        161.00         8.86 o                         
   7   1   3        321.48        310.19        13.26 o                         
   8   1   3        139.28        130.62         9.84 o                         
   9   1   3        124.42        138.00        11.13 o                         
  10   1   3        280.47        300.75        18.16 o                         
  11   1   3         50.94         35.22        11.70 o                         
  12   1   3          0.05          5.27        20.54 o                         
  13   1   3         88.29         98.19        82.17 o                         
 -14   2   3         18.97         -6.69        24.60 o                         
 -13   2   3        106.24         87.91        31.46 o                         
 -12   2   3          4.59         -2.49        16.13 o                         
 -11   2   3         27.19         30.40        13.54 o                         
 -10   2   3         26.10         22.20        10.11 o                         
  -9   2   3         32.74         46.19         9.34 o                         
  -8   2   3         28.98         31.26         8.06 o                         
  -7   2   3        445.86        497.26        20.96 o                         
  -6   2   3         54.11         20.80         7.87 o                         
  -5   2   3        191.85        194.03        13.74 o                         
  -4   2   3       4499.87       4765.06        82.64 o                         
  -3   2   3         14.21          7.13         3.22 o                         
  -2   2   3      14972.05      15354.21       173.71 o                         
  -1   2   3        266.19        242.39         9.97 o                         
   0   2   3      13686.77      14656.97       235.99 o                         
   1   2   3        888.90        852.15        21.77 o                         
   2   2   3        356.74        342.64        15.10 o                         
   3   2   3        249.52        245.43        11.22 o                         
   4   2   3         13.39         13.57         4.40 o                         
   5   2   3        124.28        119.19         8.66 o                         
   6   2   3        733.75        707.09        19.29 o                         
   7   2   3        378.67        392.73        15.36 o                         
   8   2   3        813.18        839.44        24.13 o                         
   9   2   3         91.75         91.34         9.94 o                         
  10   2   3        190.68        188.53        17.33 o                         
  11   2   3        355.56        426.15        28.45 o                         
  12   2   3        249.72        283.15        36.39 o                         
  13   2   3        233.80        253.23        81.64 o                         
 -14   3   3         51.27         25.87        28.27 o                         
 -13   3   3          2.10         -0.35        26.54 o                         
 -12   3   3        258.76        238.87        29.93 o                         
 -11   3   3        620.83        711.59        39.11 o                         
 -10   3   3        551.97        513.89        19.66 o                         
  -9   3   3        989.72        898.98        24.32 o                         
  -8   3   3        134.56        123.41        11.59 o                         
  -7   3   3        238.26        252.81         9.41 o                         
  -6   3   3       1650.42       1625.85        42.64 o                         
  -5   3   3       1918.17       1880.43        75.55 o                         
  -4   3   3       7606.38       8289.45       157.47 o                         
  -3   3   3        124.86        119.41         9.90 o                         
  -2   3   3       4382.62       4677.85        76.19 o                         
  -1   3   3       1405.76       1501.49        40.06 o                         
   0   3   3       4515.39       4714.23       211.97 o                         
   1   3   3         63.17         67.52         8.71 o                         
   2   3   3         49.11         57.17        11.32 o                         
   3   3   3       1703.14       1894.47        37.96 o                         
   4   3   3       5603.74       6187.88        80.88 o                         
   5   3   3       1755.16       1787.93        44.58 o                         
   6   3   3        786.68        779.38        19.28 o                         
   7   3   3        263.73        260.94        12.10 o                         
   8   3   3         33.69         28.06         6.99 o                         
   9   3   3         33.05         33.87         8.08 o                         
  10   3   3        102.24         86.29        10.67 o                         
  11   3   3         76.75        103.59        16.15 o                         
  12   3   3          7.30         12.25        20.08 o                         
  13   3   3          5.64         61.39        32.51 o                         
 -14   4   3         21.31         22.20        31.02 o                         
 -13   4   3         25.71         20.42        28.96 o                         
 -12   4   3         16.14          2.83        15.56 o                         
 -11   4   3        148.19        168.51        20.64 o                         
 -10   4   3        390.23        443.00        29.82 o                         
  -9   4   3       1233.24       1283.10        48.80 o                         
  -8   4   3        392.89        374.12        18.11 o                         
  -7   4   3       1861.07       1843.16        41.57 o                         
  -6   4   3        959.50        954.48        23.43 o                         
  -5   4   3       4116.02       4254.59        71.36 o                         
  -4   4   3        257.91        320.92        15.84 o                         
  -3   4   3        928.78       1024.67        23.48 o                         
  -2   4   3      12358.56      12870.17       131.41 o                         
  -1   4   3        222.65        214.29        11.42 o                         
   0   4   3       5478.38       5376.22       124.07 o                         
   1   4   3        603.66        668.96        21.42 o                         
   2   4   3       4139.26       4080.30        69.82 o                         
   3   4   3          3.72         -1.22         5.78 o                         
   4   4   3         94.23        167.32        12.60 o                         
   5   4   3        116.14        144.69         8.83 o                         
   6   4   3          1.32         13.13         5.91 o                         
   7   4   3          2.94          2.64         6.51 o                         
   8   4   3       1887.57       1906.00        38.68 o                         
   9   4   3       1753.99       1758.09        38.51 o                         
  10   4   3       1907.62       1971.59        66.77 o                         
  11   4   3        477.86        536.04        47.32 o                         
  12   4   3        423.17        382.57        42.53 o                         
  13   4   3         29.73         20.89        28.85 o                         
 -14   5   3         47.96         47.30        45.77 o                         
 -13   5   3        117.12        191.13        44.97 o                         
 -12   5   3        991.97       1058.59       144.55 o                         
 -11   5   3        375.75        344.00        37.26 o                         
 -10   5   3       2713.01       2646.92        80.50 o                         
  -9   5   3        212.61        177.32        18.99 o                         
  -8   5   3        432.24        416.00        19.19 o                         
  -7   5   3        614.37        564.06        17.60 o                         
  -6   5   3       1535.37       1639.72        35.42 o                         
  -5   5   3       2977.19       3018.53        52.08 o                         
  -4   5   3       3008.42       2989.66        53.76 o                         
  -3   5   3       4179.69       4277.56        62.23 o                         
  -2   5   3       7554.99       7448.29        83.55 o                         
  -1   5   3       1705.65       1699.16        30.59 o                         
   0   5   3       1314.77       1181.78        43.80 o                         
   1   5   3        255.47        253.32        12.46 o                         
   2   5   3       1064.11       1138.74        32.52 o                         
   3   5   3        130.02         79.03        12.34 o                         
   4   5   3        144.02        258.63        17.23 o                         
   5   5   3       6219.87       6196.62       104.83 o                         
   6   5   3         86.30         82.91         8.65 o                         
   7   5   3       2322.08       2249.56        45.76 o                         
   8   5   3        127.42        155.28        13.36 o                         
   9   5   3       1049.24       1112.88        38.31 o                         
  10   5   3         67.49         61.54        15.35 o                         
  11   5   3         38.61         23.18        17.15 o                         
  12   5   3        335.29        303.67        39.52 o                         
  13   5   3        552.15        614.00       121.31 o                         
 -14   6   3        232.95        287.79        50.73 o                         
 -13   6   3        259.17        261.51        68.74 o                         
 -12   6   3          1.43          4.89        24.86 o                         
 -11   6   3        205.06        173.60        27.07 o                         
 -10   6   3       1068.88       1066.95        56.55 o                         
  -9   6   3       2649.44       2543.15        72.27 o                         
  -8   6   3       1407.89       1430.57        32.51 o                         
  -7   6   3       3705.77       3657.79        56.45 o                         
  -6   6   3       2670.79       2664.44        65.42 o                         
  -5   6   3       3318.98       3267.19        75.75 o                         
  -4   6   3        418.02        398.98        22.26 o                         
  -3   6   3        594.15        597.33        21.26 o                         
  -2   6   3       3349.05       3690.54        46.05 o                         
  -1   6   3       6144.05       6269.29        74.79 o                         
   0   6   3       3599.30       3494.69        75.99 o                         
   1   6   3        521.73        434.46        20.15 o                         
   2   6   3       1661.49       1508.98        41.31 o                         
   3   6   3        193.53        122.95        15.13 o                         
   4   6   3       1602.24       1553.83        38.00 o                         
   5   6   3         37.09         42.11         6.41 o                         
   6   6   3         30.75         30.51         7.25 o                         
   7   6   3       1063.40       1047.69        29.73 o                         
   8   6   3       1959.02       2000.20        44.66 o                         
   9   6   3       1874.46       1928.16        51.22 o                         
  10   6   3       2597.73       2423.70        93.81 o                         
  11   6   3        705.56        689.85        45.49 o                         
  12   6   3        743.80        767.25        59.12 o                         
  13   6   3         83.63        102.67        47.18 o                         
 -14   7   3        394.96        422.69        79.34 o                         
 -13   7   3        639.14        601.32        96.13 o                         
 -12   7   3       1260.94       1235.65       180.07 o                         
 -11   7   3       1584.53       1643.06       103.71 o                         
 -10   7   3       1202.55       1202.03        61.20 o                         
  -9   7   3        251.34        307.98        23.83 o                         
  -8   7   3        277.07        214.89        14.71 o                         
  -7   7   3        130.47        149.64        11.45 o                         
  -6   7   3       1169.74       1165.77        32.35 o                         
  -5   7   3       1184.68       1209.66        31.80 o                         
  -4   7   3       9608.74       9496.11       144.32 o                         
  -3   7   3       7243.93       7256.88       107.82 o                         
  -2   7   3      10542.78      10696.71       141.54 o                         
  -1   7   3       1252.62       1195.60        27.97 o                         
   0   7   3        262.31        350.71        19.96 o                         
   1   7   3       1256.13       1384.42        38.83 o                         
   2   7   3       5202.27       5268.49       106.77 o                         
   3   7   3       1629.61       1750.76        59.38 o                         
   4   7   3      12137.13      12451.27       196.48 o                         
   5   7   3       4329.21       4507.21        94.13 o                         
   6   7   3       4434.40       4361.57        94.56 o                         
   7   7   3       3482.74       3435.78        63.85 o                         
   8   7   3       3501.35       3202.98        72.38 o                         
   9   7   3       1334.99       1265.39        44.43 o                         
  10   7   3          6.11          7.04        15.23 o                         
  11   7   3        614.12        587.91        42.20 o                         
  12   7   3        417.11        466.77        43.84 o                         
  13   7   3       1471.36       1527.49       146.14 o                         
 -13   8   3       1004.70       1002.38        88.99 o                         
 -12   8   3        793.39        824.65       202.42 o                         
 -11   8   3         16.16         -1.46        25.49 o                         
 -10   8   3        817.02        877.44        43.69 o                         
  -9   8   3       3797.82       3644.46       103.57 o                         
  -8   8   3       8131.42       7750.26       115.54 o                         
  -7   8   3       4625.41       4672.03        83.44 o                         
  -6   8   3      11333.81      11223.22       164.68 o                         
  -5   8   3       1567.80       1678.96        35.23 o                         
  -4   8   3       4641.57       4678.23        73.78 o                         
  -3   8   3        488.06        488.33        16.62 o                         
  -2   8   3         17.94         25.90         7.38 o                         
  -1   8   3       7637.42       7505.31        82.80 o                         
   0   8   3       2464.18       2380.69        40.52 o                         
   1   8   3      11808.11      12109.65       279.29 o                         
   2   8   3       3301.59       3127.10        67.14 o                         
   3   8   3       3171.83       3130.97        50.25 o                         
   4   8   3       1589.47       1494.32        38.28 o                         
   5   8   3        194.44        176.44        18.64 o                         
   6   8   3        246.00        267.99        15.43 o                         
   7   8   3       1567.29       1571.85        49.91 o                         
   8   8   3        941.77        867.57        56.15 o                         
   9   8   3       3266.85       3147.17       114.53 o                         
  10   8   3       1303.46       1129.41        78.48 o                         
  11   8   3       2219.96       2113.21        82.13 o                         
  12   8   3        274.56        238.59        30.44 o                         
  13   8   3         34.69         56.72        46.83 o                         
 -13   9   3        557.10        599.79       139.51 o                         
 -12   9   3       1101.78       1128.77        91.32 o                         
 -11   9   3       1711.20       1799.36       112.87 o                         
 -10   9   3        626.49        598.48        63.56 o                         
  -9   9   3       1969.84       1802.21        67.07 o                         
  -8   9   3        316.79        309.41        15.57 o                         
  -7   9   3        433.02        412.13        23.44 o                         
  -6   9   3       3400.28       3447.14        58.00 o                         
  -5   9   3       6404.25       6432.93        95.92 o                         
  -4   9   3      12140.69      12095.37       138.75 o                         
  -3   9   3      10699.50      10628.07       123.06 o                         
  -2   9   3       8131.77       8050.10       209.99 o                         
  -1   9   3       7067.58       7339.21       103.13 o                         
   0   9   3        495.87        425.37        12.93 o                         
   1   9   3          2.33          4.30         5.05 o                         
   2   9   3        687.42        664.14        27.57 o                         
   3   9   3       2280.70       2209.10        51.68 o                         
   4   9   3       6627.52       6494.31       130.13 o                         
   5   9   3       3420.39       3639.87        87.64 o                         
   6   9   3       7287.75       7258.45       141.97 o                         
   7   9   3       4482.11       4410.54       130.94 o                         
   8   9   3       2751.84       2795.25        88.65 o                         
   9   9   3        177.35        167.78        29.25 o                         
  10   9   3         85.06        104.77        24.17 o                         
  11   9   3        474.94        526.26        49.33 o                         
  12   9   3        621.52        617.24        73.93 o                         
  13   9   3       1336.91       1657.91       158.86 o                         
 -13  10   3        364.13        256.41        70.68 o                         
 -12  10   3        143.61        164.34        54.96 o                         
 -11  10   3         23.60         25.98        35.70 o                         
 -10  10   3       1066.55       1026.01        64.41 o                         
  -9  10   3       3015.57       2943.80        73.71 o                         
  -8  10   3       8611.28       8169.02       113.62 o                         
  -7  10   3       9109.56       8842.26       152.63 o                         
  -6  10   3       4335.06       4171.30        67.97 o                         
  -5  10   3       2387.36       2289.43        55.22 o                         
  -4  10   3         39.08         50.42         6.95 o                         
  -3  10   3         19.39         18.43         6.75 o                         
  -2  10   3       1198.96       1171.11        38.86 o                         
  -1  10   3        658.77        587.89        35.57 o                         
   0  10   3      15627.54      15281.32       197.50 o                         
   1  10   3       6772.13       6623.53       119.13 o                         
   2  10   3       7193.85       6951.04       127.46 o                         
   3  10   3       2684.99       2803.43        81.95 o                         
   4  10   3        229.25        225.10        18.10 o                         
   5  10   3        370.19        344.61        28.25 o                         
   6  10   3        184.77        175.66        25.07 o                         
   7  10   3       1577.44       1544.43        71.90 o                         
   8  10   3       2796.93       2824.08        90.57 o                         
   9  10   3       2653.27       2734.81        91.41 o                         
  10  10   3       2844.57       3190.95       102.30 o                         
  11  10   3       2378.70       2330.88       103.71 o                         
  12  10   3       1102.64       1164.57        74.85 o                         
 -12  11   3       1842.58       1602.77       152.33 o                         
 -11  11   3        760.30        876.67       109.56 o                         
 -10  11   3       2708.77       2593.39       147.02 o                         
  -9  11   3        576.39        593.74        48.77 o                         
  -8  11   3       2051.55       1923.70        45.37 o                         
  -7  11   3        331.85        311.74        37.77 o                         
  -6  11   3       2195.13       2168.15        57.87 o                         
  -5  11   3       6925.07       6837.53        87.89 o                         
  -4  11   3       2780.31       2814.72        44.64 o                         
  -3  11   3       3130.17       3033.90        72.46 o                         
  -2  11   3      10185.39      10027.33       159.88 o                         
  -1  11   3       4094.64       4145.36        78.14 o                         
   0  11   3       8578.77       8581.38       129.50 o                         
   1  11   3          1.54          5.20         7.34 o                         
   2  11   3        229.76        224.07        16.70 o                         
   3  11   3       3039.82       3040.64        68.21 o                         
   4  11   3        432.42        441.46        47.36 o                         
   5  11   3       8178.12       7697.07       179.88 o                         
   6  11   3       4395.65       4350.38       115.64 o                         
   7  11   3       7124.49       7004.63       160.25 o                         
   8  11   3       1246.13       1237.95        65.57 o                         
   9  11   3        522.13        589.57        48.45 o                         
  10  11   3         68.72        101.62        28.15 o                         
  11  11   3        173.11        170.69        30.30 o                         
  12  11   3         91.18         46.65        47.36 o                         
 -12  12   3        701.44        937.28       119.63 o                         
 -11  12   3        671.02        854.75       113.45 o                         
 -10  12   3        877.60        828.55        74.40 o                         
  -9  12   3       1882.58       1729.89        82.90 o                         
  -8  12   3       2991.49       2864.75        75.63 o                         
  -7  12   3       6457.28       6442.21       112.22 o                         
  -6  12   3       4813.34       4820.77       117.84 o                         
  -5  12   3       1392.67       1455.02        38.12 o                         
  -4  12   3          6.63         14.01         5.93 o                         
  -3  12   3       2001.58       2048.05        53.19 o                         
  -2  12   3        991.64        974.61        37.85 o                         
  -1  12   3       1736.63       1727.68        54.59 o                         
   0  12   3      10769.73      10449.90       208.31 o                         
   1  12   3       7410.08       7096.68       133.29 o                         
   2  12   3       5168.34       5022.25        77.12 o                         
   3  12   3       1790.60       1853.51        47.57 o                         
   4  12   3       4056.16       4237.25       112.19 o                         
   5  12   3       1243.88       1101.98        52.41 o                         
   6  12   3        310.95        281.34        32.70 o                         
   7  12   3       1345.10       1342.51        70.82 o                         
   8  12   3       2565.00       2480.75       118.77 o                         
   9  12   3       3305.79       3313.88       117.14 o                         
  10  12   3       2149.37       2126.20        93.42 o                         
  11  12   3       2114.68       2141.49       107.94 o                         
 -11  13   3       3043.55       2880.57       210.82 o                         
 -10  13   3       1171.02       1060.45       123.52 o                         
  -9  13   3        972.01        975.80        63.33 o                         
  -8  13   3        103.94        124.90        23.79 o                         
  -7  13   3        276.33        257.86        20.69 o                         
  -6  13   3       1407.63       1250.57        65.91 o                         
  -5  13   3       5439.11       5266.49       104.07 o                         
  -4  13   3       9060.33       8827.54       141.00 o                         
  -3  13   3       6329.82       6280.49       110.29 o                         
  -2  13   3       6932.30       6887.66       126.42 o                         
  -1  13   3       4708.80       4606.86        93.19 o                         
   0  13   3       3137.13       3128.21        71.88 o                         
   1  13   3        150.78        167.40        16.40 o                         
   2  13   3       1284.79       1183.34        33.92 o                         
   3  13   3       3102.33       3125.84        82.01 o                         
   4  13   3       7452.48       7089.57       408.56 o                         
   5  13   3       4180.36       3975.81       113.89 o                         
   6  13   3       5933.61       5854.07       145.71 o                         
   7  13   3       3267.10       3169.43        97.40 o                         
   8  13   3       1233.42       1291.44        84.95 o                         
   9  13   3        100.52         37.68        19.31 o                         
  10  13   3        125.03        105.87        42.52 o                         
  11  13   3         78.23         89.73        27.92 o                         
 -11  14   3        435.72        358.72        80.58 o                         
 -10  14   3        913.86        859.83        84.25 o                         
  -9  14   3        356.94        367.41        36.67 o                         
  -8  14   3       3297.40       3491.17       137.23 o                         
  -7  14   3       1725.14       1828.27        71.09 o                         
  -6  14   3       7991.47       7476.98       248.86 o                         
  -5  14   3       3793.02       3661.99        74.82 o                         
  -4  14   3       6012.06       6116.99       203.36 o                         
  -3  14   3         19.80         14.28        12.05 o                         
  -2  14   3         87.72        102.61        13.21 o                         
  -1  14   3       5348.88       5334.85       144.98 o                         
   0  14   3       5216.72       5041.52        85.94 o                         
   1  14   3       5169.82       5169.23        93.51 o                         
   2  14   3       2883.35       2883.20       112.84 o                         
   3  14   3       7272.29       7229.76       114.35 o                         
   4  14   3       1109.89       1095.14        53.41 o                         
   5  14   3        677.48        714.30        43.95 o                         
   6  14   3          0.17         18.45        13.42 o                         
   7  14   3        775.67        814.11        46.09 o                         
   8  14   3        766.19        682.80        63.36 o                         
   9  14   3       3752.65       3591.94       125.91 o                         
  10  14   3       2115.84       2247.99        99.03 o                         
 -10  15   3       1541.19       1675.88       118.39 o                         
  -9  15   3        916.33        948.18        58.74 o                         
  -8  15   3          8.00         16.79        34.28 o                         
  -7  15   3        140.67        136.17        28.12 o                         
  -6  15   3       1546.06       1454.63        48.58 o                         
  -5  15   3       4802.49       4622.98       103.25 o                         
  -4  15   3       8761.30       8633.64       255.31 o                         
  -3  15   3       8711.34       8801.78       199.94 o                         
  -2  15   3       5716.14       5757.66       128.44 o                         
  -1  15   3       2024.39       2097.00        53.66 o                         
   0  15   3        706.38        773.18        29.62 o                         
   1  15   3        456.64        425.95        22.47 o                         
   2  15   3        318.76        298.96        21.93 o                         
   3  15   3        973.50       1004.74        24.17 o                         
   4  15   3       7063.38       7205.80       132.64 o                         
   5  15   3       5616.28       5540.66       146.40 o                         
   6  15   3       6846.89       6931.09       138.68 o                         
   7  15   3       1363.72       1326.21        46.30 o                         
   8  15   3       1670.72       1706.41       129.35 o                         
   9  15   3        135.01        112.67        47.75 o                         
  10  15   3         17.68         49.86        22.44 o                         
 -10  16   3       2090.45       2061.69       204.28 o                         
  -9  16   3       3026.91       2947.04       158.13 o                         
  -8  16   3       1953.26       2137.50       198.27 o                         
  -7  16   3       1243.97       1192.29        94.22 o                         
  -6  16   3       2520.43       2579.85       146.85 o                         
  -5  16   3       3098.38       3165.37       103.82 o                         
  -4  16   3       1942.95       2028.30        78.64 o                         
  -3  16   3         74.62         73.93        18.80 o                         
  -2  16   3       1630.07       1549.75        77.24 o                         
  -1  16   3       1891.60       1919.88        82.79 o                         
   0  16   3       3942.42       4013.38        80.48 o                         
   1  16   3       4502.11       4330.60        94.33 o                         
   2  16   3       7420.77       7595.37       145.46 o                         
   3  16   3       4009.27       4109.75       115.27 o                         
   4  16   3        958.11       1034.89        36.64 o                         
   5  16   3        213.91        198.75        19.67 o                         
   6  16   3         11.30         18.45        12.50 o                         
   7  16   3         57.08         55.28        15.51 o                         
   8  16   3        836.48       1031.89       100.90 o                         
   9  16   3       3687.85       3850.62       121.20 o                         
  -9  17   3        478.67        505.22       103.20 o                         
  -8  17   3        554.54        395.66        95.25 o                         
  -7  17   3        315.73        417.05        59.24 o                         
  -6  17   3        184.75        202.90        31.73 o                         
  -5  17   3       1377.65       1360.23        91.57 o                         
  -4  17   3       3227.24       3331.40       155.98 o                         
  -3  17   3       3867.39       3819.32       117.86 o                         
  -2  17   3       5526.67       5803.35       175.85 o                         
  -1  17   3       1365.57       1275.48        82.97 o                         
   0  17   3       2249.12       2461.88        85.51 o                         
   1  17   3        159.26        142.65        32.57 o                         
   2  17   3         56.11         54.27        12.23 o                         
   3  17   3       2210.26       2249.42        81.19 o                         
   4  17   3       2789.76       2711.80        93.18 o                         
   5  17   3       6575.90       6266.31       150.06 o                         
   6  17   3       2340.22       2065.69        83.59 o                         
   7  17   3       2892.16       2674.72       159.75 o                         
   8  17   3        343.81        398.70        45.79 o                         
  -8  18   3       2135.46       2063.85       282.56 o                         
  -7  18   3       2594.32       2474.66       143.66 o                         
  -6  18   3       1490.55       1636.01       114.36 o                         
  -5  18   3       1463.30       1441.24        70.72 o                         
  -4  18   3        271.54        280.84        47.00 o                         
  -3  18   3        217.79        180.03        39.74 o                         
  -2  18   3       1060.44       1036.18        64.89 o                         
  -1  18   3        846.25        835.85        87.12 o                         
   0  18   3       6753.43       6727.27       166.78 o                         
   1  18   3       4949.68       4802.10       119.59 o                         
   2  18   3       6143.56       6226.36       138.40 o                         
   3  18   3       1596.81       1586.78        88.45 o                         
   4  18   3        723.49        777.86        48.43 o                         
   5  18   3          7.46         12.15        15.59 o                         
   6  18   3        321.73        266.60        29.17 o                         
   7  18   3        971.30       1051.09        82.68 o                         
  -8  19   3         33.89         21.03        57.78 o                         
  -7  19   3        136.21        116.29        74.13 o                         
  -6  19   3        546.60        545.84        71.03 o                         
  -5  19   3        820.72        864.76        55.80 o                         
  -4  19   3       1656.18       1657.39       113.36 o                         
  -3  19   3       2511.69       2619.75       177.42 o                         
  -2  19   3       3760.93       4231.00       226.72 o                         
  -1  19   3       2076.48       2028.12       142.25 o                         
   0  19   3       1628.51       1479.60       118.93 o                         
   1  19   3        484.78        422.68        38.81 o                         
   2  19   3        108.88        133.20        30.87 o                         
   3  19   3       1131.99       1250.96        85.28 o                         
   4  19   3       2806.31       2637.22        94.59 o                         
   5  19   3       2132.93       2082.57       122.73 o                         
   6  19   3       1083.22       1259.18       108.81 o                         
   7  19   3       1521.68       1629.28       166.99 o                         
  -6  20   3       1998.17       2433.96       322.94 o                         
  -5  20   3        332.40        264.34        52.80 o                         
  -4  20   3        550.13        700.28       105.67 o                         
  -3  20   3        624.48        615.13        86.59 o                         
  -2  20   3          2.59         10.78        31.45 o                         
  -1  20   3       1139.44       1186.97       111.86 o                         
   0  20   3       1238.28       1531.03       123.87 o                         
   1  20   3       2197.47       2269.37        92.63 o                         
   2  20   3       1310.71       1452.96        71.89 o                         
   3  20   3       1121.34       1200.03        86.65 o                         
   4  20   3        321.05        391.58        50.98 o                         
   5  20   3        194.00        124.79        34.10 o                         
   6  20   3         17.93         32.16        51.25 o                         
  -6  21   3        470.85        474.29        87.30 o                         
  -5  21   3        111.90        100.94        37.82 o                         
  -4  21   3        607.40        616.61        69.54 o                         
  -3  21   3        393.46        400.25        75.28 o                         
  -2  21   3       1185.32       1207.65       122.64 o                         
  -1  21   3       1000.99        854.75        96.31 o                         
   0  21   3          3.35         -9.72        28.10 o                         
   1  21   3         97.25         70.28        24.36 o                         
   2  21   3        489.58        456.04        85.88 o                         
   3  21   3        164.56        169.97        36.86 o                         
   4  21   3       1684.87       1640.42       104.05 o                         
   5  21   3        477.61        578.02        98.78 o                         
  -5  22   3        119.72        127.06        55.13 o                         
  -4  22   3        142.41        187.67        56.55 o                         
  -3  22   3         37.72        -12.72        41.88 o                         
  -2  22   3         35.31         11.84        36.05 o                         
  -1  22   3        447.64        442.13        74.75 o                         
   0  22   3        487.03        466.24       100.20 o                         
   1  22   3        921.23       1068.95        78.23 o                         
   2  22   3        974.03        929.95        80.27 o                         
   3  22   3        343.55        235.60        45.03 o                         
   4  22   3        580.54        718.69       110.27 o                         
  -3  23   3        370.09        353.78        74.57 o                         
  -2  23   3        674.67       1059.74       116.81 o                         
  -1  23   3        158.58        183.25        58.67 o                         
   0  23   3        246.14        262.69        47.20 o                         
   1  23   3         13.48         13.25        43.65 o                         
   2  23   3          0.90         12.55        39.58 o                         
  -2  24   3         70.83         50.89        50.89 o                         
  -1  24   3        149.96        238.38        61.14 o                         
   0  24   3       2062.32       2089.26       178.83 o                         
   1  24   3        224.22        325.68        69.80 o                         
   2  24   3        302.76        422.16        79.52 o                         
 -14   0   4         17.62         16.61        59.38 o                         
 -13   0   4         11.15        -11.70        28.24 o                         
 -12   0   4       1768.93       1772.02       126.97 o                         
 -11   0   4       5238.75       4959.81       174.48 o                         
 -10   0   4        747.39        926.67        83.76 o                         
  -9   0   4      10838.03      10647.15       205.15 o                         
  -8   0   4       8311.25       8041.11       141.46 o                         
  -7   0   4      22568.44      22093.66       325.48 o                         
  -6   0   4       2279.88       2267.67        77.40 o                         
  -5   0   4        256.44        293.23        20.44 o                         
  -4   0   4      16317.22      17498.14       490.20 o                         
  -3   0   4       2860.37       2591.65        83.05 o                         
  -2   0   4       4924.69       4494.89       110.85 o                         
  -1   0   4     173742.23     176693.77      4565.16 o                         
   0   0   4      26057.68      27012.89       521.61 o                         
   1   0   4      25054.34      25309.73       405.27 o                         
   2   0   4       8420.94       9133.41       166.08 o                         
   3   0   4       4051.09       4370.62        82.05 o                         
   4   0   4       4594.26       5002.59       102.71 o                         
   5   0   4       9765.85      10339.59       152.83 o                         
   6   0   4      15918.83      16255.92       226.02 o                         
   7   0   4      23162.40      22804.31       303.64 o                         
   8   0   4       2625.19       2623.15        73.30 o                         
   9   0   4        882.83       1005.20        41.82 o                         
  10   0   4       2505.36       2721.43        75.50 o                         
  11   0   4        302.28        269.88        28.53 o                         
  12   0   4        148.22        207.23        42.56 o                         
  13   0   4        281.26        258.88        76.16 o                         
 -14   1   4       1787.78       1944.00       139.45 o                         
 -13   1   4       3084.16       3157.31       100.46 o                         
 -12   1   4        509.50        515.07        42.80 o                         
 -11   1   4        661.75        662.36        71.75 o                         
 -10   1   4         19.87         25.12        11.51 o                         
  -9   1   4       1823.69       1833.40        51.23 o                         
  -8   1   4       5693.05       5471.20        88.04 o                         
  -7   1   4      10019.28       9688.01       132.43 o                         
  -6   1   4       7795.06       7526.14        95.91 o                         
  -5   1   4      15623.56      15348.34       220.26 o                         
  -4   1   4       9182.13       9396.41       219.89 o                         
  -3   1   4       8842.32       8853.27       103.18 o                         
  -2   1   4        465.10        463.10        10.92 o                         
  -1   1   4         16.63         10.19         4.94 o                         
   0   1   4       1532.13       1551.11        31.51 o                         
   1   1   4      46467.26      46574.73       623.17 o                         
   2   1   4       7371.29       7276.48        97.62 o                         
   3   1   4      14243.89      13740.05       155.55 o                         
   4   1   4         22.08         21.97         4.97 o                         
   5   1   4      15013.61      15190.80       155.65 o                         
   6   1   4      11336.78      11184.65       123.47 o                         
   7   1   4       4187.79       4278.18        56.46 o                         
   8   1   4         60.19         79.64         8.74 o                         
   9   1   4       1866.58       1960.26        40.52 o                         
  10   1   4       1209.50       1144.00        39.21 o                         
  11   1   4       4237.11       4254.33        87.79 o                         
  12   1   4       3068.76       3037.51        95.71 o                         
  13   1   4       3386.98       3320.02       135.60 o                         
 -14   2   4          4.35         -1.56        25.96 o                         
 -13   2   4        629.59        592.05        46.50 o                         
 -12   2   4       2861.05       3010.02       112.44 o                         
 -11   2   4       5091.42       5041.35       228.11 o                         
 -10   2   4       4593.62       4535.25        76.14 o                         
  -9   2   4       4340.62       4259.64        74.33 o                         
  -8   2   4       1989.74       2026.35        41.54 o                         
  -7   2   4       4869.34       4898.76        83.66 o                         
  -6   2   4        383.12        431.73        31.02 o                         
  -5   2   4       3703.41       3877.75        75.70 o                         
  -4   2   4       3985.85       3928.86        87.71 o                         
  -3   2   4        464.35        330.39        11.99 o                         
  -2   2   4        696.65        608.26        17.94 o                         
  -1   2   4      11731.39      11127.50       112.54 o                         
   0   2   4        108.29         94.61        11.57 o                         
   1   2   4      26698.40      26983.23       527.99 o                         
   2   2   4        177.57        184.94        13.57 o                         
   3   2   4       2303.69       2619.66        43.68 o                         
   4   2   4        284.53        341.22        13.55 o                         
   5   2   4      13153.30      13430.49       159.41 o                         
   6   2   4       6653.41       7004.85        90.20 o                         
   7   2   4      19103.79      18996.78       187.31 o                         
   8   2   4       6791.48       6924.31        81.56 o                         
   9   2   4      10937.17      11047.00       118.27 o                         
  10   2   4        801.67        826.50        32.64 o                         
  11   2   4       1215.12       1232.73        48.13 o                         
  12   2   4         23.65         17.31        17.44 o                         
  13   2   4        728.60        729.78        73.07 o                         
 -14   3   4       1096.01       1217.41        91.73 o                         
 -13   3   4       2785.34       2915.04       142.08 o                         
 -12   3   4        245.72        249.65        44.87 o                         
 -11   3   4       1195.58       1281.84        52.57 o                         
 -10   3   4        208.72        227.58        21.62 o                         
  -9   3   4       1601.98       1427.60        61.72 o                         
  -8   3   4       6571.25       6410.69        76.33 o                         
  -7   3   4      14800.03      14648.34       188.66 o                         
  -6   3   4       6093.59       6047.45        86.69 o                         
  -5   3   4      32505.83      32723.13       494.87 o                         
  -4   3   4       1282.60       1264.31        36.35 o                         
  -3   3   4      27516.11      27223.96       302.18 o                         
  -2   3   4       3281.71       3565.85        44.85 o                         
  -1   3   4       1268.62       1326.70        24.49 o                         
   0   3   4      10756.58      10796.48       162.86 o                         
   1   3   4       4590.09       4324.74        99.52 o                         
   2   3   4      14678.49      14700.01       253.96 o                         
   3   3   4      30693.17      31135.26       385.89 o                         
   4   3   4      12554.68      12608.87       148.51 o                         
   5   3   4      18037.76      18144.14       223.55 o                         
   6   3   4       1798.37       1823.42        58.81 o                         
   7   3   4         54.33         72.49         7.97 o                         
   8   3   4          5.64         13.65         5.98 o                         
   9   3   4       1507.27       1652.86        42.09 o                         
  10   3   4       2710.03       2688.16        73.57 o                         
  11   3   4       2943.30       3035.49        99.42 o                         
  12   3   4       3028.02       3252.00       146.49 o                         
  13   3   4       1005.62        946.26        84.19 o                         
 -14   4   4        113.75         81.57        32.50 o                         
 -13   4   4         80.32         59.79        50.89 o                         
 -12   4   4       1147.43       1059.18        58.97 o                         
 -11   4   4       3436.44       3468.30       126.56 o                         
 -10   4   4       3804.51       3867.59        96.50 o                         
  -9   4   4       6326.71       6304.55       128.87 o                         
  -8   4   4       4414.44       4427.97        86.68 o                         
  -7   4   4       3355.04       3410.18        70.05 o                         
  -6   4   4        400.56        460.38        22.70 o                         
  -5   4   4          0.98          8.55         8.78 o                         
  -4   4   4       7279.39       7640.76       115.23 o                         
  -3   4   4      29894.58      30847.61       343.62 o                         
  -2   4   4      14741.64      14400.78       208.93 o                         
  -1   4   4      26985.48      27308.77       307.39 o                         
   0   4   4        704.59        902.34        36.55 o                         
   1   4   4      10388.88      10372.05       185.92 o                         
   2   4   4       4833.19       5010.91        72.62 o                         
   3   4   4         91.21        110.02         9.36 o                         
   4   4   4       1866.96       2110.25        42.55 o                         
   5   4   4      12812.42      12617.57       166.10 o                         
   6   4   4        769.52        787.85        23.15 o                         
   7   4   4      10622.04      10591.71       121.78 o                         
   8   4   4       2606.30       2409.41        50.80 o                         
   9   4   4       7990.13       7949.74       135.77 o                         
  10   4   4        517.63        516.30        32.32 o                         
  11   4   4         18.05         18.22        14.44 o                         
  12   4   4         42.67         52.38        22.54 o                         
  13   4   4        102.75         87.69        24.69 o                         
 -14   5   4        455.64        493.19       179.27 o                         
 -13   5   4       1647.95       1871.83       155.15 o                         
 -12   5   4        828.91        886.44        75.23 o                         
 -11   5   4       1008.30        899.24        51.33 o                         
 -10   5   4         18.59         18.54        12.91 o                         
  -9   5   4        924.46        937.54        36.07 o                         
  -8   5   4       2721.56       2630.35        52.47 o                         
  -7   5   4       4859.78       4942.33        76.35 o                         
  -6   5   4       5069.08       4848.36        84.75 o                         
  -5   5   4      14391.60      14377.48       193.67 o                         
  -4   5   4       6408.91       6563.37       114.61 o                         
  -3   5   4       9225.07       8840.72       119.70 o                         
  -2   5   4        136.76        165.87        10.54 o                         
  -1   5   4         15.28         25.30         4.53 o                         
   0   5   4       1608.55       1462.02        57.67 o                         
   1   5   4      13493.41      13364.64       228.30 o                         
   2   5   4       4726.78       4846.53        78.25 o                         
   3   5   4      33567.20      34123.48       422.15 o                         
   4   5   4      10329.37      10552.72       174.10 o                         
   5   5   4      10204.70      10404.21       145.12 o                         
   6   5   4        168.29        168.38        14.41 o                         
   7   5   4        209.86        230.29        14.35 o                         
   8   5   4         59.30         72.46        10.49 o                         
   9   5   4        774.22        743.46        32.87 o                         
  10   5   4       1424.14       1548.51        56.23 o                         
  11   5   4       5414.15       5574.37       144.74 o                         
  12   5   4       1120.82       1201.15        73.01 o                         
  13   5   4        928.12        853.52       106.38 o                         
 -14   6   4        413.82        406.68        58.88 o                         
 -13   6   4       1154.57       1118.26        89.89 o                         
 -12   6   4        596.77        624.04        65.35 o                         
 -11   6   4       2360.08       2429.75        86.83 o                         
 -10   6   4       1095.59       1093.26        66.80 o                         
  -9   6   4      10806.15      10587.42       167.03 o                         
  -8   6   4       1412.30       1282.62        38.39 o                         
  -7   6   4       6101.15       5853.08        77.31 o                         
  -6   6   4        710.16        708.94        38.30 o                         
  -5   6   4         79.65         73.53         9.91 o                         
  -4   6   4       4905.31       4878.75        72.77 o                         
  -3   6   4      18682.77      18847.04       192.15 o                         
  -2   6   4      13528.39      13780.17       184.80 o                         
  -1   6   4      12456.22      11771.23       128.72 o                         
   0   6   4       1022.23       1378.42        40.05 o                         
   1   6   4       9109.74       8682.16       162.38 o                         
   2   6   4        154.05        152.33        13.06 o                         
   3   6   4       2572.57       2438.42        69.90 o                         
   4   6   4       4455.41       4425.51        95.39 o                         
   5   6   4       4245.17       4273.50        73.17 o                         
   6   6   4       2195.73       2234.95        47.76 o                         
   7   6   4       4273.59       4153.66        68.94 o                         
   8   6   4       5536.81       5542.92        91.30 o                         
   9   6   4       3033.49       3078.50        75.33 o                         
  10   6   4       1907.18       1912.79        64.58 o                         
  11   6   4        155.90        126.38        23.87 o                         
  12   6   4         28.32         28.57        19.42 o                         
  13   6   4         24.66         39.41        43.47 o                         
 -14   7   4        567.11        585.77       108.50 o                         
 -13   7   4       1381.99       1519.66       136.86 o                         
 -12   7   4        892.85        831.12        91.18 o                         
 -11   7   4       1200.59       1200.67        57.75 o                         
 -10   7   4        115.98        128.81        19.54 o                         
  -9   7   4        169.59        208.35        20.89 o                         
  -8   7   4       2305.16       2113.31        49.78 o                         
  -7   7   4       1825.72       1771.43        37.71 o                         
  -6   7   4       3148.38       3058.66        61.08 o                         
  -5   7   4       8887.59       8673.64       136.72 o                         
  -4   7   4       6058.99       6140.50        88.56 o                         
  -3   7   4      12724.38      13181.52       145.15 o                         
  -2   7   4       5239.65       5682.81        76.12 o                         
  -1   7   4       2746.69       3147.92        48.04 o                         
   0   7   4         75.38         36.61        11.82 o                         
   1   7   4      24530.95      24607.86       314.23 o                         
   2   7   4       2883.85       2883.44        62.34 o                         
   3   7   4      21619.66      20785.67       427.23 o                         
   4   7   4        187.08        123.91        15.46 o                         
   5   7   4       6932.83       6811.29       110.64 o                         
   6   7   4        275.89        262.95        14.93 o                         
   7   7   4         19.85         20.45         8.02 o                         
   8   7   4         32.86         35.73        10.43 o                         
   9   7   4        345.69        365.15        22.40 o                         
  10   7   4        271.25        278.72        30.32 o                         
  11   7   4       3796.05       3799.71       115.31 o                         
  12   7   4        757.09        796.31        51.73 o                         
  13   7   4        747.39       1024.22       121.93 o                         
 -13   8   4        501.61        546.74        66.74 o                         
 -12   8   4         99.08        125.66        37.23 o                         
 -11   8   4       1430.77       1466.19       117.07 o                         
 -10   8   4       1092.17       1039.60        51.18 o                         
  -9   8   4       2760.38       2879.45        90.34 o                         
  -8   8   4        323.16        333.69        16.50 o                         
  -7   8   4        715.35        722.57        32.78 o                         
  -6   8   4         11.27         27.37         7.01 o                         
  -5   8   4         68.57         69.54        10.42 o                         
  -4   8   4        454.87        373.59        14.20 o                         
  -3   8   4       3867.08       3801.09        57.19 o                         
  -2   8   4       1225.76       1190.70        26.76 o                         
  -1   8   4       2981.44       2647.01        39.19 o                         
   0   8   4        304.27        235.77        18.91 o                         
   1   8   4      10929.07      11146.86       162.54 o                         
   2   8   4       3074.37       3236.48        71.67 o                         
   3   8   4        218.95        240.14        12.79 o                         
   4   8   4        366.81        405.16        19.49 o                         
   5   8   4       1523.79       1505.58        55.88 o                         
   6   8   4        479.29        529.29        23.13 o                         
   7   8   4       2777.48       2857.07        79.54 o                         
   8   8   4       2470.06       2352.36        92.56 o                         
   9   8   4       3033.31       2845.43       110.16 o                         
  10   8   4         18.41          7.22        17.21 o                         
  11   8   4        184.45        231.68        30.11 o                         
  12   8   4         44.03         55.89        19.31 o                         
  13   8   4         20.50         29.16        37.82 o                         
 -13   9   4       1562.55       1804.75       161.51 o                         
 -12   9   4        179.45        158.16        56.90 o                         
 -11   9   4        903.25        957.42       112.74 o                         
 -10   9   4        113.63        148.78        43.47 o                         
  -9   9   4        322.46        269.14        19.03 o                         
  -8   9   4        836.15        855.22        26.80 o                         
  -7   9   4        916.32        953.79        43.00 o                         
  -6   9   4        115.62        135.78        10.36 o                         
  -5   9   4       6291.12       5976.13        89.57 o                         
  -4   9   4         28.63         24.08         6.19 o                         
  -3   9   4      10059.89      10004.86       129.79 o                         
  -2   9   4        648.66        666.92        21.90 o                         
  -1   9   4       5136.65       5340.65        72.11 o                         
   0   9   4        916.65        822.66        27.78 o                         
   1   9   4       2022.46       1909.79        45.46 o                         
   2   9   4       4555.74       4363.14       142.08 o                         
   3   9   4       3309.63       3223.34        82.93 o                         
   4   9   4        484.50        475.69        20.56 o                         
   5   9   4       6948.67       6853.23       116.63 o                         
   6   9   4       1348.89       1296.34        39.74 o                         
   7   9   4       1141.17       1000.85        34.13 o                         
   8   9   4        275.29        230.74        26.60 o                         
   9   9   4        104.41        142.78        28.94 o                         
  10   9   4        115.76         79.74        23.39 o                         
  11   9   4       1186.21       1292.09       103.01 o                         
  12   9   4       1245.97       1243.09        72.91 o                         
  13   9   4        356.29        410.15        85.53 o                         
 -13  10   4        398.65        600.47       102.67 o                         
 -12  10   4         21.17         13.61        33.22 o                         
 -11  10   4        505.59        622.55        93.48 o                         
 -10  10   4        154.24         85.17        43.29 o                         
  -9  10   4        774.46        769.24        35.23 o                         
  -8  10   4       1433.66       1320.38        34.58 o                         
  -7  10   4       2563.35       2515.16        66.11 o                         
  -6  10   4       1939.10       1830.38        40.10 o                         
  -5  10   4        459.68        495.51        15.85 o                         
  -4  10   4         23.01         23.16         6.35 o                         
  -3  10   4       2356.67       2321.59        48.29 o                         
  -2  10   4        938.55       1018.31        30.84 o                         
  -1  10   4      15259.24      15378.14       173.68 o                         
   0  10   4       3452.37       3366.04        46.81 o                         
   1  10   4       3575.32       3659.26        65.58 o                         
   2  10   4       1748.59       1796.53        47.83 o                         
   3  10   4        141.83        126.27        16.22 o                         
   4  10   4         97.09        109.08        16.57 o                         
   5  10   4       4486.06       4323.83        92.80 o                         
   6  10   4          1.30         -1.35        12.31 o                         
   7  10   4       2640.80       2659.63        86.66 o                         
   8  10   4         18.74         31.33        15.07 o                         
   9  10   4        787.89        798.26        53.33 o                         
  10  10   4         24.41         13.56        17.06 o                         
  11  10   4         43.23         15.36        23.94 o                         
  12  10   4         17.85          1.89        32.07 o                         
 -12  11   4          2.12        -14.14        46.83 o                         
 -11  11   4        210.36        188.55        62.03 o                         
 -10  11   4         17.38        -42.06        42.06 o                         
  -9  11   4         54.36         55.18        11.24 o                         
  -8  11   4        150.53        155.45        12.48 o                         
  -7  11   4        409.45        429.03        20.59 o                         
  -6  11   4        275.97        290.49        15.76 o                         
  -5  11   4       6212.50       6307.42        84.09 o                         
  -4  11   4       1870.35       1813.49        43.95 o                         
  -3  11   4       2169.68       2074.39        52.68 o                         
  -2  11   4        758.05        685.78        29.99 o                         
  -1  11   4         67.89         82.39         9.20 o                         
   0  11   4        644.66        652.59        26.54 o                         
   1  11   4       1218.34       1168.45        34.83 o                         
   2  11   4         81.52         75.31        11.05 o                         
   3  11   4       1802.66       1688.18        65.45 o                         
   4  11   4        456.15        395.16        31.25 o                         
   5  11   4        357.60        380.29        37.36 o                         
   6  11   4         71.24         64.33        16.10 o                         
   7  11   4         48.08         78.57        18.34 o                         
   8  11   4        278.83        278.57        33.73 o                         
   9  11   4        192.34        170.48        29.19 o                         
  10  11   4          2.03         -7.62        17.83 o                         
  11  11   4        201.61        239.79        34.93 o                         
  12  11   4          5.22         63.97        48.60 o                         
 -12  12   4        190.45        220.18        64.85 o                         
 -11  12   4        774.15        670.09       101.43 o                         
 -10  12   4         75.86        132.18        55.66 o                         
  -9  12   4        317.81        269.01        31.01 o                         
  -8  12   4         25.82         19.45        11.26 o                         
  -7  12   4       2274.61       2220.65        58.82 o                         
  -6  12   4        507.36        514.44        28.99 o                         
  -5  12   4         74.07         62.08         7.55 o                         
  -4  12   4         40.86         53.85        11.09 o                         
  -3  12   4        174.28        169.43        15.49 o                         
  -2  12   4        415.65        430.75        25.44 o                         
  -1  12   4       4729.79       4546.63       100.25 o                         
   0  12   4        365.51        364.43        21.96 o                         
   1  12   4       2230.76       2160.40        50.88 o                         
   2  12   4         30.07         36.08         8.98 o                         
   3  12   4       4163.18       3933.06        97.84 o                         
   4  12   4        213.12        164.94        46.74 o                         
   5  12   4        218.99        171.16        22.64 o                         
   6  12   4       1118.09       1036.29        53.01 o                         
   7  12   4        267.01        243.40        26.75 o                         
   8  12   4        203.49        205.92        29.30 o                         
   9  12   4        144.95        176.77        29.32 o                         
  10  12   4        145.71        216.40        34.43 o                         
  11  12   4        173.40        187.42        39.54 o                         
 -11  13   4         76.53        115.75        47.89 o                         
 -10  13   4         29.63         54.78        43.65 o                         
  -9  13   4         26.65         14.98        14.27 o                         
  -8  13   4         61.91         64.46        16.77 o                         
  -7  13   4          3.93          1.80        10.27 o                         
  -6  13   4          1.62          6.04        10.20 o                         
  -5  13   4          4.23          0.75         6.38 o                         
  -4  13   4          1.85         15.85        10.70 o                         
  -3  13   4        332.34        353.30        22.92 o                         
  -2  13   4          1.83          7.11         9.39 o                         
  -1  13   4        566.75        483.70        40.38 o                         
   0  13   4        455.65        418.03        31.69 o                         
   1  13   4       1797.13       1730.26        42.42 o                         
   2  13   4        626.78        621.59        36.41 o                         
   3  13   4       1035.27       1057.39        38.93 o                         
   4  13   4        201.03        189.35        27.08 o                         
   5  13   4       1775.75       1757.00        70.93 o                         
   6  13   4         59.27         30.04        15.41 o                         
   7  13   4         35.70         64.71        18.10 o                         
   8  13   4         21.95         42.89        23.35 o                         
   9  13   4        311.36        341.13        39.49 o                         
  10  13   4        137.46        141.72        29.59 o                         
  11  13   4         45.49         55.37        46.39 o                         
 -11  14   4         55.59         84.38        56.90 o                         
 -10  14   4        254.46        145.12        52.57 o                         
  -9  14   4         20.68         37.03        18.89 o                         
  -8  14   4         29.92         18.96        18.34 o                         
  -7  14   4        626.85        671.74        55.89 o                         
  -6  14   4        321.79        267.04        16.04 o                         
  -5  14   4        131.09        141.79        22.19 o                         
  -4  14   4        768.63        619.65        60.30 o                         
  -3  14   4        200.49        183.23        20.69 o                         
  -2  14   4          0.05          8.83        11.50 o                         
  -1  14   4       2163.75       2065.73        90.60 o                         
   0  14   4         58.78         79.19        15.71 o                         
   1  14   4        148.43        160.13        17.72 o                         
   2  14   4        170.39        145.40        16.01 o                         
   3  14   4         15.94         25.77         9.91 o                         
   4  14   4        428.78        376.77        36.86 o                         
   5  14   4        588.64        603.45        48.33 o                         
   6  14   4        238.96        241.17        32.66 o                         
   7  14   4        114.18        121.00        21.42 o                         
   8  14   4        563.51        548.28        37.59 o                         
   9  14   4        186.15        136.02        29.66 o                         
  10  14   4        357.06        340.87        41.04 o                         
 -11  15   4         36.25         74.93        59.55 o                         
 -10  15   4          0.21          7.47        33.94 o                         
  -9  15   4          0.20         12.94        27.60 o                         
  -8  15   4         33.11         33.22        40.29 o                         
  -7  15   4        211.12        215.16        33.69 o                         
  -6  15   4        706.12        656.88        39.88 o                         
  -5  15   4        371.74        405.96        34.41 o                         
  -4  15   4         10.70         23.97        13.69 o                         
  -3  15   4       1154.87       1152.61        58.18 o                         
  -2  15   4          9.49         11.68         7.25 o                         
  -1  15   4        786.37        807.27        38.57 o                         
   0  15   4        666.43        638.39        27.65 o                         
   1  15   4         53.46         57.61        13.70 o                         
   2  15   4        354.16        327.16        19.16 o                         
   3  15   4         90.27         66.43         8.83 o                         
   4  15   4        397.18        358.42        32.94 o                         
   5  15   4         66.94         53.14        20.42 o                         
   6  15   4         92.65        161.49        29.51 o                         
   7  15   4         52.18         87.70        19.59 o                         
   8  15   4         91.77         63.22        26.29 o                         
   9  15   4         18.53         20.84        21.52 o                         
  10  15   4         13.94         69.79        28.92 o                         
 -10  16   4        144.26        132.53        65.03 o                         
  -9  16   4        167.77        201.10        67.33 o                         
  -8  16   4         96.91        141.19        58.49 o                         
  -7  16   4          1.80          0.01        20.99 o                         
  -6  16   4        135.88        124.12        24.44 o                         
  -5  16   4        198.73        213.05       102.93 o                         
  -4  16   4          9.37         15.98        14.69 o                         
  -3  16   4         60.21         72.14        19.30 o                         
  -2  16   4        363.23        310.73        22.52 o                         
  -1  16   4          1.55         14.65        11.02 o                         
   0  16   4        858.40        881.26        36.13 o                         
   1  16   4          0.16         -0.76         8.70 o                         
   2  16   4         72.68         96.26        16.80 o                         
   3  16   4        145.48        120.94        20.15 o                         
   4  16   4        397.02        378.96        23.77 o                         
   5  16   4        131.89         79.64        37.29 o                         
   6  16   4       1849.85       1972.26        91.15 o                         
   7  16   4          0.13         -1.91        15.58 o                         
   8  16   4        611.19        571.51        53.88 o                         
   9  16   4         42.84         23.10        23.92 o                         
  10  16   4         74.99         25.09        30.39 o                         
  -9  17   4          4.59        -19.26        50.01 o                         
  -8  17   4        205.92        257.83        51.06 o                         
  -7  17   4        405.86        422.17        89.86 o                         
  -6  17   4       1105.44       1058.15        59.52 o                         
  -5  17   4         20.08         17.71        14.97 o                         
  -4  17   4       1227.86       1520.18       127.32 o                         
  -3  17   4         54.69         52.00        20.21 o                         
  -2  17   4        677.83        682.88        53.23 o                         
  -1  17   4         77.77         88.79        18.60 o                         
   0  17   4          6.88         -2.61         9.96 o                         
   1  17   4        227.11        230.27        21.08 o                         
   2  17   4        282.68        294.06        22.16 o                         
   3  17   4         15.76          8.45        13.97 o                         
   4  17   4        759.92        634.01        57.21 o                         
   5  17   4        675.71        691.45        49.81 o                         
   6  17   4        578.67        650.10        51.94 o                         
   7  17   4        122.74         96.66        39.58 o                         
   8  17   4         25.60         12.09        24.82 o                         
   9  17   4          1.41          1.33        24.23 o                         
  -9  18   4         48.54         60.61        61.67 o                         
  -8  18   4        504.39        569.81        71.99 o                         
  -7  18   4          1.34         38.41        30.36 o                         
  -6  18   4        429.50        451.62        61.02 o                         
  -5  18   4         47.88         37.72        20.43 o                         
  -4  18   4          0.66        -20.80        25.46 o                         
  -3  18   4        172.95         93.83        39.58 o                         
  -2  18   4        157.45        106.03        36.58 o                         
  -1  18   4         26.02         44.18        28.10 o                         
   0  18   4        794.61        790.45        52.66 o                         
   1  18   4         39.67         34.47        13.10 o                         
   2  18   4        368.18        390.43        36.34 o                         
   3  18   4        229.64        190.80        35.52 o                         
   4  18   4         12.57         23.02        16.48 o                         
   5  18   4        915.32        906.57        54.81 o                         
   6  18   4        971.79        929.78        56.30 o                         
   7  18   4        342.81        345.29        60.26 o                         
   8  18   4        222.50        165.40        49.83 o                         
  -8  19   4        304.95        208.17        74.22 o                         
  -7  19   4        296.40        255.78       115.04 o                         
  -6  19   4        421.65        462.49        78.64 o                         
  -5  19   4       1323.45       1209.39        72.02 o                         
  -4  19   4       1508.92       1712.57       112.16 o                         
  -3  19   4       1315.30       1205.70       116.10 o                         
  -2  19   4         50.18         50.72        36.05 o                         
  -1  19   4         12.24         37.11        31.81 o                         
   0  19   4       1356.56       1387.56       136.16 o                         
   1  19   4         34.78         46.01        14.42 o                         
   2  19   4       2676.75       2421.37        69.05 o                         
   3  19   4        488.52        459.99        37.91 o                         
   4  19   4        811.07        738.19        58.17 o                         
   5  19   4          2.45         -2.73        16.22 o                         
   6  19   4        143.39        126.60        31.06 o                         
   7  19   4        192.49         98.07        44.88 o                         
  -7  20   4         56.83        129.00        76.52 o                         
  -6  20   4        406.31        410.86        62.52 o                         
  -5  20   4        150.73        254.12        67.06 o                         
  -4  20   4         47.29         48.77        41.88 o                         
  -3  20   4        181.27        239.80        54.78 o                         
  -2  20   4        806.16        878.79        99.31 o                         
  -1  20   4        411.58        312.60        62.03 o                         
   0  20   4       2145.63       2226.56       249.60 o                         
   1  20   4        180.83        201.32        41.35 o                         
   2  20   4        248.41        281.98        30.92 o                         
   3  20   4         42.95         26.44        15.47 o                         
   4  20   4         11.86         28.79        17.36 o                         
   5  20   4        131.28        123.71        36.32 o                         
  -6  21   4       1218.08       1293.53       140.66 o                         
  -5  21   4        156.58        134.48        52.48 o                         
  -4  21   4        394.65        227.78        65.91 o                         
  -3  21   4        139.42        130.77        46.30 o                         
  -2  21   4        289.66        387.88        74.04 o                         
  -1  21   4          0.47         10.25        33.93 o                         
   0  21   4         97.19        110.77        41.35 o                         
   1  21   4        507.61        505.50        52.67 o                         
   2  21   4       1089.23       1154.97        90.17 o                         
   3  21   4       1085.30        978.74        73.12 o                         
   4  21   4        936.74       1009.08        82.85 o                         
  -5  22   4          0.14         13.78        42.23 o                         
  -4  22   4        461.42        576.61        92.07 o                         
  -3  22   4        252.40        222.48        64.50 o                         
  -2  22   4        854.87        856.87       102.67 o                         
  -1  22   4       1013.46        927.24        77.83 o                         
   0  22   4       1945.56       1878.01       135.18 o                         
   1  22   4        564.54        520.99        55.22 o                         
   2  22   4         69.49         75.63        46.30 o                         
   3  22   4         75.70         89.37        32.65 o                         
  -3  23   4        255.11        218.06        65.74 o                         
  -2  23   4       2001.65       2154.47       166.29 o                         
  -1  23   4         22.88         19.12        48.42 o                         
   0  23   4        476.16        425.87        87.74 o                         
   1  23   4       1362.27       1622.39       151.09 o                         
   2  23   4       1044.37       1036.59       119.99 o                         
  -2  24   4        628.03        544.98        90.65 o                         
   1  24   4        168.27        293.52        75.10 o                         
   2  24   4         65.02         79.70        47.18 o                         
 -14   1   5          0.96        -28.78        28.78 o                         
 -13   1   5          3.93          6.13        17.18 o                         
 -12   1   5          9.39         18.51        16.61 o                         
 -11   1   5         21.44          9.74        11.10 o                         
 -10   1   5         80.18         64.96        11.19 o                         
  -9   1   5       1654.81       1626.44        62.01 o                         
  -8   1   5        737.88        774.63        23.12 o                         
  -7   1   5         40.51         49.82         6.54 o                         
  -6   1   5          0.32          4.25         3.48 o                         
  -5   1   5        550.68        571.02        27.70 o                         
  -4   1   5          0.11          2.45         3.99 o                         
  -3   1   5       1430.19       1447.16        26.22 o                         
  -2   1   5       1460.38       1423.91        29.30 o                         
  -1   1   5      11599.04      11723.41       391.33 o                         
   0   1   5       9942.08      10864.57       162.52 o                         
   1   1   5       4054.37       4159.24        81.04 o                         
   2   1   5        358.88        320.28        16.77 o                         
   3   1   5         16.21         43.41         6.69 o                         
   4   1   5          1.36         -1.36         5.24 o                         
   5   1   5        387.83        426.01        18.79 o                         
   6   1   5         88.81         89.97         8.76 o                         
   7   1   5       1699.28       1711.15        36.66 o                         
   8   1   5       2628.67       2682.90        48.07 o                         
   9   1   5        419.76        404.02        18.40 o                         
  10   1   5         59.96         79.69        10.50 o                         
  11   1   5          7.28         24.01        12.57 o                         
  12   1   5         48.22         33.62        16.88 o                         
  13   1   5          1.53          2.97        23.51 o                         
 -14   2   5        244.23        221.85        44.25 o                         
 -13   2   5        205.38        152.38        32.39 o                         
 -12   2   5        647.29        640.64        46.37 o                         
 -11   2   5        230.93        211.47        23.37 o                         
 -10   2   5       1246.43       1279.88        44.04 o                         
  -9   2   5        113.02        105.48        14.98 o                         
  -8   2   5        156.78        139.67        12.75 o                         
  -7   2   5         10.60          3.62         5.16 o                         
  -6   2   5        671.28        676.24        22.66 o                         
  -5   2   5        728.20        726.53        30.61 o                         
  -4   2   5       5269.68       5416.22        94.93 o                         
  -3   2   5       2427.07       2537.97        43.13 o                         
  -2   2   5       6909.91       6992.14        76.71 o                         
  -1   2   5       5404.59       5536.38        63.24 o                         
   0   2   5       2995.88       3106.32        53.27 o                         
   1   2   5       1505.13       1619.87        64.67 o                         
   2   2   5          0.00         -0.26         4.86 o                         
   3   2   5       1266.78       1158.51        28.08 o                         
   4   2   5        105.78         93.81         8.50 o                         
   5   2   5       3098.16       3115.58        55.63 o                         
   6   2   5       1636.81       1587.25        36.17 o                         
   7   2   5       4395.07       4433.89        69.20 o                         
   8   2   5       1660.85       1661.23        37.05 o                         
   9   2   5          1.26         12.12         8.72 o                         
  10   2   5        112.68        122.47        13.48 o                         
  11   2   5        602.37        643.61        45.45 o                         
  12   2   5        185.36        196.86        30.35 o                         
  13   2   5         10.33         11.66        32.34 o                         
 -14   3   5          0.36         -1.79        24.36 o                         
 -13   3   5         12.32         49.92        27.67 o                         
 -12   3   5         31.76         -5.47        15.46 o                         
 -11   3   5         75.10         57.61        19.15 o                         
 -10   3   5        561.32        606.77        34.32 o                         
  -9   3   5        477.20        412.84        36.86 o                         
  -8   3   5        635.12        602.73        24.30 o                         
  -7   3   5         71.43         88.51         7.65 o                         
  -6   3   5          7.12         10.75         4.80 o                         
  -5   3   5       5436.78       5685.13       115.80 o                         
  -4   3   5        216.21        249.68        14.69 o                         
  -3   3   5         45.69         22.14         5.59 o                         
  -2   3   5        710.91        655.87        15.44 o                         
  -1   3   5       2345.98       2448.98        45.54 o                         
   0   3   5       1843.28       1796.87        44.18 o                         
   1   3   5       8437.98       8642.51       125.10 o                         
   2   3   5       9077.30       9042.38       207.51 o                         
   3   3   5       3086.81       3115.80        52.02 o                         
   4   3   5        403.11        477.54        17.04 o                         
   5   3   5        346.61        327.30        15.66 o                         
   6   3   5       1026.44       1055.83        29.96 o                         
   7   3   5        210.47        217.27        16.00 o                         
   8   3   5       1202.00       1245.93        31.24 o                         
   9   3   5       1588.21       1594.21        38.83 o                         
  10   3   5        738.61        694.91        33.66 o                         
  11   3   5         64.96         79.67        20.13 o                         
  12   3   5        279.79        321.72        48.87 o                         
  13   3   5        175.10        276.55        67.50 o                         
 -14   4   5         49.39         69.34        68.48 o                         
 -13   4   5        357.63        317.68        49.72 o                         
 -12   4   5        206.90        280.18        31.79 o                         
 -11   4   5       2027.97       2147.14       110.06 o                         
 -10   4   5        851.23        811.52        40.12 o                         
  -9   4   5        303.92        322.47        21.75 o                         
  -8   4   5        100.88         96.04        11.28 o                         
  -7   4   5        855.15        850.23        27.12 o                         
  -6   4   5        125.34        145.06        12.09 o                         
  -5   4   5       2525.53       2638.46        64.60 o                         
  -4   4   5       4744.34       5111.02        74.62 o                         
  -3   4   5       4692.81       4791.88        63.33 o                         
  -2   4   5       1431.32       1388.29        27.73 o                         
  -1   4   5       6810.53       6818.54       101.65 o                         
   0   4   5        357.58        353.86        16.13 o                         
   1   4   5        102.35         81.81         9.74 o                         
   2   4   5       3071.23       3143.04        71.04 o                         
   3   4   5       2124.15       2253.94        53.63 o                         
   4   4   5      10190.14      10533.76       177.68 o                         
   5   4   5        604.71        629.25        34.92 o                         
   6   4   5       5452.62       5428.65        88.68 o                         
   7   4   5        338.48        327.52        15.68 o                         
   8   4   5         30.74         39.44         7.70 o                         
   9   4   5          4.35         31.77        11.20 o                         
  10   4   5       1133.57       1103.51        62.82 o                         
  11   4   5        120.03        104.90        18.92 o                         
  12   4   5        417.65        454.65        40.64 o                         
 -14   5   5         59.96         84.69        33.41 o                         
 -13   5   5          6.78         -1.71        29.68 o                         
 -12   5   5        566.38        616.86        66.01 o                         
 -11   5   5        274.70        270.24        42.87 o                         
 -10   5   5       3945.13       3833.89       114.18 o                         
  -9   5   5        988.79       1004.61        37.61 o                         
  -8   5   5       4318.90       4264.27        72.66 o                         
  -7   5   5       1877.38       1927.72        46.85 o                         
  -6   5   5       2321.97       2272.53        55.92 o                         
  -5   5   5        677.22        662.43        34.16 o                         
  -4   5   5       2564.55       2483.80        37.89 o                         
  -3   5   5          2.37          4.69         3.59 o                         
  -2   5   5        118.43        108.57         8.81 o                         
  -1   5   5       9874.79      10225.22       164.10 o                         
   0   5   5       7013.05       6851.80        95.87 o                         
   1   5   5       3825.04       3845.14        90.85 o                         
   2   5   5       7651.60       7453.10       132.06 o                         
   3   5   5       4905.52       5276.92       166.47 o                         
   4   5   5       5108.17       5344.03        82.68 o                         
   5   5   5         19.12         22.81         7.25 o                         
   6   5   5          5.95         11.76         5.54 o                         
   7   5   5       3399.34       3493.18        98.18 o                         
   8   5   5        526.56        514.37        25.60 o                         
   9   5   5       4219.77       4022.72        84.05 o                         
  10   5   5       1307.85       1375.80        53.85 o                         
  11   5   5       1154.85       1300.49        54.58 o                         
  12   5   5        377.20        323.18        41.03 o                         
  13   5   5         15.40         12.72        50.72 o                         
 -14   6   5        478.74        560.12       127.67 o                         
 -13   6   5        670.96        747.42        73.72 o                         
 -12   6   5       1336.04       1192.15        88.77 o                         
 -11   6   5       1108.15       1020.92        74.57 o                         
 -10   6   5        598.62        582.36        45.45 o                         
  -9   6   5        169.66        215.83        21.15 o                         
  -8   6   5        422.60        431.64        24.41 o                         
  -7   6   5       1354.89       1361.45        38.51 o                         
  -6   6   5       2618.93       2675.67        68.62 o                         
  -5   6   5       2446.56       2317.05        54.37 o                         
  -4   6   5        209.73        146.58        14.59 o                         
  -3   6   5        361.57        304.81        13.25 o                         
  -2   6   5        301.75        195.96        12.58 o                         
  -1   6   5        670.88        570.47        18.87 o                         
   0   6   5        157.30        230.37        16.10 o                         
   1   6   5        228.40        231.64        14.34 o                         
   2   6   5        495.35        487.53        19.97 o                         
   3   6   5       1765.26       1759.48        41.18 o                         
   4   6   5      11797.98      11860.51       177.70 o                         
   5   6   5       8084.65       8070.57       157.42 o                         
   6   6   5       4102.54       4215.07        72.01 o                         
   7   6   5        387.93        397.92        20.00 o                         
   8   6   5       1202.59       1238.75        43.41 o                         
   9   6   5       1246.99       1281.41        43.38 o                         
  10   6   5         10.82         26.71        13.16 o                         
  11   6   5        389.07        382.15        30.58 o                         
  12   6   5       1214.63       1303.25        66.22 o                         
  13   6   5        947.54        793.96       110.27 o                         
 -14   7   5        114.37        134.24        39.74 o                         
 -13   7   5        312.45        326.71        53.64 o                         
 -12   7   5         11.54         -0.34        25.13 o                         
 -11   7   5        647.06        694.22        44.70 o                         
 -10   7   5       2213.94       2080.66        75.52 o                         
  -9   7   5       4420.29       4443.96       139.42 o                         
  -8   7   5       1589.56       1684.20        44.85 o                         
  -7   7   5       5165.61       5484.80        98.83 o                         
  -6   7   5       2409.53       2422.27        50.52 o                         
  -5   7   5       1286.91       1354.94        40.07 o                         
  -4   7   5       1412.51       1253.21        33.62 o                         
  -3   7   5        454.23        498.90        19.38 o                         
  -2   7   5       5003.83       4973.23        84.50 o                         
  -1   7   5       1212.78       1077.57        36.80 o                         
   0   7   5        632.54        479.29        23.94 o                         
   1   7   5       4837.22       4726.99        92.06 o                         
   2   7   5       4325.59       4286.50        96.72 o                         
   3   7   5       6827.60       6541.32       117.22 o                         
   4   7   5       3669.60       3556.72        85.30 o                         
   5   7   5         78.07         77.89        12.29 o                         
   6   7   5       1949.49       2059.44        45.95 o                         
   7   7   5        256.24        293.74        20.42 o                         
   8   7   5       2639.38       2856.14        76.80 o                         
   9   7   5       1057.53        994.85        43.48 o                         
  10   7   5       1962.98       2106.78        67.83 o                         
  11   7   5        670.62        740.59        60.89 o                         
  12   7   5         40.00         47.44        19.86 o                         
  13   7   5         27.59        -14.31        45.24 o                         
 -13   8   5       1703.00       1812.13       187.67 o                         
 -12   8   5       2338.86       2363.96       131.77 o                         
 -11   8   5        864.21        860.53        74.55 o                         
 -10   8   5        510.95        468.74        36.12 o                         
  -9   8   5         10.03         24.77        12.08 o                         
  -8   8   5        349.22        308.61        21.30 o                         
  -7   8   5        324.83        326.75        14.95 o                         
  -6   8   5       2262.91       2426.54        59.70 o                         
  -5   8   5       1963.20       2021.50        51.46 o                         
  -4   8   5       6308.21       6312.51        66.97 o                         
  -3   8   5       5702.67       5741.22        70.82 o                         
  -2   8   5      15073.58      14803.71       182.36 o                         
  -1   8   5          3.89         16.21         5.57 o                         
   0   8   5       6437.97       6742.60       124.00 o                         
   1   8   5       1042.96        988.34        32.56 o                         
   2   8   5         77.12         88.06        15.09 o                         
   3   8   5       6373.52       6429.16       106.39 o                         
   4   8   5       9085.78       9032.35       212.83 o                         
   5   8   5      10020.07      10263.90       159.97 o                         
   6   8   5       3188.06       3239.18        72.22 o                         
   7   8   5       3301.38       3246.38        80.50 o                         
   8   8   5       1866.09       1884.81        59.92 o                         
   9   8   5        228.23        218.78        23.60 o                         
  10   8   5          8.10        -15.20        17.26 o                         
  11   8   5       1069.78       1113.98        60.60 o                         
  12   8   5       2236.25       2480.11       121.09 o                         
  13   8   5       1598.86       1343.71       145.79 o                         
 -13   9   5         30.07         27.74        47.54 o                         
 -12   9   5        187.36        105.50        51.42 o                         
 -11   9   5        428.80        596.40        86.59 o                         
 -10   9   5       1463.30       1466.39        86.41 o                         
  -9   9   5       2786.56       2695.20        79.60 o                         
  -8   9   5       5221.60       5056.70       103.01 o                         
  -7   9   5       7499.00       7271.69       106.71 o                         
  -6   9   5       2277.70       2336.58        58.98 o                         
  -5   9   5       3476.45       3319.85        52.73 o                         
  -4   9   5        218.33        227.49        14.10 o                         
  -3   9   5        825.50        829.93        25.22 o                         
  -2   9   5       2936.94       2984.99        50.07 o                         
  -1   9   5       4752.49       4849.31        91.37 o                         
   0   9   5       8841.78       8871.66       141.70 o                         
   1   9   5       6827.59       6661.47       116.13 o                         
   2   9   5       5316.20       5118.27        93.39 o                         
   3   9   5       4982.39       4982.58        89.53 o                         
   4   9   5        477.56        500.19        35.76 o                         
   5   9   5          0.33          2.50         7.58 o                         
   6   9   5       1880.97       1748.51        59.07 o                         
   7   9   5       3075.62       3118.70        71.58 o                         
   8   9   5       2800.79       2738.93       118.18 o                         
   9   9   5        781.33        965.86        65.10 o                         
  10   9   5       1745.86       1853.85        93.21 o                         
  11   9   5        484.09        509.42        51.29 o                         
  12   9   5         91.73         59.02        29.37 o                         
 -12  10   5       1858.57       1687.77       154.62 o                         
 -11  10   5       1631.30       1761.64       153.74 o                         
 -10  10   5        179.39        170.17        53.72 o                         
  -9  10   5        848.63        809.94        51.83 o                         
  -8  10   5         65.22         51.06         8.76 o                         
  -7  10   5         22.38         14.84        10.96 o                         
  -6  10   5        128.79        141.04        15.34 o                         
  -5  10   5       1611.05       1713.66        34.18 o                         
  -4  10   5       4637.52       4657.44        70.58 o                         
  -3  10   5       6301.63       6279.35        94.04 o                         
  -2  10   5       2174.42       2114.67        39.95 o                         
  -1  10   5       6901.11       6795.34        97.19 o                         
   0  10   5         92.54         79.98         8.23 o                         
   1  10   5         77.52        111.44        11.02 o                         
   2  10   5       4819.08       4874.52        85.85 o                         
   3  10   5       6894.63       6925.19       140.51 o                         
   4  10   5       4118.66       4207.05        75.82 o                         
   5  10   5        972.76        918.30        37.49 o                         
   6  10   5       9517.12       9315.65       163.95 o                         
   7  10   5       5551.20       5581.65       120.16 o                         
   8  10   5       1450.95       1632.11        77.75 o                         
   9  10   5        197.45        194.94        28.01 o                         
  10  10   5        180.17        167.54        33.84 o                         
  11  10   5         41.52         51.48        25.02 o                         
  12  10   5        473.24        461.46        57.74 o                         
 -12  11   5        745.73       1079.88       124.05 o                         
 -11  11   5        220.27        161.87        55.49 o                         
 -10  11   5       1625.75       1508.76       141.02 o                         
  -9  11   5       1819.80       1716.55        86.85 o                         
  -8  11   5       6689.40       6286.99       134.66 o                         
  -7  11   5       5270.02       5132.77       101.25 o                         
  -6  11   5       5438.51       5403.80        89.65 o                         
  -5  11   5         44.93         48.28         7.45 o                         
  -4  11   5       1269.82       1252.01        36.05 o                         
  -3  11   5        473.27        451.12        21.82 o                         
  -2  11   5        244.82        255.30        14.18 o                         
  -1  11   5       5317.00       5236.26        77.52 o                         
   0  11   5      11907.89      11903.28       144.90 o                         
   1  11   5       7258.75       7408.83        97.64 o                         
   2  11   5       9007.60       8651.62       115.05 o                         
   3  11   5       1173.76       1176.23        35.64 o                         
   4  11   5       6277.72       5621.66       195.68 o                         
   5  11   5        802.89        715.59        57.06 o                         
   6  11   5         16.96         46.16        15.89 o                         
   7  11   5       3195.88       3132.81       100.83 o                         
   8  11   5       3766.07       3871.62       202.25 o                         
   9  11   5       4338.81       4569.64       168.66 o                         
  10  11   5       1629.95       1664.50        84.66 o                         
  11  11   5       1671.41       1712.11        87.66 o                         
 -12  12   5       1454.39       1276.21       143.67 o                         
 -11  12   5       1526.12       1567.96       151.26 o                         
 -10  12   5       1190.27       1215.60       127.41 o                         
  -9  12   5       1356.40       1198.88        75.63 o                         
  -8  12   5         98.11         93.47        13.50 o                         
  -7  12   5        322.94        310.37        19.84 o                         
  -6  12   5       5435.60       5358.55        94.35 o                         
  -5  12   5       5657.52       5587.89        96.52 o                         
  -4  12   5       1175.98       1211.07        39.58 o                         
  -3  12   5       5940.22       5748.22        97.96 o                         
  -2  12   5       2018.91       2003.86        48.52 o                         
  -1  12   5       6119.21       6105.89        86.93 o                         
   0  12   5        650.40        662.84        21.93 o                         
   1  12   5          0.39         -3.46        10.19 o                         
   2  12   5       4766.21       4713.25        83.23 o                         
   3  12   5       1348.56       1303.93        43.49 o                         
   4  12   5       2918.96       2867.14       160.81 o                         
   5  12   5       5180.42       4814.28       141.29 o                         
   6  12   5       6433.05       6334.96       158.07 o                         
   7  12   5       3767.26       3884.99       115.55 o                         
   8  12   5       1058.10       1073.63        64.29 o                         
   9  12   5        121.78        169.42        29.92 o                         
  10  12   5        102.26         93.12        25.82 o                         
  11  12   5        251.34        297.24        95.34 o                         
 -11  13   5        511.17        405.55        83.58 o                         
 -10  13   5        724.56        679.53        72.39 o                         
  -9  13   5       1902.65       1718.04        72.44 o                         
  -8  13   5       2798.93       2949.84        89.36 o                         
  -7  13   5       4258.95       4212.54        80.23 o                         
  -6  13   5       3830.00       3839.07        89.97 o                         
  -5  13   5       2962.98       2905.28        60.34 o                         
  -4  13   5        269.22        296.10        23.43 o                         
  -3  13   5        165.76        199.02        19.42 o                         
  -2  13   5        668.01        667.17        35.37 o                         
  -1  13   5       4041.12       4034.62       111.21 o                         
   0  13   5       8258.50       8202.73       110.02 o                         
   1  13   5       5663.83       5568.04       107.33 o                         
   2  13   5       4507.33       4568.22        88.51 o                         
   3  13   5       2234.19       2303.38        75.88 o                         
   4  13   5       1683.24       1739.47        71.84 o                         
   5  13   5        666.64        709.63        45.61 o                         
   6  13   5         44.79         45.58        17.15 o                         
   7  13   5        308.35        310.56        38.59 o                         
   8  13   5       3878.03       4306.26       148.02 o                         
   9  13   5       1783.48       1774.06        86.83 o                         
  10  13   5       2391.82       2541.76       107.96 o                         
  11  13   5        858.45        785.66       100.90 o                         
 -11  14   5       3035.80       3607.92       261.18 o                         
 -10  14   5       2087.71       2157.83       131.28 o                         
  -9  14   5       1831.25       1812.88       172.56 o                         
  -8  14   5         26.70         17.21        23.30 o                         
  -7  14   5        171.74        149.15        33.40 o                         
  -6  14   5       2271.93       2128.07        94.15 o                         
  -5  14   5       4070.60       3854.27        76.09 o                         
  -4  14   5       6639.19       6643.40       164.20 o                         
  -3  14   5       3015.07       2895.89       107.36 o                         
  -2  14   5       6733.91       6605.78       154.82 o                         
  -1  14   5       1216.27       1051.50        76.07 o                         
   0  14   5       1671.71       1773.66        44.73 o                         
   1  14   5       2489.16       2345.81        44.34 o                         
   2  14   5       1014.75       1095.28        47.28 o                         
   3  14   5       8013.20       7805.09       155.27 o                         
   4  14   5       6943.48       6809.40       284.60 o                         
   5  14   5       7467.20       7178.59       220.89 o                         
   6  14   5       3816.14       4043.24       121.78 o                         
   7  14   5       1463.95       1580.43        70.47 o                         
   8  14   5        257.23        289.93        30.16 o                         
   9  14   5         93.84         58.43        24.67 o                         
  10  14   5          0.36          8.78        21.96 o                         
 -11  15   5        353.51        387.53        90.12 o                         
 -10  15   5       1436.73       1398.18       108.85 o                         
  -9  15   5       1886.54       1794.34       119.16 o                         
  -8  15   5       1067.22       1171.07       139.43 o                         
  -7  15   5       3249.33       3009.60       148.77 o                         
  -6  15   5        939.57        831.57        40.23 o                         
  -5  15   5       1973.41       2018.10        60.40 o                         
  -4  15   5        320.27        323.04        32.23 o                         
  -3  15   5         15.89         16.19        15.19 o                         
  -2  15   5       2157.76       2194.56        86.80 o                         
  -1  15   5       3469.59       3270.99       182.54 o                         
   0  15   5       4922.03       5396.68       148.72 o                         
   1  15   5       3484.48       3372.75       102.47 o                         
   2  15   5       3900.48       3880.97       111.55 o                         
   3  15   5       3592.96       3544.35        92.03 o                         
   4  15   5        460.99        480.03        34.92 o                         
   5  15   5        135.96         91.96        28.89 o                         
   6  15   5       1685.70       1674.18        74.19 o                         
   7  15   5        204.88        226.75        28.24 o                         
   8  15   5       1690.96       1775.50       106.10 o                         
   9  15   5       1171.30       1099.81        71.86 o                         
  10  15   5       2281.24       2264.73       177.42 o                         
 -10  16   5        804.13        917.13       138.37 o                         
  -9  16   5        225.41        181.13        66.62 o                         
  -8  16   5        165.13        209.58        71.92 o                         
  -7  16   5         14.47         14.75        25.79 o                         
  -6  16   5        987.37        898.01        35.99 o                         
  -5  16   5       1840.08       1828.74       110.78 o                         
  -4  16   5       4077.45       4166.54       126.08 o                         
  -3  16   5       6344.24       6415.07       189.07 o                         
  -2  16   5       1829.86       1834.37        86.92 o                         
  -1  16   5       1457.64       1573.97       113.63 o                         
   0  16   5        173.23        118.87        25.89 o                         
   1  16   5         51.53         56.72        12.77 o                         
   2  16   5        248.55        264.38        15.15 o                         
   3  16   5       1647.64       1677.95        52.49 o                         
   4  16   5       2779.79       2700.10        86.98 o                         
   5  16   5       2341.32       2232.38       139.69 o                         
   6  16   5       1760.86       1826.12        89.29 o                         
   7  16   5        667.68        730.03        48.40 o                         
   8  16   5        888.20        865.32        74.81 o                         
   9  16   5        363.75        344.38        50.85 o                         
  10  16   5         60.31         39.94        44.00 o                         
  -9  17   5       1532.39       1333.29       167.52 o                         
  -8  17   5       2991.32       3301.54       284.59 o                         
  -7  17   5       1388.67       1330.14       223.98 o                         
  -6  17   5       2016.67       1860.33        69.84 o                         
  -5  17   5        493.81        576.12        63.58 o                         
  -4  17   5        236.64        206.18        88.18 o                         
  -3  17   5       1965.98       1968.90        99.84 o                         
  -2  17   5       1824.64       1619.66        75.28 o                         
  -1  17   5       3637.44       3434.49       124.23 o                         
   0  17   5       2329.21       2302.52       128.71 o                         
   1  17   5       1452.10       1437.31        49.85 o                         
   2  17   5       5119.36       5127.09       115.55 o                         
   3  17   5        934.32        956.21        39.58 o                         
   4  17   5        744.41        699.80        29.59 o                         
   5  17   5        108.51        124.47        22.59 o                         
   6  17   5        187.47        259.63        57.87 o                         
   7  17   5        930.08       1037.45        79.06 o                         
   8  17   5        719.04        789.00        72.03 o                         
   9  17   5       1496.45       1459.28       146.67 o                         
  -9  18   5        577.74        742.54       124.93 o                         
  -8  18   5         57.73         62.53        31.84 o                         
  -7  18   5        331.63        432.99        89.50 o                         
  -6  18   5        481.50        487.66        87.56 o                         
  -5  18   5       1358.90       1551.59       213.20 o                         
  -4  18   5       1582.01       1395.66        99.16 o                         
  -3  18   5       5325.52       5053.24       253.76 o                         
  -2  18   5       1281.43       1131.79       227.34 o                         
  -1  18   5        671.73        673.36        36.93 o                         
   0  18   5        210.14        192.95        26.45 o                         
   1  18   5          6.40          7.98        12.24 o                         
   2  18   5       1555.55       1649.48        54.70 o                         
   3  18   5       1220.54       1146.69        76.42 o                         
   4  18   5       3926.32       4168.13       116.29 o                         
   5  18   5       1410.41       1411.83        64.95 o                         
   6  18   5       1743.84       1892.81       133.59 o                         
   7  18   5        506.26        461.22        70.33 o                         
   8  18   5        525.20        593.75        80.05 o                         
   9  18   5        126.26         84.47        40.82 o                         
  -8  19   5       1521.41       1651.19       186.43 o                         
  -7  19   5       2383.85       2352.77       144.18 o                         
  -6  19   5       2720.93       3107.24       271.78 o                         
  -5  19   5       2672.59       2624.91       144.18 o                         
  -4  19   5          5.79         23.33        37.11 o                         
  -3  19   5        419.16        496.91        75.99 o                         
  -2  19   5       1723.78       1859.36       139.60 o                         
  -1  19   5       1427.34       1374.82       219.92 o                         
   0  19   5       1567.61       1627.87        59.97 o                         
   1  19   5       3500.78       3405.84        98.14 o                         
   2  19   5       1943.16       1916.00        72.36 o                         
   3  19   5        634.41        715.36        46.42 o                         
   4  19   5        169.77        193.77        26.59 o                         
   5  19   5          5.97         22.24        17.59 o                         
   6  19   5         60.41         56.18        25.71 o                         
   7  19   5        623.88        562.30        74.93 o                         
   8  19   5       1838.32       2064.17       148.97 o                         
  -7  20   5        312.29        340.17        95.95 o                         
  -6  20   5        591.80        683.57        77.14 o                         
  -5  20   5       1017.21        881.92        85.53 o                         
  -4  20   5       2557.40       2997.03       198.62 o                         
  -3  20   5       1562.24       1400.61       131.12 o                         
  -2  20   5       3290.31       3266.33       197.03 o                         
  -1  20   5        346.21        263.77        49.21 o                         
   0  20   5       1220.44       1103.50       103.99 o                         
   1  20   5        222.07        188.02        22.12 o                         
   2  20   5        324.35        318.43        49.79 o                         
   3  20   5       2691.52       2850.04        93.10 o                         
   4  20   5       1843.03       1868.47       154.80 o                         
   5  20   5        534.05        453.37        42.32 o                         
   6  20   5        544.92        556.99        69.98 o                         
   7  20   5        486.06        516.88        69.80 o                         
  -5  21   5        794.08        625.91        95.25 o                         
  -4  21   5        192.90        187.49        54.07 o                         
  -3  21   5        138.80        105.32        41.70 o                         
  -2  21   5        695.46        639.87        88.36 o                         
  -1  21   5       1252.84       1241.67        86.45 o                         
   0  21   5       2022.12       2137.51       112.43 o                         
   1  21   5       1758.98       1659.51        94.72 o                         
   2  21   5        748.50        892.57       108.32 o                         
   3  21   5        695.58        693.02        80.90 o                         
   4  21   5        148.32        154.10        27.59 o                         
   5  21   5         93.93         50.89        30.57 o                         
   6  21   5        384.38        373.92        59.55 o                         
  -4  22   5        737.06        658.43        96.31 o                         
  -3  22   5        862.01        871.72       104.79 o                         
  -2  22   5       1003.52       1056.23       126.79 o                         
  -1  22   5        894.90        896.77       112.04 o                         
   0  22   5        824.39        992.27        77.00 o                         
   1  22   5          0.27        -41.17        47.01 o                         
   2  22   5        280.22        197.39        56.90 o                         
   3  22   5        619.45        403.08        77.40 o                         
  -3  23   5         66.76        100.37        57.61 o                         
  -2  23   5         31.83         70.15        48.07 o                         
  -1  23   5        867.93        764.78        75.26 o                         
   0  23   5       1048.18       1002.31       126.53 o                         
   1  23   5        600.43        451.85        86.77 o                         
   2  23   5        425.67        487.02        83.23 o                         
  -2  24   5        721.14        721.69        96.66 o                         
   2  24   5        415.73        525.72        90.83 o                         
 -14   0   6       2043.41       2330.74       123.64 o                         
 -13   0   6       1220.49       1155.22       184.93 o                         
 -12   0   6        352.97        288.17        41.27 o                         
 -11   0   6        241.95        298.22        50.12 o                         
 -10   0   6       1523.28       1559.77        62.32 o                         
  -9   0   6       1356.01       1384.44        47.61 o                         
  -8   0   6       4208.42       4245.59       110.65 o                         
  -7   0   6      24340.71      23199.10       301.88 o                         
  -6   0   6       4326.21       4221.71        84.50 o                         
  -5   0   6      28696.97      30314.16       735.56 o                         
  -4   0   6       2883.17       2737.73        87.21 o                         
  -3   0   6       5833.45       5740.00        96.55 o                         
  -2   0   6       1576.39       1731.14        52.27 o                         
  -1   0   6       9377.45       9786.28       315.78 o                         
   0   0   6      18912.52      19539.90       424.54 o                         
   1   0   6      30658.00      31648.06       628.58 o                         
   2   0   6      27045.25      28747.96       470.04 o                         
   3   0   6      19672.31      19825.71       339.97 o                         
   4   0   6       1222.68       1002.46        51.19 o                         
   5   0   6       8561.68       8859.17       216.59 o                         
   6   0   6       1396.62       1551.57       110.97 o                         
   7   0   6        180.69        165.78        19.28 o                         
   8   0   6       2371.60       2381.36        85.76 o                         
   9   0   6       7083.52       6862.73       125.73 o                         
  10   0   6       1950.79       1961.62       156.21 o                         
  11   0   6       1940.29       1758.81       132.71 o                         
  12   0   6       1378.17       1545.43       123.43 o                         
  13   0   6        662.54        537.91        82.70 o                         
 -14   1   6          3.67         28.76        22.42 o                         
 -13   1   6       2663.48       2749.48        92.59 o                         
 -12   1   6       2945.59       2967.04       112.07 o                         
 -11   1   6       5986.99       5998.32       110.16 o                         
 -10   1   6       2012.96       2081.33        48.41 o                         
  -9   1   6       8669.60       8500.24       135.98 o                         
  -8   1   6      15048.43      14906.94       277.23 o                         
  -7   1   6        969.37       1040.73        25.04 o                         
  -6   1   6        509.89        513.01        21.04 o                         
  -5   1   6       9280.41       9403.71       196.50 o                         
  -4   1   6         34.30         13.48         4.92 o                         
  -3   1   6       2999.36       2687.83        41.41 o                         
  -2   1   6      24757.91      24544.98       281.33 o                         
  -1   1   6      34967.06      34812.95       474.24 o                         
   0   1   6      65031.70      66102.54       870.52 o                         
   1   1   6      14465.37      15609.65       191.76 o                         
   2   1   6      15243.56      16044.64       245.05 o                         
   3   1   6       1664.20       1651.39        42.09 o                         
   4   1   6        849.59        930.45        47.10 o                         
   5   1   6      15237.00      15344.97       198.65 o                         
   6   1   6      10314.91      10370.25       158.20 o                         
   7   1   6      17857.83      17847.43       214.50 o                         
   8   1   6       8508.47       8760.39       109.79 o                         
   9   1   6       1765.69       1845.83        43.33 o                         
  10   1   6        199.87        216.24        17.60 o                         
  11   1   6         14.89         11.00        16.24 o                         
  12   1   6          0.67         -5.35        19.14 o                         
  13   1   6       1126.14       1007.76        77.34 o                         
 -14   2   6       2411.15       2656.50       114.48 o                         
 -13   2   6       2037.50       1925.02       102.22 o                         
 -12   2   6         81.66         77.76        17.30 o                         
 -11   2   6        234.45        226.30        29.43 o                         
 -10   2   6         32.08         16.87         7.63 o                         
  -9   2   6       4701.90       4768.80        92.95 o                         
  -8   2   6        163.33        174.01        14.23 o                         
  -7   2   6       8669.50       8575.56       123.40 o                         
  -6   2   6       7642.91       7346.68       116.93 o                         
  -5   2   6       8202.87       8154.09       113.47 o                         
  -4   2   6      11939.30      11733.90       162.32 o                         
  -3   2   6         18.04          9.83         4.07 o                         
  -2   2   6        932.50        922.62        18.06 o                         
  -1   2   6       4121.65       3796.29        55.15 o                         
   0   2   6          6.90         14.90         5.61 o                         
   1   2   6      36065.93      37838.85       519.98 o                         
   2   2   6      14219.54      14678.97       225.94 o                         
   3   2   6      19711.00      19505.33       220.03 o                         
   4   2   6      20832.50      20625.15       232.67 o                         
   5   2   6      11889.58      12005.09       184.38 o                         
   6   2   6      12071.32      12273.42       147.12 o                         
   7   2   6        206.80        205.90        15.20 o                         
   8   2   6         24.29         18.34         7.77 o                         
   9   2   6       5799.70       5703.63        87.02 o                         
  10   2   6       2088.55       2055.70        50.28 o                         
  11   2   6       4174.08       4289.19       127.85 o                         
  12   2   6       2654.89       2689.58       116.63 o                         
  13   2   6       1057.77       1054.44       110.62 o                         
 -14   3   6         71.58         54.89        27.47 o                         
 -13   3   6       1640.60       1683.95        79.76 o                         
 -12   3   6        323.97        326.70        34.01 o                         
 -11   3   6       6083.42       6054.26       161.49 o                         
 -10   3   6       3985.95       4067.36        98.61 o                         
  -9   3   6       4031.74       4001.21        80.37 o                         
  -8   3   6       2446.09       2257.72        47.35 o                         
  -7   3   6        213.49        217.56        12.63 o                         
  -6   3   6         23.10         26.62         8.46 o                         
  -5   3   6       4100.60       3858.34        71.03 o                         
  -4   3   6         16.31          6.38         4.76 o                         
  -3   3   6      18872.68      18727.03       235.31 o                         
  -2   3   6       5128.21       4852.14        59.98 o                         
  -1   3   6      24663.91      24447.31       240.00 o                         
   0   3   6       6873.62       6865.36        75.76 o                         
   1   3   6       5778.43       5799.65       122.22 o                         
   2   3   6         25.16         58.08        11.94 o                         
   3   3   6          4.97          7.81         5.89 o                         
   4   3   6       7570.20       7853.18        95.05 o                         
   5   3   6       5522.06       5706.87        77.22 o                         
   6   3   6       5072.27       5032.22        81.23 o                         
   7   3   6       4263.40       4126.26        72.55 o                         
   8   3   6       1387.62       1382.33        35.45 o                         
   9   3   6       2952.54       3101.00        75.72 o                         
  10   3   6       1830.84       1736.69        65.83 o                         
  11   3   6         30.26         42.55        16.44 o                         
  12   3   6         59.33         76.06        20.25 o                         
  13   3   6       2164.17       2155.88       154.09 o                         
 -14   4   6        400.50        416.58        59.91 o                         
 -13   4   6       1682.71       1862.37       111.93 o                         
 -12   4   6       1984.44       2116.55       115.06 o                         
 -11   4   6        262.21        234.12        29.33 o                         
 -10   4   6        245.44        232.52        22.42 o                         
  -9   4   6       3942.41       3722.33        89.06 o                         
  -8   4   6        491.78        523.47        22.94 o                         
  -7   4   6       3805.01       3935.27        73.85 o                         
  -6   4   6       8978.17       8993.96       128.89 o                         
  -5   4   6      18489.08      19224.01       307.15 o                         
  -4   4   6      24968.78      25864.45       293.68 o                         
  -3   4   6        282.20        259.12         9.74 o                         
  -2   4   6       6568.77       6716.91        86.07 o                         
  -1   4   6       2875.51       2668.48        52.74 o                         
   0   4   6       5006.42       5170.06       155.81 o                         
   1   4   6      18076.40      18300.91       281.46 o                         
   2   4   6       6464.15       6113.60       144.97 o                         
   3   4   6      19446.88      19568.32       296.25 o                         
   4   4   6      16935.66      17164.12       188.51 o                         
   5   4   6       6457.27       6368.09        83.57 o                         
   6   4   6       2411.96       2484.41        50.70 o                         
   7   4   6       2817.97       2866.97        56.96 o                         
   8   4   6          4.25         12.18         7.00 o                         
   9   4   6       2054.17       2016.39        60.69 o                         
  10   4   6       1701.93       1658.91        64.89 o                         
  11   4   6       5040.75       5110.38       127.69 o                         
  12   4   6        951.30       1003.00        55.82 o                         
 -14   5   6        211.68        174.65        41.31 o                         
 -13   5   6        754.11        707.40        92.33 o                         
 -12   5   6        742.92        790.21       112.01 o                         
 -11   5   6       7174.81       7508.57       187.78 o                         
 -10   5   6       2869.71       2903.35        92.29 o                         
  -9   5   6       3579.12       3623.53        84.83 o                         
  -8   5   6        328.48        297.42        19.26 o                         
  -7   5   6        445.17        437.68        21.72 o                         
  -6   5   6       2057.52       2072.73        53.85 o                         
  -5   5   6       1307.06       1248.52        43.37 o                         
  -4   5   6        131.01        131.74         7.92 o                         
  -3   5   6      13479.88      13753.77       146.38 o                         
  -2   5   6       7972.04       8025.30       110.68 o                         
  -1   5   6       5043.06       4911.11        83.73 o                         
   0   5   6       8976.92       8322.31       114.47 o                         
   1   5   6       3347.68       3260.87        74.63 o                         
   2   5   6       6879.93       7010.26       128.71 o                         
   3   5   6       1601.50       1516.34        57.69 o                         
   4   5   6        302.85        340.72        15.88 o                         
   5   5   6       7584.81       7599.44        99.99 o                         
   6   5   6       1757.75       1766.86        38.04 o                         
   7   5   6       4248.32       4144.35        65.81 o                         
   8   5   6       3106.78       3164.94        69.72 o                         
   9   5   6       1316.40       1364.26        61.04 o                         
  10   5   6       1824.68       1909.44        70.38 o                         
  11   5   6         59.69         70.18        18.89 o                         
  12   5   6         31.47          9.63        18.69 o                         
 -14   6   6        145.14        179.48        40.70 o                         
 -13   6   6        648.70        599.18        66.68 o                         
 -12   6   6       1091.18        988.30        80.65 o                         
 -11   6   6        164.19        140.56        28.35 o                         
 -10   6   6         59.55         64.81        15.91 o                         
  -9   6   6       2984.80       2933.31        79.30 o                         
  -8   6   6         36.74         54.62        12.31 o                         
  -7   6   6       3869.08       3819.83        73.16 o                         
  -6   6   6        201.74        223.43        19.29 o                         
  -5   6   6       5201.71       4999.86        77.89 o                         
  -4   6   6        208.77        201.66        10.25 o                         
  -3   6   6       1275.57       1345.46        29.37 o                         
  -2   6   6        533.30        583.86        19.35 o                         
  -1   6   6       2774.20       2660.50        48.19 o                         
   0   6   6       5031.40       5160.02        75.11 o                         
   1   6   6       7913.23       7871.08       162.30 o                         
   2   6   6       5884.53       5806.31       113.66 o                         
   3   6   6      12691.02      13025.44       216.46 o                         
   4   6   6      13018.14      13182.14       162.06 o                         
   5   6   6       8833.44       8664.40       119.73 o                         
   6   6   6        462.34        462.41        24.64 o                         
   7   6   6        796.29        749.18        33.29 o                         
   8   6   6        487.63        504.44        28.30 o                         
   9   6   6        785.50        772.29        36.48 o                         
  10   6   6        852.29        881.90        47.19 o                         
  11   6   6       2823.58       2744.70       157.91 o                         
  12   6   6       1224.59       1235.79        76.14 o                         
  13   6   6          7.59         41.35        50.54 o                         
 -14   7   6        182.22        252.36        74.93 o                         
 -13   7   6       1012.78       1039.15       200.74 o                         
 -12   7   6        651.49        712.96        70.45 o                         
 -11   7   6       1611.79       1618.72        71.79 o                         
 -10   7   6       1645.90       1731.77        79.02 o                         
  -9   7   6       5057.94       4861.04       109.23 o                         
  -8   7   6       3230.14       3130.33        80.73 o                         
  -7   7   6         51.84         55.26        10.33 o                         
  -6   7   6        754.66        759.72        34.91 o                         
  -5   7   6       1298.17       1387.51        28.43 o                         
  -4   7   6       3072.24       3147.30        49.78 o                         
  -3   7   6      18970.76      19766.59       237.27 o                         
  -2   7   6      17784.06      18833.39       212.36 o                         
  -1   7   6       2185.63       2073.32        41.39 o                         
   0   7   6        835.55        639.60        24.72 o                         
   1   7   6        826.25        945.73        34.68 o                         
   2   7   6       5760.83       5769.29       149.46 o                         
   3   7   6       3831.17       3781.00        77.99 o                         
   4   7   6         36.62         25.50         4.03 o                         
   5   7   6       5415.44       5349.10       113.49 o                         
   6   7   6         26.29         17.51         9.69 o                         
   7   7   6       4750.90       4829.13       108.17 o                         
   8   7   6       2594.93       2741.75        80.04 o                         
   9   7   6       1126.74       1061.00        51.45 o                         
  10   7   6        289.24        313.91        28.51 o                         
  11   7   6          3.91         14.75        15.71 o                         
  12   7   6        447.76        457.25        49.46 o                         
  13   7   6        655.20        525.19        93.66 o                         
 -13   8   6        639.91        550.10        91.54 o                         
 -12   8   6         72.31        -38.17        48.24 o                         
 -11   8   6          2.69          0.87        14.22 o                         
 -10   8   6         25.98         28.51        17.87 o                         
  -9   8   6       2413.37       2445.26        77.91 o                         
  -8   8   6         18.91         40.19        12.08 o                         
  -7   8   6       5953.27       6062.34       108.09 o                         
  -6   8   6       3673.26       3686.68        82.53 o                         
  -5   8   6       2740.25       2734.35        56.15 o                         
  -4   8   6       4439.74       4405.10        73.77 o                         
  -3   8   6         71.02         63.95         8.69 o                         
  -2   8   6        116.25        100.46         9.79 o                         
  -1   8   6       1515.76       1584.36        46.42 o                         
   0   8   6          2.35          0.94         6.72 o                         
   1   8   6       4481.80       4389.39        76.77 o                         
   2   8   6       2849.84       2818.58        57.61 o                         
   3   8   6       3545.00       3495.42        70.32 o                         
   4   8   6       2874.79       2697.63        91.07 o                         
   5   8   6        594.26        563.77        27.63 o                         
   6   8   6       1296.40       1309.33        45.26 o                         
   7   8   6          2.33         12.91         8.99 o                         
   8   8   6          1.51         -0.78        11.22 o                         
   9   8   6       1679.61       1649.18       100.61 o                         
  10   8   6       1302.36       1340.13        58.06 o                         
  11   8   6       1147.30       1306.61        74.40 o                         
  12   8   6        795.11        853.34       130.94 o                         
  13   8   6        641.78        537.38        99.67 o                         
 -13   9   6       1201.98       1210.47       135.01 o                         
 -12   9   6          1.86         13.25        34.28 o                         
 -11   9   6        638.72        714.97        94.54 o                         
 -10   9   6        134.50        104.94        17.11 o                         
  -9   9   6       1666.41       1774.55       109.71 o                         
  -8   9   6        498.75        489.73        29.39 o                         
  -7   9   6          8.43         10.54        11.21 o                         
  -6   9   6        486.61        471.32        23.81 o                         
  -5   9   6       2122.14       2065.05        40.59 o                         
  -4   9   6         71.32         72.69         9.20 o                         
  -3   9   6      11772.47      11966.11       129.10 o                         
  -2   9   6        179.11        159.74        12.25 o                         
  -1   9   6       2525.95       2362.20        59.04 o                         
   0   9   6         51.26         42.69         8.19 o                         
   1   9   6       2393.85       2417.90        54.16 o                         
   2   9   6        314.81        294.55        16.92 o                         
   3   9   6        230.36        245.65        20.53 o                         
   4   9   6       4342.68       4105.84       119.60 o                         
   5   9   6       1782.51       1766.02        63.88 o                         
   6   9   6        116.35        112.73        21.33 o                         
   7   9   6       2832.65       2708.23        77.79 o                         
   8   9   6       2819.56       2791.62       105.53 o                         
   9   9   6        708.50        648.36        54.73 o                         
  10   9   6         48.53         59.00        30.50 o                         
  11   9   6        561.59        613.55        66.02 o                         
  12   9   6          6.21          1.05        27.66 o                         
 -12  10   6        419.61        453.44        87.30 o                         
 -11  10   6         18.95        -13.08        43.12 o                         
 -10  10   6        141.69         94.81        22.44 o                         
  -9  10   6        337.90        320.76        28.69 o                         
  -8  10   6        504.68        477.08        34.20 o                         
  -7  10   6       1878.40       1805.47        46.95 o                         
  -6  10   6       5376.96       5276.79        86.54 o                         
  -5  10   6       3731.44       3814.19        65.00 o                         
  -4  10   6       7149.80       7107.59       102.03 o                         
  -3  10   6       1103.61       1088.14        32.41 o                         
  -2  10   6         96.92         87.16         9.12 o                         
  -1  10   6       2786.14       2928.99        57.31 o                         
   0  10   6       1949.89       2175.55        67.84 o                         
   1  10   6       6313.36       6573.60       111.93 o                         
   2  10   6       2828.62       2704.63        55.53 o                         
   3  10   6       2164.25       2174.03        85.07 o                         
   4  10   6        149.94        128.87        18.10 o                         
   5  10   6         20.27         21.82         9.06 o                         
   6  10   6       1689.22       1742.75        60.30 o                         
   7  10   6        108.34        117.52        21.86 o                         
   8  10   6         17.35         12.48        11.77 o                         
   9  10   6       1467.61       1408.59        89.61 o                         
  10  10   6        329.26        260.15        47.57 o                         
  11  10   6        835.45        667.57        70.34 o                         
  12  10   6         22.00         85.05        31.60 o                         
 -12  11   6          7.17        -14.31        41.35 o                         
 -11  11   6       1708.63       1959.91       166.64 o                         
 -10  11   6         58.05         12.72        33.05 o                         
  -9  11   6       1531.78       1416.04        84.41 o                         
  -8  11   6        721.75        786.81        32.98 o                         
  -7  11   6         59.46         70.85        12.58 o                         
  -6  11   6         97.48        102.72        12.80 o                         
  -5  11   6       2466.27       2420.46        56.35 o                         
  -4  11   6         16.85         37.46         8.40 o                         
  -3  11   6        484.01        408.89        25.20 o                         
  -2  11   6        124.60        119.53        10.13 o                         
  -1  11   6       6065.31       6148.06        82.31 o                         
   0  11   6       3466.31       3562.23        66.19 o                         
   1  11   6        856.38        973.82        34.70 o                         
   2  11   6        144.71        137.70        13.57 o                         
   3  11   6       3259.59       3322.22        67.65 o                         
   4  11   6        603.48        591.41        45.94 o                         
   5  11   6       1672.27       1525.68        51.69 o                         
   6  11   6        144.44        169.81        21.53 o                         
   7  11   6        391.19        408.31        27.37 o                         
   8  11   6        213.99        234.06        33.43 o                         
   9  11   6         37.45         49.43        33.79 o                         
  10  11   6        138.97        141.07        31.72 o                         
  11  11   6        137.28        126.38        37.75 o                         
  12  11   6         24.97         75.28        46.12 o                         
 -11  12   6        146.77        224.78        65.91 o                         
 -10  12   6          3.70         26.51        32.16 o                         
  -9  12   6       1757.76       1683.56        72.54 o                         
  -8  12   6         59.63         52.28         9.83 o                         
  -7  12   6        678.31        702.58        36.58 o                         
  -6  12   6         72.82         87.47        14.32 o                         
  -5  12   6        965.86        989.06        30.98 o                         
  -4  12   6        193.02        211.57        16.98 o                         
  -3  12   6          2.94         15.93         8.78 o                         
  -2  12   6          4.52         11.55         6.72 o                         
  -1  12   6        616.05        640.22        25.69 o                         
   0  12   6         47.39         74.83         7.78 o                         
   1  12   6       1174.81       1101.19        33.11 o                         
   2  12   6        101.88        130.81         9.24 o                         
   3  12   6       1158.46       1118.07        46.60 o                         
   4  12   6          2.79          2.21        15.90 o                         
   5  12   6       1290.10       1179.42       130.94 o                         
   6  12   6         15.93          4.29        16.03 o                         
   7  12   6         44.37         27.22        15.93 o                         
   8  12   6          7.73         19.57        18.71 o                         
   9  12   6        168.74        136.80        28.93 o                         
  10  12   6         59.60         73.71        24.44 o                         
  11  12   6        547.28        519.76       145.26 o                         
 -12  13   6         13.04         51.78        52.48 o                         
 -11  13   6        105.74        108.01        38.19 o                         
 -10  13   6         64.29         21.97        50.01 o                         
  -9  13   6          9.22         13.80        23.67 o                         
  -8  13   6        308.58        213.36        45.15 o                         
  -7  13   6          8.22         10.11        12.93 o                         
  -6  13   6        102.52         88.89        10.44 o                         
  -5  13   6       1570.58       1706.89        55.55 o                         
  -4  13   6        159.48        166.38        16.16 o                         
  -3  13   6        145.56        160.48        15.86 o                         
  -2  13   6        887.46        797.70        37.04 o                         
  -1  13   6        377.71        413.07        17.02 o                         
   0  13   6       1626.66       1587.37        33.47 o                         
   1  13   6        545.48        553.71        25.91 o                         
   2  13   6         51.18         34.88        12.94 o                         
   3  13   6         98.80        138.75        24.07 o                         
   4  13   6       2149.56       2312.23       115.22 o                         
   5  13   6       1805.06       1892.87        70.48 o                         
   6  13   6          3.58         -2.23        15.34 o                         
   7  13   6        256.15        291.37        32.68 o                         
   8  13   6          0.64         -0.91        14.37 o                         
   9  13   6        141.06         95.69        37.63 o                         
  10  13   6        844.61        944.09        66.96 o                         
  11  13   6        395.72        353.25        71.57 o                         
 -11  14   6         48.90        103.91        55.13 o                         
 -10  14   6        194.76        193.19        83.76 o                         
  -9  14   6        310.62        344.10        65.83 o                         
  -8  14   6        146.37        198.80        59.73 o                         
  -7  14   6        362.04        353.35        27.98 o                         
  -6  14   6          0.95          4.54         5.26 o                         
  -5  14   6        815.78        824.23        50.75 o                         
  -4  14   6        257.38        225.02        27.89 o                         
  -3  14   6         72.92         56.98        18.25 o                         
  -2  14   6         22.61         23.76        19.61 o                         
  -1  14   6        294.75        327.26        21.35 o                         
   0  14   6         60.15         58.30        10.67 o                         
   1  14   6        342.43        262.98        25.25 o                         
   2  14   6        515.96        447.34        51.48 o                         
   3  14   6        258.59        221.48        33.44 o                         
   4  14   6        591.80        663.95        62.12 o                         
   5  14   6         74.46         67.28        17.46 o                         
   6  14   6         27.78         24.28        14.72 o                         
   7  14   6        487.34        479.61        46.57 o                         
   8  14   6         27.16          3.63        16.02 o                         
   9  14   6        160.95        175.51        31.63 o                         
  10  14   6        216.28        188.90        60.79 o                         
  11  14   6          3.12        -13.25        27.21 o                         
 -11  15   6         14.80        -54.60        68.74 o                         
 -10  15   6        719.93        636.97        95.51 o                         
  -9  15   6         12.93         50.72        37.99 o                         
  -8  15   6         21.81         32.51        44.88 o                         
  -7  15   6         94.56        103.99        31.58 o                         
  -6  15   6          8.96          8.21         6.92 o                         
  -5  15   6        284.10        262.06        16.40 o                         
  -4  15   6        297.45        310.56        44.17 o                         
  -3  15   6        709.10        759.93        55.76 o                         
  -2  15   6        171.92        202.09        59.99 o                         
  -1  15   6         32.67         52.43        16.84 o                         
   0  15   6       1225.59       1229.09        40.65 o                         
   1  15   6        934.77        808.57        40.08 o                         
   2  15   6         14.07         -4.16        16.48 o                         
   3  15   6        216.18        225.54        27.82 o                         
   4  15   6         16.66         16.34        13.98 o                         
   5  15   6        137.26        130.68        23.70 o                         
   6  15   6          0.50         -2.38        14.05 o                         
   7  15   6          9.94         21.88        15.95 o                         
   8  15   6        288.44        335.81        89.68 o                         
   9  15   6         69.81         47.48        23.92 o                         
  10  15   6         71.77         69.09        42.06 o                         
 -10  16   6          2.78         18.38        53.54 o                         
  -9  16   6          4.51        -17.85        49.13 o                         
  -8  16   6         48.43         80.92        33.49 o                         
  -7  16   6         80.17         87.20        31.01 o                         
  -6  16   6         92.35         99.29        16.19 o                         
  -5  16   6        368.38        298.22        18.02 o                         
  -4  16   6        272.05        184.61        39.01 o                         
  -3  16   6        108.62         40.60        36.40 o                         
  -2  16   6        403.56        319.14        57.61 o                         
  -1  16   6          2.98          9.76        17.81 o                         
   0  16   6       1808.62       1792.66        90.95 o                         
   1  16   6        201.28        150.00        13.47 o                         
   2  16   6        714.46        691.80        42.61 o                         
   3  16   6        148.80        147.59        16.74 o                         
   4  16   6        201.71        196.68        24.56 o                         
   5  16   6         46.80         48.23        17.75 o                         
   6  16   6        127.32         51.20        31.81 o                         
   7  16   6        170.93        201.40        27.45 o                         
   8  16   6        359.17        524.00        95.42 o                         
   9  16   6         66.05         23.03        30.19 o                         
  10  16   6        317.77        169.11        56.55 o                         
  -9  17   6         91.99        169.64        67.15 o                         
  -8  17   6         39.90         56.07        39.85 o                         
  -7  17   6        308.75        285.74        52.13 o                         
  -6  17   6        107.47         89.19        23.33 o                         
  -5  17   6        108.82         64.11        48.95 o                         
  -4  17   6         99.70        113.31        33.15 o                         
  -3  17   6         82.71        177.95        46.48 o                         
  -2  17   6        237.58        126.88        42.59 o                         
  -1  17   6       1132.31       1037.18        72.31 o                         
   0  17   6       1186.68       1202.56        75.70 o                         
   1  17   6          5.43          4.27        11.20 o                         
   2  17   6          2.64          7.48        10.57 o                         
   3  17   6         99.05         82.16         8.21 o                         
   4  17   6          8.80          5.79        15.73 o                         
   5  17   6        509.75        581.57        84.80 o                         
   6  17   6       1182.62       1177.41        65.95 o                         
   7  17   6        340.78        368.85        44.65 o                         
   8  17   6          4.46        -10.07        36.58 o                         
   9  17   6        104.05        101.96        46.30 o                         
  -9  18   6          1.31         19.79        44.53 o                         
  -8  18   6        376.78        448.70       118.93 o                         
  -7  18   6         18.24        -32.57        38.33 o                         
  -6  18   6        375.17        379.61        54.71 o                         
  -5  18   6        140.12        140.27        36.38 o                         
  -4  18   6        534.66        479.95        75.63 o                         
  -3  18   6          2.81          9.42        12.46 o                         
  -2  18   6         77.64         71.99        36.14 o                         
  -1  18   6         15.61         14.13        12.40 o                         
   0  18   6        775.40        696.76        40.32 o                         
   1  18   6        297.43        331.34        26.50 o                         
   2  18   6       1078.23       1148.44        48.80 o                         
   3  18   6        639.07        642.51        35.50 o                         
   4  18   6        298.09        330.18        34.15 o                         
   5  18   6         46.13         40.76        27.98 o                         
   6  18   6        198.03        213.64        31.68 o                         
   7  18   6         47.94         36.23        29.57 o                         
   8  18   6         89.94         80.76        40.47 o                         
   9  18   6          1.39        -14.84        43.12 o                         
  -8  19   6         32.50         40.82        49.66 o                         
  -7  19   6        375.53        477.69       171.23 o                         
  -6  19   6          2.06         51.34        52.22 o                         
  -5  19   6          1.18         15.23        27.55 o                         
  -4  19   6        363.67        394.07        75.81 o                         
  -3  19   6        518.00        484.54        74.93 o                         
  -2  19   6        142.48        192.25        64.06 o                         
  -1  19   6       1079.96       1014.06        51.23 o                         
   0  19   6         17.34          0.60        13.22 o                         
   1  19   6        227.61        218.90        23.94 o                         
   2  19   6        157.34        179.46        26.17 o                         
   3  19   6        231.89        231.73        31.43 o                         
   4  19   6        717.56        710.22        46.86 o                         
   5  19   6        217.83        247.87        30.03 o                         
   6  19   6       1477.31       1594.53        86.54 o                         
   7  19   6        129.91        120.69        44.35 o                         
  -7  20   6        166.51        167.35        76.87 o                         
  -6  20   6        382.21        432.72        64.07 o                         
  -5  20   6         63.22         64.15        40.82 o                         
  -4  20   6        773.57        814.46       102.32 o                         
  -3  20   6        261.72        100.37        48.07 o                         
  -2  20   6         25.04          9.03        26.04 o                         
  -1  20   6        468.08        557.70        57.27 o                         
   0  20   6        114.83        176.64        33.60 o                         
   1  20   6          3.36         11.23        14.34 o                         
   2  20   6       1270.15       1260.83        56.50 o                         
   3  20   6       1027.95       1076.65        62.29 o                         
   4  20   6        979.75        967.31        74.05 o                         
   5  20   6        170.20        179.37        29.50 o                         
   6  20   6          5.60         16.79        29.86 o                         
   7  20   6         24.02         36.93        32.87 o                         
  -5  21   6         49.36        -13.25        41.88 o                         
  -4  21   6        594.68        532.43        88.36 o                         
  -3  21   6        132.50        162.22        55.31 o                         
  -2  21   6        927.42       1046.66        83.26 o                         
  -1  21   6         94.23         59.05        27.62 o                         
   0  21   6        231.59        223.42        39.23 o                         
   1  21   6        227.27        235.75        37.93 o                         
   2  21   6          8.06         40.29        40.82 o                         
   3  21   6         36.39         51.25        34.68 o                         
   4  21   6         20.29         73.34        38.88 o                         
   5  21   6        274.98        329.57        51.25 o                         
   6  21   6        318.60        299.88        55.13 o                         
  -4  22   6        190.24        293.16        70.51 o                         
  -3  22   6        466.65        632.27        92.95 o                         
  -2  22   6        324.23        259.84        47.04 o                         
  -1  22   6        163.89        194.48        41.52 o                         
   0  22   6       1271.90       1366.35        91.62 o                         
   1  22   6        707.61        627.50        98.43 o                         
   2  22   6       1718.63       1668.33       155.15 o                         
   3  22   6       1519.72       1411.22       139.96 o                         
  -3  23   6        670.95        808.63       103.91 o                         
  -2  23   6       1758.75       1781.25       148.08 o                         
  -1  23   6       1647.56       1608.78       138.37 o                         
   0  23   6       1693.78       1675.05       165.58 o                         
   1  23   6          6.15        -14.67        48.42 o                         
   2  23   6         17.24         14.14        42.94 o                         
 -15   1   7         15.99          0.56        38.64 o                         
 -14   1   7         50.45         44.23        25.61 o                         
 -13   1   7         35.03         39.75        18.27 o                         
 -12   1   7          8.06         22.35        16.72 o                         
 -11   1   7        134.15        128.41        15.98 o                         
 -10   1   7        282.19        269.51        18.04 o                         
  -9   1   7         44.53         38.74         8.20 o                         
  -8   1   7        489.63        449.84        17.20 o                         
  -7   1   7        279.87        279.76        14.85 o                         
  -6   1   7         12.32          9.24         6.08 o                         
  -5   1   7       3316.78       3240.81        81.90 o                         
  -4   1   7        551.39        623.57        20.06 o                         
  -3   1   7       2331.18       2187.19        46.61 o                         
  -2   1   7        278.79        315.87        14.18 o                         
  -1   1   7       1090.88       1073.55        38.05 o                         
   0   1   7        372.56        457.83        20.83 o                         
   1   1   7          9.14          5.57         4.88 o                         
   2   1   7       1322.35       1244.18        38.72 o                         
   3   1   7       1422.28       1593.77        57.76 o                         
   4   1   7         74.04         81.99         9.77 o                         
   5   1   7         44.59         61.80        11.38 o                         
   6   1   7        739.87        729.35        29.27 o                         
   7   1   7          7.71         22.21         9.43 o                         
   8   1   7        382.79        399.04        23.07 o                         
   9   1   7         93.82         66.70        12.96 o                         
  10   1   7        679.92        742.13        34.41 o                         
  11   1   7          2.28         21.47        19.47 o                         
  12   1   7        318.10        306.02        54.34 o                         
  13   1   7         79.12         43.82        36.23 o                         
 -15   2   7         39.63         30.92        34.73 o                         
 -14   2   7          2.78         -7.11        23.32 o                         
 -13   2   7         29.20         46.78        19.28 o                         
 -12   2   7        101.71        108.05        18.23 o                         
 -11   2   7        142.73        117.60        18.05 o                         
 -10   2   7         75.35         66.31        10.02 o                         
  -9   2   7        266.76        236.74        16.73 o                         
  -8   2   7       1358.50       1316.33        31.86 o                         
  -7   2   7          5.87         12.12         6.78 o                         
  -6   2   7        281.44        305.42        18.43 o                         
  -5   2   7          1.96          3.18         5.27 o                         
  -4   2   7        652.52        737.16        20.31 o                         
  -3   2   7        385.80        475.62        16.38 o                         
  -2   2   7        744.48        649.57        18.68 o                         
  -1   2   7        641.04        692.03        19.55 o                         
   0   2   7        435.61        468.39        19.63 o                         
   1   2   7        780.02       1011.98        40.45 o                         
   2   2   7      18962.29      20832.95       278.02 o                         
   3   2   7         97.35        135.41        11.41 o                         
   4   2   7        162.94        214.60        13.77 o                         
   5   2   7       1764.92       1758.38        42.60 o                         
   6   2   7         44.87         44.47         8.77 o                         
   7   2   7        306.91        299.98        16.72 o                         
   8   2   7         10.45         12.14         8.98 o                         
   9   2   7       1705.54       1640.40        43.68 o                         
  10   2   7          2.97         28.09        13.21 o                         
  11   2   7          3.86          3.66        21.94 o                         
  12   2   7         51.28         10.53        25.64 o                         
  13   2   7         93.02        106.03        42.59 o                         
 -14   3   7         20.95         26.69        22.42 o                         
 -13   3   7        397.50        344.86        43.70 o                         
 -12   3   7        655.56        628.57        38.76 o                         
 -11   3   7        330.93        356.10        29.27 o                         
 -10   3   7        307.25        333.92        26.07 o                         
  -9   3   7       1034.12        964.83        48.54 o                         
  -8   3   7        247.67        249.75        16.20 o                         
  -7   3   7        384.11        371.55        17.58 o                         
  -6   3   7       1131.44       1059.25        31.60 o                         
  -5   3   7       4270.58       4371.69        73.48 o                         
  -4   3   7        975.91        863.87        31.27 o                         
  -3   3   7        364.03        245.61        14.63 o                         
  -2   3   7        198.35        198.80        13.18 o                         
  -1   3   7        605.78        573.57        15.94 o                         
   0   3   7        521.91        510.18        21.10 o                         
   1   3   7         58.20         53.86        12.24 o                         
   2   3   7       1169.45       1199.76        41.79 o                         
   3   3   7       6484.54       6697.78       103.06 o                         
   4   3   7       2382.27       2457.16        47.12 o                         
   5   3   7        413.15        404.00        18.79 o                         
   6   3   7          8.44          6.04         7.05 o                         
   7   3   7          2.42         15.86         7.62 o                         
   8   3   7        244.33        246.78        25.99 o                         
   9   3   7         19.54         24.54         9.44 o                         
  10   3   7        776.78        875.40        47.22 o                         
  11   3   7        851.12        901.55        59.01 o                         
  12   3   7          3.47         -0.59        20.16 o                         
  13   3   7         87.87        122.81        43.12 o                         
 -14   4   7         81.89         49.86        32.70 o                         
 -13   4   7          0.68        -12.59        28.06 o                         
 -12   4   7         99.14         89.25        18.66 o                         
 -11   4   7        493.31        445.42        38.27 o                         
 -10   4   7        581.23        562.80        34.05 o                         
  -9   4   7       1617.61       1677.53        50.76 o                         
  -8   4   7        130.80        150.11        18.69 o                         
  -7   4   7       1560.40       1516.25        37.44 o                         
  -6   4   7        497.72        446.86        19.36 o                         
  -5   4   7        242.21        225.87        13.23 o                         
  -4   4   7        132.55        125.76         8.57 o                         
  -3   4   7        723.13        739.83        19.63 o                         
  -2   4   7         94.29         59.58         8.28 o                         
  -1   4   7       1056.74        910.26        25.11 o                         
   0   4   7       3777.26       3922.86        73.21 o                         
   1   4   7      17688.34      18372.08       415.62 o                         
   2   4   7       2927.71       3008.10        74.39 o                         
   3   4   7       3305.19       3267.84        72.25 o                         
   4   4   7       1787.82       1689.19        39.95 o                         
   5   4   7        124.61        147.69        10.95 o                         
   6   4   7        165.02        152.14        12.14 o                         
   7   4   7        379.42        384.05        19.82 o                         
   8   4   7       2472.77       2470.85        55.82 o                         
   9   4   7        261.10        242.38        17.21 o                         
  10   4   7        551.00        531.36        37.22 o                         
  11   4   7         40.57         29.20        18.09 o                         
  12   4   7          0.62          5.98        21.06 o                         
  13   4   7        102.69        197.21        52.13 o                         
 -14   5   7        636.94        814.25        76.26 o                         
 -13   5   7        847.14        880.67        77.10 o                         
 -12   5   7        122.73        152.80        26.80 o                         
 -11   5   7       1034.12       1005.44        75.82 o                         
 -10   5   7       1253.57       1326.04        60.83 o                         
  -9   5   7        597.10        561.00        40.33 o                         
  -8   5   7         58.04         41.84        12.40 o                         
  -7   5   7        289.34        295.07        23.01 o                         
  -6   5   7       1820.98       1796.19        57.07 o                         
  -5   5   7        312.00        242.74        14.07 o                         
  -4   5   7       7579.06       7581.85        93.71 o                         
  -3   5   7       6184.66       6278.21        78.70 o                         
  -2   5   7       4189.07       4090.20        75.14 o                         
  -1   5   7        102.17        106.29         9.39 o                         
   0   5   7       2258.01       2509.62        54.40 o                         
   1   5   7       1932.68       2099.40        65.60 o                         
   2   5   7         33.23         59.74        15.53 o                         
   3   5   7       1074.54        882.55        38.80 o                         
   4   5   7       4625.57       4640.31        71.35 o                         
   5   5   7       3956.32       4153.87        64.00 o                         
   6   5   7       2725.51       2728.48        49.40 o                         
   7   5   7         62.03         69.42        12.41 o                         
   8   5   7         13.81         19.46         7.96 o                         
   9   5   7        473.94        473.51        29.62 o                         
  10   5   7         24.15         22.94        14.73 o                         
  11   5   7       1575.47       1591.20        67.03 o                         
  12   5   7        539.58        511.06        40.01 o                         
 -14   6   7         66.81         49.97        34.39 o                         
 -13   6   7         13.87         53.42        30.66 o                         
 -12   6   7        120.18        161.01        38.57 o                         
 -11   6   7        151.28        168.88        32.60 o                         
 -10   6   7        863.22        942.71        45.32 o                         
  -9   6   7       1229.01       1236.96        49.47 o                         
  -8   6   7        368.14        351.11        23.44 o                         
  -7   6   7         18.94         39.66        13.87 o                         
  -6   6   7       1230.21       1335.84        54.46 o                         
  -5   6   7       2187.29       2230.32        43.64 o                         
  -4   6   7        304.51        415.69        14.74 o                         
  -3   6   7        113.18        139.22         9.27 o                         
  -2   6   7       4997.02       5046.88        87.97 o                         
  -1   6   7       5864.27       5720.15        90.35 o                         
   0   6   7       6311.24       6307.32       134.29 o                         
   1   6   7       8897.77       8750.09       155.06 o                         
   2   6   7       2460.05       2429.40        76.26 o                         
   3   6   7       2716.40       2559.74        71.27 o                         
   4   6   7        497.70        558.46        20.58 o                         
   5   6   7        948.79        949.81        28.02 o                         
   6   6   7        916.55        852.13        28.97 o                         
   7   6   7        625.26        567.57        37.67 o                         
   8   6   7        807.82        832.29        35.12 o                         
   9   6   7        607.51        703.72        41.07 o                         
  10   6   7        555.04        502.39        36.34 o                         
  11   6   7       1002.34       1034.23        53.96 o                         
  12   6   7        197.81        210.99        31.03 o                         
 -13   7   7        625.99        546.71        64.26 o                         
 -12   7   7        657.56        708.39        68.54 o                         
 -11   7   7       1893.57       1916.69        80.35 o                         
 -10   7   7        104.46         88.07        23.34 o                         
  -9   7   7          1.00          2.68        12.39 o                         
  -8   7   7         46.24         14.84        13.70 o                         
  -7   7   7         43.58         43.20        13.04 o                         
  -6   7   7       1188.89       1181.21        70.32 o                         
  -5   7   7       3989.66       3895.67        79.44 o                         
  -4   7   7       3631.30       3762.08        59.06 o                         
  -3   7   7      12954.30      12696.33       154.18 o                         
  -2   7   7       2946.45       2981.67        57.21 o                         
  -1   7   7       3424.15       3534.21       125.80 o                         
   0   7   7         15.62         45.79         9.54 o                         
   1   7   7        116.06        120.24        11.83 o                         
   2   7   7       2446.34       2455.16        52.54 o                         
   3   7   7       4836.97       4802.39       103.73 o                         
   4   7   7       1888.39       1832.18        35.86 o                         
   5   7   7       6836.70       6828.59       116.75 o                         
   6   7   7       4154.51       4050.28        84.38 o                         
   7   7   7        842.91        853.54        37.79 o                         
   8   7   7        366.34        289.86        22.68 o                         
   9   7   7         31.75         21.99        13.94 o                         
  10   7   7        178.98        205.17        27.98 o                         
  11   7   7         26.68         23.26        16.64 o                         
  12   7   7       1914.86       1886.31       195.53 o                         
  13   7   7        986.58       1137.84       123.34 o                         
 -13   8   7        146.81         94.72        46.48 o                         
 -12   8   7         57.85        116.45        48.95 o                         
 -11   8   7         97.15         53.27        28.27 o                         
 -10   8   7       2022.45       1959.57       222.74 o                         
  -9   8   7       1633.13       1674.08        64.66 o                         
  -8   8   7       5274.37       5027.90       148.25 o                         
  -7   8   7       3332.12       3279.45       101.82 o                         
  -6   8   7       3838.90       3974.06        77.30 o                         
  -5   8   7       3614.96       3653.00        58.74 o                         
  -4   8   7         69.66         98.61         8.19 o                         
  -3   8   7        556.56        533.18        17.16 o                         
  -2   8   7       6871.90       6839.20        95.25 o                         
  -1   8   7       8520.98       9038.03       156.36 o                         
   0   8   7      11855.74      11536.67       191.72 o                         
   1   8   7       3879.50       3839.96        88.56 o                         
   2   8   7      10409.43      10438.13       160.30 o                         
   3   8   7       1820.16       1738.99        51.83 o                         
   4   8   7       3545.04       3626.71        88.50 o                         
   5   8   7       1223.46       1350.64        44.39 o                         
   6   8   7       1945.56       1869.59        59.86 o                         
   7   8   7       4463.67       4277.87        85.37 o                         
   8   8   7       1766.21       1748.76        56.84 o                         
   9   8   7       1541.02       1427.25        78.03 o                         
  10   8   7        623.58        680.44        42.11 o                         
  11   8   7        411.27        435.66        45.72 o                         
  12   8   7         31.06          8.24        34.99 o                         
 -13   9   7       1742.29       1639.18       157.27 o                         
 -12   9   7       2452.66       2262.26       179.72 o                         
 -11   9   7        968.32       1168.06       122.99 o                         
 -10   9   7        708.30        764.56        56.88 o                         
  -9   9   7         48.41          9.73        18.91 o                         
  -8   9   7         79.28         91.58        20.23 o                         
  -7   9   7       1130.55       1052.97        48.08 o                         
  -6   9   7        505.44        526.89        20.26 o                         
  -5   9   7       1275.15       1281.07        33.47 o                         
  -4   9   7       2200.47       2258.66        37.78 o                         
  -3   9   7       7572.80       7481.40       103.39 o                         
  -2   9   7       5255.98       5429.64        73.65 o                         
  -1   9   7       5209.61       5087.34        92.17 o                         
   0   9   7        222.23        234.43        17.39 o                         
   1   9   7         25.75         27.57         7.27 o                         
   2   9   7       2214.85       2097.64        51.42 o                         
   3   9   7       5804.14       5814.76        97.83 o                         
   4   9   7       4739.34       4526.85       163.18 o                         
   5   9   7       3122.88       3008.59       126.98 o                         
   6   9   7       2027.68       2017.63        64.02 o                         
   7   9   7       1584.53       1542.38        62.49 o                         
   8   9   7         18.50         27.50        18.62 o                         
   9   9   7          0.62         -2.76        14.86 o                         
  10   9   7        695.09        824.29        59.01 o                         
  11   9   7        680.37        685.70        85.71 o                         
  12   9   7        966.70        812.68        78.95 o                         
 -12  10   7        341.73        332.22        75.63 o                         
 -11  10   7        817.41        698.72       100.55 o                         
 -10  10   7        402.24        375.43        40.44 o                         
  -9  10   7       3297.00       3124.90       113.96 o                         
  -8  10   7       4071.31       4023.54       113.68 o                         
  -7  10   7       8897.96       9030.58       146.40 o                         
  -6  10   7       1078.49       1148.00        36.84 o                         
  -5  10   7        154.89        195.51        14.41 o                         
  -4  10   7       1705.84       1685.78        37.45 o                         
  -3  10   7       2433.46       2558.65        47.89 o                         
  -2  10   7       3189.25       3383.70        75.34 o                         
  -1  10   7      13539.08      13843.08       182.42 o                         
   0  10   7      10339.52      10350.04       154.11 o                         
   1  10   7      12637.66      12377.17       161.75 o                         
   2  10   7       4977.95       4944.72        83.11 o                         
   3  10   7       7186.06       7072.52       114.11 o                         
   4  10   7        508.84        519.01        41.05 o                         
   5  10   7        170.43        148.62        28.92 o                         
   6  10   7       1835.86       1688.21        61.68 o                         
   7  10   7       3560.03       3519.56        81.36 o                         
   8  10   7       3168.25       3218.41        83.40 o                         
   9  10   7       1489.46       1620.91        58.09 o                         
  10  10   7       1934.35       1748.26       113.97 o                         
  11  10   7        139.75        286.32        47.67 o                         
  12  10   7        175.94        251.46        60.97 o                         
 -12  11   7       1278.10       1175.31       131.65 o                         
 -11  11   7        799.80        858.29       109.74 o                         
 -10  11   7        528.80        631.92        89.24 o                         
  -9  11   7        580.56        553.37        43.17 o                         
  -8  11   7          2.25          4.53        11.49 o                         
  -7  11   7        336.41        304.51        17.43 o                         
  -6  11   7       9199.21       8878.31       151.83 o                         
  -5  11   7       1628.32       1585.18        40.16 o                         
  -4  11   7       4103.19       4147.87        72.28 o                         
  -3  11   7       4641.85       4611.03        73.33 o                         
  -2  11   7       6714.59       6685.08       106.77 o                         
  -1  11   7       1325.55       1313.74        44.92 o                         
   0  11   7       1017.82        977.12        41.36 o                         
   1  11   7       3692.29       3748.33        80.47 o                         
   2  11   7       3366.73       3290.71        65.60 o                         
   3  11   7       5180.38       5103.22        93.40 o                         
   4  11   7       7083.65       7383.23       229.77 o                         
   5  11   7       3984.93       3815.60        99.12 o                         
   6  11   7       3626.51       3550.94        96.61 o                         
   7  11   7       1195.66       1382.12        49.42 o                         
   8  11   7        359.32        402.07        30.86 o                         
   9  11   7        683.13        593.08        51.61 o                         
  10  11   7        454.70        473.54        57.86 o                         
  11  11   7       1053.68       1018.60       120.52 o                         
  12  11   7       1414.52       1694.49       157.98 o                         
 -11  12   7       1198.89       1342.95       100.99 o                         
 -10  12   7        817.79        884.07        78.99 o                         
  -9  12   7       2331.54       2356.60        83.72 o                         
  -8  12   7       3180.77       3213.23       116.44 o                         
  -7  12   7       5558.06       5398.95       112.75 o                         
  -6  12   7        492.39        469.14        21.50 o                         
  -5  12   7         22.12         29.78         8.72 o                         
  -4  12   7         59.84         46.25         8.66 o                         
  -3  12   7        205.72        210.98        14.02 o                         
  -2  12   7       1774.35       1791.94        43.13 o                         
  -1  12   7       8856.59       8952.34       117.39 o                         
   0  12   7       7457.14       7401.71        92.59 o                         
   1  12   7      12798.23      12522.12       204.71 o                         
   2  12   7       1517.41       1528.67        46.36 o                         
   3  12   7       2288.05       2267.17        71.62 o                         
   4  12   7         12.37         15.79         8.04 o                         
   5  12   7        511.26        471.44        27.18 o                         
   6  12   7       1986.42       1856.55        61.31 o                         
   7  12   7       1156.40       1125.79        76.90 o                         
   8  12   7       3108.62       3225.24        97.37 o                         
   9  12   7       2397.60       2514.11       107.38 o                         
  10  12   7       1988.62       2092.98       137.11 o                         
  11  12   7        885.44        899.46       113.45 o                         
 -12  13   7       2025.78       2190.34       198.09 o                         
 -11  13   7       1188.20       1329.63       103.80 o                         
 -10  13   7        500.03        480.15        62.10 o                         
  -9  13   7        350.45        324.45        49.34 o                         
  -8  13   7          0.92          8.95         5.04 o                         
  -7  13   7       1282.14       1239.91        60.90 o                         
  -6  13   7       4125.33       4172.91        91.48 o                         
  -5  13   7      14051.19      13884.35       206.18 o                         
  -4  13   7      10346.07      10400.50       156.53 o                         
  -3  13   7       3645.12       3683.04        77.65 o                         
  -2  13   7       1582.85       1519.63        45.99 o                         
  -1  13   7       2119.81       2060.44        41.85 o                         
   0  13   7        381.60        367.43        15.44 o                         
   1  13   7       1280.77       1192.53        66.56 o                         
   2  13   7       7828.29       7662.10       135.59 o                         
   3  13   7       6472.55       6295.07       147.09 o                         
   4  13   7       2582.41       2469.61       187.67 o                         
   5  13   7       5345.06       5185.29       159.98 o                         
   6  13   7       4720.59       4777.12       139.74 o                         
   7  13   7       1467.71       1409.66        69.95 o                         
   8  13   7          7.62         -1.61        14.43 o                         
   9  13   7        175.68        179.20        33.24 o                         
  10  13   7       1305.46       1294.56       102.70 o                         
  11  13   7        896.26        789.55       106.73 o                         
 -11  14   7        767.40        627.68       110.09 o                         
 -10  14   7       1933.10       2187.67       131.52 o                         
  -9  14   7       2460.24       2578.86       140.47 o                         
  -8  14   7       2946.62       3244.25       228.66 o                         
  -7  14   7       1145.85       1286.96        91.30 o                         
  -6  14   7        736.29        703.95        32.19 o                         
  -5  14   7       1249.62       1265.53        49.50 o                         
  -4  14   7        785.82        772.06        38.52 o                         
  -3  14   7       2051.15       1938.40        65.95 o                         
  -2  14   7       2875.07       2816.69        73.92 o                         
  -1  14   7       7126.11       7114.25       102.50 o                         
   0  14   7       8390.66       8273.87       117.48 o                         
   1  14   7       6155.09       5953.55       128.39 o                         
   2  14   7       9444.64       8509.22       393.09 o                         
   3  14   7         97.77        113.00        26.60 o                         
   4  14   7        365.26        305.86        46.67 o                         
   5  14   7        601.29        673.64        61.81 o                         
   6  14   7        100.80        116.94        22.12 o                         
   7  14   7       2361.84       2412.72        94.58 o                         
   8  14   7       1384.21       1421.89        62.72 o                         
   9  14   7       2228.40       2340.98       106.11 o                         
  10  14   7       2324.38       2367.76       188.02 o                         
  11  14   7        479.84        478.71        87.47 o                         
 -11  15   7       1633.46       1605.42       175.83 o                         
 -10  15   7       1235.23       1205.52       148.97 o                         
  -9  15   7         22.90         33.22        43.29 o                         
  -8  15   7         97.25         96.66        53.37 o                         
  -7  15   7        631.40        602.30        66.77 o                         
  -6  15   7       1314.40       1231.18        67.25 o                         
  -5  15   7       4867.70       4554.19       134.17 o                         
  -4  15   7       5646.56       5599.40       180.94 o                         
  -3  15   7       6262.94       6501.40       192.85 o                         
  -2  15   7        233.97        285.49        39.94 o                         
  -1  15   7       1038.41       1184.63        46.14 o                         
   0  15   7        199.49        198.16        24.62 o                         
   1  15   7        299.47        304.14        24.91 o                         
   2  15   7       2188.31       2204.52       120.58 o                         
   3  15   7       2127.51       2010.02       107.66 o                         
   4  15   7       3619.70       3383.23       153.22 o                         
   5  15   7       4452.26       4521.97       137.66 o                         
   6  15   7       2339.54       2348.53        85.14 o                         
   7  15   7       1535.88       1560.09        68.90 o                         
   8  15   7          8.85         43.42        39.14 o                         
   9  15   7          0.77         17.35        28.89 o                         
  10  15   7        910.64       1033.76       123.87 o                         
 -10  16   7       2683.10       2989.25       236.44 o                         
  -9  16   7       3892.27       3698.22       266.13 o                         
  -8  16   7       1149.01       1221.95        97.64 o                         
  -7  16   7       2179.74       2227.64       129.65 o                         
  -6  16   7       1092.38       1027.49        84.84 o                         
  -5  16   7        395.26        431.98        55.29 o                         
  -4  16   7         16.86         21.95        15.07 o                         
  -3  16   7       1557.15       1373.75       116.28 o                         
  -2  16   7       3257.88       3298.51       138.91 o                         
  -1  16   7       1979.33       2002.31       101.79 o                         
   0  16   7       2365.33       2459.99        83.89 o                         
   1  16   7       6263.60       6096.23       102.25 o                         
   2  16   7       2825.31       2666.11        86.16 o                         
   3  16   7       2739.79       2668.54        80.04 o                         
   4  16   7        210.42        165.60        40.89 o                         
   5  16   7        144.86        179.93        27.64 o                         
   6  16   7        344.58        362.74        35.27 o                         
   7  16   7       1821.85       1894.75        77.42 o                         
   8  16   7       3178.46       3390.29       135.26 o                         
   9  16   7       1977.85       2135.03       183.96 o                         
  10  16   7       1980.06       1810.41       169.29 o                         
 -10  17   7        573.45        609.30       119.46 o                         
  -9  17   7         69.02         37.29        56.72 o                         
  -8  17   7        555.67        540.61        68.73 o                         
  -7  17   7        163.92         95.57        35.97 o                         
  -6  17   7       1313.92       1411.81       102.43 o                         
  -5  17   7        553.66        555.92        62.82 o                         
  -4  17   7       3093.68       3333.95       127.89 o                         
  -3  17   7       3897.15       3693.09       206.40 o                         
  -2  17   7       3100.73       3106.52       175.74 o                         
  -1  17   7         25.32         41.38        23.66 o                         
   0  17   7          0.16         -0.84        18.50 o                         
   1  17   7        670.24        664.21        48.48 o                         
   2  17   7        166.03        139.92        19.24 o                         
   3  17   7       1476.56       1471.92        62.54 o                         
   4  17   7       2637.48       2731.80        96.23 o                         
   5  17   7       2187.67       2120.14       125.96 o                         
   6  17   7       1917.48       1833.49        87.24 o                         
   7  17   7        432.72        494.26        50.04 o                         
   8  17   7        936.87        904.59       100.55 o                         
   9  17   7         51.33        107.26        50.72 o                         
  -9  18   7       1659.39       1721.35       186.61 o                         
  -8  18   7       2066.16       2455.98       145.14 o                         
  -7  18   7       2003.89       2280.70       137.37 o                         
  -6  18   7        305.38        376.63        54.59 o                         
  -5  18   7        186.68        167.52        52.84 o                         
  -4  18   7         25.39        -11.13        32.34 o                         
  -3  18   7        492.58        532.64        59.84 o                         
  -2  18   7       2079.39       2145.53       113.59 o                         
  -1  18   7       4803.42       4653.96       248.72 o                         
   0  18   7       1230.21       1236.62        78.76 o                         
   1  18   7       2942.21       3072.75        86.82 o                         
   2  18   7       1107.72       1154.81        49.40 o                         
   3  18   7       2652.21       2691.49        81.55 o                         
   4  18   7         17.64         35.13        20.46 o                         
   5  18   7        116.97        107.28        24.24 o                         
   6  18   7       1183.38       1140.11        67.53 o                         
   7  18   7        443.58        572.72        77.05 o                         
  -8  19   7        148.07        141.02        64.15 o                         
  -7  19   7       1077.87        974.26        91.20 o                         
  -6  19   7       1164.52       1200.10        99.67 o                         
  -5  19   7       1493.60       1312.08       128.82 o                         
  -4  19   7       2060.08       2093.32       161.16 o                         
  -3  19   7       2605.08       2624.81       133.06 o                         
  -2  19   7       1666.95       1714.41       144.11 o                         
  -1  19   7        602.09        570.50        35.59 o                         
   0  19   7         62.28         67.33        17.51 o                         
   1  19   7         24.20         22.63        13.44 o                         
   2  19   7        400.98        486.05        36.48 o                         
   3  19   7       2007.31       2022.89       115.97 o                         
   4  19   7       2015.59       2037.45        89.73 o                         
   5  19   7       2327.26       2465.35        98.66 o                         
   6  19   7       1161.13       1239.98       107.44 o                         
   7  19   7        828.59        937.10       101.43 o                         
  -6  20   7        655.93        501.86        88.00 o                         
  -5  20   7        134.54        114.86        45.41 o                         
  -4  20   7        318.92        429.59        77.40 o                         
  -3  20   7        146.16        135.47        36.70 o                         
  -2  20   7        468.88        485.19        57.06 o                         
  -1  20   7        718.04        776.56        75.10 o                         
   0  20   7       1170.78       1293.04        85.00 o                         
   1  20   7        386.42        418.99        32.63 o                         
   2  20   7       1368.80       1299.67        66.78 o                         
   3  20   7         63.31         62.72        26.87 o                         
   4  20   7        167.95        159.73        37.27 o                         
   5  20   7         73.56         86.48        36.49 o                         
   6  20   7         82.03         86.24        38.88 o                         
  -5  21   7       1396.56       1567.96       144.02 o                         
  -4  21   7        359.34        367.56        72.63 o                         
  -3  21   7       1621.77       1681.44       174.59 o                         
  -2  21   7          2.32         23.80        25.55 o                         
  -1  21   7        296.20        383.91        81.55 o                         
   0  21   7          7.22         -2.39        22.09 o                         
   1  21   7         13.49        -14.49        39.76 o                         
   2  21   7        270.33        322.68        68.56 o                         
   3  21   7        810.80        676.80        98.60 o                         
   4  21   7        439.08        394.42        74.57 o                         
  -4  22   7        213.41        252.70        63.79 o                         
  -3  22   7        300.37        329.21        66.97 o                         
  -2  22   7        633.00        707.77        70.86 o                         
  -1  22   7        115.55        138.24        36.86 o                         
   0  22   7       1607.26       1690.60       167.17 o                         
   1  22   7       1944.60       2339.31       191.03 o                         
   2  22   7        268.85        302.00        70.33 o                         
   3  22   7        193.70        262.77        67.50 o                         
  -3  23   7        429.59        349.01        70.33 o                         
  -2  23   7        210.74        156.04        55.13 o                         
   1  23   7        455.25        549.93        98.07 o                         
   2  23   7        324.90        293.16        75.28 o                         
 -14   0   8        158.45        102.93        33.01 o                         
 -13   0   8       1231.51       1348.72        89.57 o                         
 -12   0   8       3650.88       3555.49       146.59 o                         
 -11   0   8       3256.88       3304.40       156.55 o                         
 -10   0   8       2303.22       2185.38        77.49 o                         
  -9   0   8       2361.06       2254.04        77.46 o                         
  -8   0   8      14226.88      14081.85       195.56 o                         
  -7   0   8         12.31         12.77         6.79 o                         
  -6   0   8        108.20        110.84        14.24 o                         
  -5   0   8      10743.19      10641.10       175.72 o                         
  -4   0   8       4176.62       4247.54        92.50 o                         
  -3   0   8      10977.53      10699.55       241.54 o                         
  -2   0   8      27374.76      27981.66       466.65 o                         
  -1   0   8      46057.34      47348.58       918.22 o                         
   0   0   8       8791.31       8839.01       219.26 o                         
   1   0   8        575.13        668.64        45.40 o                         
   2   0   8         61.55         85.38        18.86 o                         
   3   0   8       4012.58       4124.01       108.20 o                         
   4   0   8       5600.15       5938.97       163.49 o                         
   5   0   8       2022.73       1994.56       121.49 o                         
   6   0   8      10731.26      10316.57       217.36 o                         
   7   0   8        837.45        860.84        47.90 o                         
   8   0   8       1286.84       1354.49        62.08 o                         
   9   0   8       1618.96       1678.14       106.11 o                         
  10   0   8         72.51         50.76        20.06 o                         
  11   0   8         72.47         31.43        28.01 o                         
  12   0   8        700.22        933.74       104.44 o                         
 -14   1   8       2554.40       2705.61       139.91 o                         
 -13   1   8        238.43        168.69        28.43 o                         
 -12   1   8        634.27        676.14        42.89 o                         
 -11   1   8         69.30         72.19        12.55 o                         
 -10   1   8        665.54        629.43        25.21 o                         
  -9   1   8        331.07        329.62        18.15 o                         
  -8   1   8       4362.09       4209.53        64.81 o                         
  -7   1   8       6469.09       6438.03       104.17 o                         
  -6   1   8      20115.74      19877.91       349.46 o                         
  -5   1   8       3696.51       3684.70        57.94 o                         
  -4   1   8       2124.68       1801.81        49.70 o                         
  -3   1   8       2370.39       2583.26        54.70 o                         
  -2   1   8         93.60        112.26        11.32 o                         
  -1   1   8       3820.67       4031.52       100.04 o                         
   0   1   8      23628.50      24602.08       351.74 o                         
   1   1   8      15605.62      15791.11       220.03 o                         
   2   1   8      26596.40      26074.92       344.83 o                         
   3   1   8       1685.59       1597.09        42.72 o                         
   4   1   8       7950.32       7971.09       121.78 o                         
   5   1   8          4.77          5.50         9.46 o                         
   6   1   8         78.77         86.18        13.81 o                         
   7   1   8       1883.28       2029.07        53.98 o                         
   8   1   8       1510.05       1538.84        51.03 o                         
   9   1   8       1838.37       1703.36        49.93 o                         
  10   1   8       3080.40       3057.10        90.41 o                         
  11   1   8       2191.18       2202.91        99.37 o                         
  12   1   8       2135.78       2140.34       111.26 o                         
 -14   2   8        229.06        237.16        36.16 o                         
 -13   2   8       1511.26       1615.01        94.91 o                         
 -12   2   8       3232.96       3382.70       108.45 o                         
 -11   2   8       1345.70       1230.04        71.90 o                         
 -10   2   8       2019.02       2026.34        51.37 o                         
  -9   2   8        241.13        198.80        15.12 o                         
  -8   2   8       1037.95       1085.50        34.52 o                         
  -7   2   8         54.64         51.35         9.81 o                         
  -6   2   8        782.87        836.49        28.97 o                         
  -5   2   8       4507.60       4496.74        82.32 o                         
  -4   2   8       3417.60       3225.84        60.59 o                         
  -3   2   8      11378.47      11429.25       131.82 o                         
  -2   2   8      24985.63      24450.26       286.13 o                         
  -1   2   8       7889.86       8173.32       109.16 o                         
   0   2   8      42338.21      44171.04       602.09 o                         
   1   2   8       1234.30       1523.03        53.22 o                         
   2   2   8       1523.20       1608.69        48.00 o                         
   3   2   8       1868.15       1754.96        39.56 o                         
   4   2   8       2938.27       2906.34        60.17 o                         
   5   2   8       6195.58       6318.55       105.06 o                         
   6   2   8       9592.12       9425.95       134.09 o                         
   7   2   8       3882.20       3892.39        74.95 o                         
   8   2   8       7230.83       7401.69       251.51 o                         
   9   2   8          9.08         15.84        10.12 o                         
  10   2   8        367.67        317.94        33.46 o                         
  11   2   8        108.43        121.66        25.96 o                         
  12   2   8       1081.35       1131.42       102.76 o                         
 -14   3   8       1826.75       1842.53        92.86 o                         
 -13   3   8        259.64        229.35        32.24 o                         
 -12   3   8       1524.22       1607.88        90.42 o                         
 -11   3   8         17.01         21.48        19.18 o                         
 -10   3   8        426.34        378.55        39.82 o                         
  -9   3   8       3243.18       3116.66        61.37 o                         
  -8   3   8       2094.04       2008.54        51.43 o                         
  -7   3   8       3125.43       3138.14        59.01 o                         
  -6   3   8      11297.51      10864.07       139.82 o                         
  -5   3   8       5854.28       5962.31        96.91 o                         
  -4   3   8      12564.52      13170.59       208.31 o                         
  -3   3   8       1499.12       1671.32        30.13 o                         
  -2   3   8         80.20         99.22         8.56 o                         
  -1   3   8       7126.77       7044.52        84.66 o                         
   0   3   8       2788.84       2559.27        65.67 o                         
   1   3   8      11087.51      10929.71       207.88 o                         
   2   3   8      14454.72      14371.62       230.40 o                         
   3   3   8       8153.94       7831.57       111.31 o                         
   4   3   8      10380.25      10530.61       131.57 o                         
   5   3   8       1482.51       1474.39        37.41 o                         
   6   3   8        435.80        436.14        22.11 o                         
   7   3   8          0.99         20.51         9.53 o                         
   8   3   8       3255.86       3314.82        78.42 o                         
   9   3   8       1082.79        997.90        37.29 o                         
  10   3   8       3136.33       3218.71        99.80 o                         
  11   3   8       1484.34       1593.76        69.63 o                         
  12   3   8       1158.53       1239.37        82.41 o                         
  13   3   8        819.99        795.02        95.07 o                         
 -14   4   8        344.47        305.15        42.62 o                         
 -13   4   8        701.60        756.12        69.80 o                         
 -12   4   8       1923.17       2016.98        72.85 o                         
 -11   4   8       1707.14       1722.85        68.13 o                         
 -10   4   8       7446.07       7390.56       133.80 o                         
  -9   4   8       4972.18       4723.31       112.17 o                         
  -8   4   8       1408.26       1381.53        38.62 o                         
  -7   4   8        195.24        165.68        12.43 o                         
  -6   4   8         34.61         27.42         7.72 o                         
  -5   4   8       1566.53       1559.56        41.95 o                         
  -4   4   8      17806.95      18441.50       194.94 o                         
  -3   4   8      20448.98      21946.43       265.50 o                         
  -2   4   8      40799.61      42698.05       491.43 o                         
  -1   4   8       1019.82        933.07        24.47 o                         
   0   4   8      15015.62      15682.12       240.74 o                         
   1   4   8         68.69        109.53        17.00 o                         
   2   4   8        404.59        352.62        23.80 o                         
   3   4   8       8166.83       8641.96       144.41 o                         
   4   4   8       4722.33       4824.44        75.46 o                         
   5   4   8       2315.62       2238.97        49.13 o                         
   6   4   8       9467.83       9410.03       133.05 o                         
   7   4   8       3275.70       3129.96        73.15 o                         
   8   4   8       4374.41       4564.73       106.11 o                         
   9   4   8         43.31         42.19        13.26 o                         
  10   4   8        165.13        186.03        30.00 o                         
  11   4   8          1.62         -9.03        17.52 o                         
  12   4   8         97.48        112.32        31.20 o                         
  13   4   8        985.17        990.47       102.67 o                         
 -14   5   8        857.59        879.57        78.21 o                         
 -13   5   8        122.36        102.48        30.71 o                         
 -12   5   8       1376.28       1279.48        57.54 o                         
 -11   5   8        380.50        384.26        31.31 o                         
 -10   5   8         57.55         48.10        15.81 o                         
  -9   5   8        620.33        717.81        46.69 o                         
  -8   5   8       4056.57       3864.64       140.49 o                         
  -7   5   8       4251.56       4244.58        90.84 o                         
  -6   5   8       5983.74       5867.74       110.41 o                         
  -5   5   8       3975.38       4089.89        63.54 o                         
  -4   5   8       7554.21       7541.86       100.33 o                         
  -3   5   8         32.74         58.30         6.74 o                         
  -2   5   8        441.11        465.36        22.69 o                         
  -1   5   8       4602.69       4661.60        81.95 o                         
   0   5   8       7320.28       7397.80       168.23 o                         
   1   5   8       4543.71       4861.37       139.88 o                         
   2   5   8      14760.90      14654.63       278.34 o                         
   3   5   8       9282.38       9383.27       153.08 o                         
   4   5   8      18644.62      18295.07       217.72 o                         
   5   5   8       1390.78       1373.02        36.25 o                         
   6   5   8        928.88        924.82        29.08 o                         
   7   5   8       2033.65       1923.32        49.67 o                         
   8   5   8       2463.32       2402.27        56.28 o                         
   9   5   8       2657.50       2660.10        69.90 o                         
  10   5   8       4089.56       4154.74       142.66 o                         
  11   5   8       1440.21       1497.87        83.81 o                         
  12   5   8       1409.46       1266.86        84.69 o                         
 -14   6   8        329.41        366.15        80.05 o                         
 -13   6   8        999.46       1107.52        87.29 o                         
 -12   6   8        525.23        507.31        37.19 o                         
 -11   6   8       1600.92       1805.95        78.72 o                         
 -10   6   8       7048.59       6980.47       175.44 o                         
  -9   6   8       1403.15       1350.68        78.67 o                         
  -8   6   8       2642.37       2661.18       105.29 o                         
  -7   6   8       2099.02       2057.72        65.86 o                         
  -6   6   8        393.31        399.33        24.83 o                         
  -5   6   8        243.52        222.79        12.52 o                         
  -4   6   8       3591.97       3572.97        54.13 o                         
  -3   6   8      23976.49      24191.12       247.75 o                         
  -2   6   8      17394.27      17778.12       222.69 o                         
  -1   6   8       8822.50       9063.55       127.84 o                         
   0   6   8       2897.28       2762.90        61.60 o                         
   1   6   8        764.30        672.13        28.96 o                         
   2   6   8        579.74        511.79        34.94 o                         
   3   6   8        384.41        361.93        23.56 o                         
   4   6   8       2238.82       2234.00        51.99 o                         
   5   6   8         53.32         52.69         8.10 o                         
   6   6   8       3957.48       3936.55        70.62 o                         
   7   6   8       2772.22       2669.15        61.71 o                         
   8   6   8       3223.00       3124.09        90.13 o                         
   9   6   8       1775.55       1775.96        62.64 o                         
  10   6   8        114.59        104.04        21.23 o                         
  11   6   8         78.35         42.85        20.65 o                         
  12   6   8        311.68        326.69        44.92 o                         
 -13   7   8        368.37        518.65        88.18 o                         
 -12   7   8        883.30        703.84        96.13 o                         
 -11   7   8          2.56         45.92        20.06 o                         
 -10   7   8        286.60        253.39        37.30 o                         
  -9   7   8        980.23       1025.35        63.09 o                         
  -8   7   8       3647.94       3638.57       127.44 o                         
  -7   7   8       5770.49       6082.03       169.35 o                         
  -6   7   8      11253.96      11186.53       176.00 o                         
  -5   7   8        826.41        862.57        26.53 o                         
  -4   7   8       3396.12       3345.31        55.91 o                         
  -3   7   8         78.34         64.10         8.81 o                         
  -2   7   8       1919.23       2105.93        55.13 o                         
  -1   7   8       2340.92       2472.57        67.86 o                         
   0   7   8       8960.92       9154.60       162.14 o                         
   1   7   8       2145.03       2112.05        56.46 o                         
   2   7   8      14616.88      13656.36       234.68 o                         
   3   7   8       1995.31       1955.54        73.10 o                         
   4   7   8      14936.44      15055.55       200.96 o                         
   5   7   8          1.08         -5.72         5.72 o                         
   6   7   8          2.88         12.64        11.77 o                         
   7   7   8       2216.94       1989.26       102.61 o                         
   8   7   8        399.25        459.95        43.37 o                         
   9   7   8       1262.25       1276.74        52.33 o                         
  10   7   8       3133.88       3250.72        90.96 o                         
  11   7   8       1261.30       1247.11        56.64 o                         
  12   7   8       1189.71       1288.93       134.83 o                         
 -13   8   8        633.19        807.81        73.41 o                         
 -12   8   8       2635.31       3058.88       206.93 o                         
 -11   8   8       1031.67       1115.04        72.13 o                         
 -10   8   8       2237.13       2158.00       103.49 o                         
  -9   8   8         12.90         12.94        15.77 o                         
  -8   8   8         10.37         17.82        15.23 o                         
  -7   8   8         27.23         26.88        14.69 o                         
  -6   8   8          2.54         10.25         8.79 o                         
  -5   8   8        400.55        401.69        15.21 o                         
  -4   8   8       1210.39       1234.46        29.85 o                         
  -3   8   8       3326.34       3237.76        49.03 o                         
  -2   8   8       7775.18       7481.34       113.37 o                         
  -1   8   8        835.33        874.41        32.90 o                         
   0   8   8       8029.02       8164.21       135.03 o                         
   1   8   8        349.88        360.31        17.64 o                         
   2   8   8         20.25         10.08         6.70 o                         
   3   8   8       1360.98       1267.73        50.42 o                         
   4   8   8       1774.98       1764.70        39.91 o                         
   5   8   8        654.81        667.52        39.27 o                         
   6   8   8       1514.14       1577.43        60.69 o                         
   7   8   8       1655.49       1677.28        65.71 o                         
   8   8   8       5044.73       4952.95       127.90 o                         
   9   8   8        651.80        741.14        49.65 o                         
  10   8   8        145.38        183.96        23.10 o                         
  11   8   8         72.56         37.94        20.50 o                         
  12   8   8        357.08        247.40        69.45 o                         
 -12   9   8        507.00        434.53        84.29 o                         
 -11   9   8        629.52        703.49        96.31 o                         
 -10   9   8        140.80        151.81        31.53 o                         
  -9   9   8       1495.22       1489.97        76.83 o                         
  -8   9   8         22.98         22.80        13.85 o                         
  -7   9   8       1730.58       1866.03        59.81 o                         
  -6   9   8       3855.71       3859.18        82.77 o                         
  -5   9   8        369.40        368.88        17.98 o                         
  -4   9   8        295.96        290.95        12.72 o                         
  -3   9   8        231.81        253.14        14.31 o                         
  -2   9   8        491.61        503.49        25.45 o                         
  -1   9   8        620.49        637.22        22.61 o                         
   0   9   8         36.82         22.63         8.19 o                         
   1   9   8       4744.76       4616.70        74.02 o                         
   2   9   8       2819.85       2933.25        62.94 o                         
   3   9   8       3392.49       3308.45        72.77 o                         
   4   9   8       5783.64       5498.96       101.03 o                         
   5   9   8        175.94        166.99        33.13 o                         
   6   9   8          0.27         15.06        16.50 o                         
   7   9   8        468.61        450.85        28.27 o                         
   8   9   8         81.49        127.46        20.41 o                         
   9   9   8         24.61         35.58        14.63 o                         
  10   9   8       2033.07       1979.49       131.71 o                         
  11   9   8        842.71        800.09        79.58 o                         
  12   9   8        313.57        249.52        65.21 o                         
 -12  10   8       1553.72       1488.62       145.61 o                         
 -11  10   8        505.16        519.35        87.47 o                         
 -10  10   8       1265.77       1296.35        79.14 o                         
  -9  10   8        345.42        284.60        29.58 o                         
  -8  10   8        848.54        838.88        52.31 o                         
  -7  10   8         34.31         29.35        13.65 o                         
  -6  10   8        191.32        170.83        11.69 o                         
  -5  10   8       1869.76       1854.51        39.38 o                         
  -4  10   8       8197.33       8058.72        89.52 o                         
  -3  10   8        287.77        276.13        18.24 o                         
  -2  10   8       6529.93       6305.45       108.23 o                         
  -1  10   8        196.56        204.43        13.25 o                         
   0  10   8       4906.32       5043.67        86.84 o                         
   1  10   8          5.81         14.97         9.22 o                         
   2  10   8        458.55        444.43        21.86 o                         
   3  10   8       2387.08       2498.94        67.47 o                         
   4  10   8       3364.60       3183.62        73.00 o                         
   5  10   8        409.00        367.06        45.26 o                         
   6  10   8       1914.32       2000.63       105.21 o                         
   7  10   8        417.76        435.73        37.56 o                         
   8  10   8       1374.54       1429.73        60.05 o                         
   9  10   8        268.75        257.32        31.44 o                         
  10  10   8         35.68         80.04        30.94 o                         
  11  10   8        176.72        142.53        38.35 o                         
  12  10   8         64.60         98.07        46.30 o                         
 -12  11   8         92.79        101.26        53.19 o                         
 -11  11   8        254.75        371.27        52.48 o                         
 -10  11   8        302.42        321.90        57.52 o                         
  -9  11   8        434.05        446.58        35.97 o                         
  -8  11   8        637.97        636.43        34.88 o                         
  -7  11   8        813.83        807.14        43.69 o                         
  -6  11   8       2541.99       2555.18        53.84 o                         
  -5  11   8       2441.06       2439.20        53.03 o                         
  -4  11   8        517.59        570.73        22.84 o                         
  -3  11   8       2864.92       2825.98        50.82 o                         
  -2  11   8          2.40         11.87         7.95 o                         
  -1  11   8       1116.51       1172.27        30.52 o                         
   0  11   8        207.92        198.37        17.33 o                         
   1  11   8        107.70        105.34        14.73 o                         
   2  11   8       1163.78       1142.10        38.79 o                         
   3  11   8        273.13        258.52        20.30 o                         
   4  11   8          4.17         13.69         7.35 o                         
   5  11   8          2.75         11.39        19.32 o                         
   6  11   8        610.68        619.10        48.13 o                         
   7  11   8         80.84         44.64        13.27 o                         
   8  11   8         13.22         -0.57        22.48 o                         
   9  11   8         47.76         42.91        22.62 o                         
  10  11   8        607.90        598.60        54.49 o                         
  11  11   8         27.46         14.14        45.24 o                         
 -12  12   8         76.73        -15.73        45.41 o                         
 -11  12   8          3.01         -0.02        26.78 o                         
 -10  12   8        373.62        382.02        52.80 o                         
  -9  12   8          0.15        -19.63        26.82 o                         
  -8  12   8       1107.03       1094.71       138.10 o                         
  -7  12   8        555.49        477.97        29.27 o                         
  -6  12   8         63.43         47.37         8.68 o                         
  -5  12   8         64.76         88.38        10.77 o                         
  -4  12   8        219.84        229.82        18.18 o                         
  -3  12   8        278.10        292.85        15.67 o                         
  -2  12   8         32.83         33.98         7.37 o                         
  -1  12   8        116.50        159.51        12.60 o                         
   0  12   8        412.41        471.87        19.80 o                         
   1  12   8        642.95        631.67        35.64 o                         
   2  12   8       1575.67       1538.41        58.30 o                         
   3  12   8        615.51        575.73        33.92 o                         
   4  12   8         14.74         15.85        17.00 o                         
   5  12   8        300.89        314.92        25.28 o                         
   6  12   8       2144.24       1965.40        66.45 o                         
   7  12   8        913.03        812.95        66.70 o                         
   8  12   8        684.35        784.81        47.32 o                         
   9  12   8        154.85        180.08        35.40 o                         
  10  12   8         73.28         49.78        46.92 o                         
  11  12   8        193.58        129.53        53.01 o                         
 -12  13   8        129.51         98.43        56.37 o                         
 -11  13   8          1.06         14.19        30.92 o                         
 -10  13   8         35.20         39.02        30.84 o                         
  -9  13   8        258.52        283.67        48.66 o                         
  -8  13   8        460.39        482.73        39.57 o                         
  -7  13   8          1.70          7.58         8.61 o                         
  -6  13   8        338.76        329.82        20.01 o                         
  -5  13   8        773.05        772.65        33.27 o                         
  -4  13   8        881.79        865.81        31.28 o                         
  -3  13   8        454.05        469.71        23.20 o                         
  -2  13   8         55.52         80.07         9.77 o                         
  -1  13   8         24.35         52.43        10.49 o                         
   0  13   8        480.92        463.12        18.45 o                         
   1  13   8         30.23         32.46        15.40 o                         
   2  13   8       1292.35       1351.64       158.07 o                         
   3  13   8        239.93        204.45        21.07 o                         
   4  13   8       3543.85       3242.78       189.55 o                         
   5  13   8         42.48         46.55        11.22 o                         
   6  13   8        810.02        845.83        72.44 o                         
   7  13   8         58.38         36.88        22.65 o                         
   8  13   8        121.25        147.75        25.27 o                         
   9  13   8         19.59         63.37        24.63 o                         
  10  13   8          7.36        -14.67        57.43 o                         
  11  13   8         58.38        116.63        53.54 o                         
 -11  14   8         30.53         83.05        60.97 o                         
 -10  14   8         74.23         88.10        35.25 o                         
  -9  14   8         30.83         61.67        44.71 o                         
  -8  14   8        124.62        148.97        58.14 o                         
  -7  14   8        158.12        149.36        22.38 o                         
  -6  14   8         32.32         47.31        15.10 o                         
  -5  14   8        105.55        141.06        20.04 o                         
  -4  14   8        442.86        447.95        29.99 o                         
  -3  14   8         20.40         34.47        11.78 o                         
  -2  14   8        428.08        427.58        19.24 o                         
  -1  14   8          0.03          5.80         6.72 o                         
   0  14   8         17.04         27.27         7.73 o                         
   1  14   8       1044.39       1040.33        84.92 o                         
   2  14   8        157.25        171.44        20.03 o                         
   3  14   8         14.15          8.21        11.36 o                         
   4  14   8        133.40        201.89        38.92 o                         
   5  14   8         90.37        129.27        32.05 o                         
   6  14   8        366.57        346.40        33.21 o                         
   7  14   8         23.53         27.68        19.30 o                         
   8  14   8         12.52          4.89        14.97 o                         
   9  14   8        117.34        129.52        36.32 o                         
  10  14   8         76.90         45.06        43.47 o                         
 -11  15   8         12.36        -17.49        53.01 o                         
 -10  15   8        210.64        270.19        74.57 o                         
  -9  15   8        119.06         49.13        45.06 o                         
  -8  15   8        316.24        360.49       104.79 o                         
  -7  15   8         34.70         43.70        29.33 o                         
  -6  15   8         54.02         65.14        15.49 o                         
  -5  15   8         26.89         34.05        17.94 o                         
  -4  15   8          0.51         16.39        12.90 o                         
  -3  15   8        185.33        195.00        27.09 o                         
  -2  15   8        944.05        843.77        54.52 o                         
  -1  15   8          1.55         -0.59         6.21 o                         
   0  15   8        238.80        251.90        14.33 o                         
   1  15   8        155.44        147.27        16.01 o                         
   2  15   8        298.33        239.56        43.33 o                         
   3  15   8         33.87         65.03        15.99 o                         
   4  15   8        310.36        262.28        57.52 o                         
   5  15   8         87.24         76.95        23.46 o                         
   6  15   8         16.88         47.49        28.36 o                         
   7  15   8          6.19          1.83        15.78 o                         
   8  15   8          0.08         -8.69        21.21 o                         
   9  15   8        137.58         77.22        54.96 o                         
  10  15   8         14.66         61.14        44.35 o                         
 -10  16   8         38.03         89.06        59.02 o                         
  -9  16   8        303.60        312.78        83.23 o                         
  -8  16   8         61.63         65.62        32.56 o                         
  -7  16   8        231.62        247.91        46.79 o                         
  -6  16   8         18.31         33.49        26.60 o                         
  -5  16   8        182.01        210.01        26.75 o                         
  -4  16   8         97.85         86.80        47.80 o                         
  -3  16   8       1105.17       1271.67        65.47 o                         
  -2  16   8        227.66        176.47        33.83 o                         
  -1  16   8       1320.90       1346.81        70.16 o                         
   0  16   8         94.74         96.12        11.05 o                         
   1  16   8       2040.83       1997.35        68.62 o                         
   2  16   8          9.94          9.35         9.99 o                         
   3  16   8         11.37          6.87        12.75 o                         
   4  16   8        285.60        278.70        47.23 o                         
   5  16   8        608.72        671.92        63.96 o                         
   6  16   8         34.15         46.45        16.42 o                         
   7  16   8         63.35         59.27        20.70 o                         
   8  16   8        342.98        359.61        64.68 o                         
   9  16   8          0.18         15.73        41.00 o                         
 -10  17   8          2.74         37.46        54.25 o                         
  -9  17   8        115.54        164.70        73.34 o                         
  -8  17   8        517.41        453.27        64.94 o                         
  -7  17   8        287.31        256.34        55.40 o                         
  -6  17   8         36.62         86.26        32.98 o                         
  -5  17   8       1023.21        967.50       105.85 o                         
  -4  17   8        425.32        416.16        66.36 o                         
  -3  17   8        363.78        366.15        37.40 o                         
  -2  17   8        490.43        582.28        58.44 o                         
  -1  17   8        231.67        221.68        37.36 o                         
   0  17   8         97.75        127.76        29.58 o                         
   1  17   8        476.12        409.51        30.89 o                         
   2  17   8        384.62        352.13        26.71 o                         
   3  17   8        423.94        346.82        29.39 o                         
   4  17   8         31.14         34.90        19.60 o                         
   5  17   8          1.14          8.42        19.08 o                         
   6  17   8         19.23         49.10        23.97 o                         
   7  17   8        242.52        213.11        42.30 o                         
  -9  18   8        251.82        327.62        87.12 o                         
  -8  18   8         18.66         18.91        57.61 o                         
  -7  18   8        171.60        165.02        45.08 o                         
  -6  18   8        194.12        113.03        40.82 o                         
  -5  18   8        106.08         95.95        42.76 o                         
  -4  18   8        736.37        732.90       182.10 o                         
  -3  18   8        258.48        309.48       136.16 o                         
  -2  18   8       1612.60       1614.02        99.89 o                         
  -1  18   8        888.57        960.03        72.66 o                         
   0  18   8        488.60        473.39        51.14 o                         
   1  18   8        155.34        145.46        26.72 o                         
   2  18   8          0.72         10.11        15.99 o                         
   3  18   8        163.88        117.91        28.10 o                         
   4  18   8        293.32        296.77        40.84 o                         
   5  18   8        836.36        933.80        69.95 o                         
   6  18   8        426.10        471.80        45.18 o                         
   7  18   8        579.03        779.65        90.48 o                         
  -8  19   8        277.56        512.99       109.38 o                         
  -7  19   8       1065.25       1122.97       100.11 o                         
  -6  19   8        134.53         26.33        45.24 o                         
  -5  19   8       1637.50       1953.01       158.86 o                         
  -4  19   8        138.87        169.21        42.14 o                         
  -3  19   8        193.36        127.72        35.09 o                         
  -2  19   8        120.97         94.56        33.22 o                         
  -1  19   8        847.45        922.48        73.13 o                         
   0  19   8        238.48        208.96        59.91 o                         
   1  19   8       1912.00       1796.28       114.33 o                         
   2  19   8        391.07        430.58        31.32 o                         
   3  19   8       1421.80       1454.84        74.71 o                         
   4  19   8          1.15         -6.20        17.48 o                         
   5  19   8        495.24        508.90        47.03 o                         
   6  19   8          2.23         17.67        33.58 o                         
  -6  20   8        461.42        473.94        86.06 o                         
  -5  20   8        134.46        101.96        54.96 o                         
  -4  20   8        608.98        709.12        72.46 o                         
  -3  20   8        362.80        396.69        54.68 o                         
  -2  20   8       2116.96       2039.32       129.71 o                         
  -1  20   8       2744.77       2870.20       148.00 o                         
   0  20   8        338.67        411.85        48.79 o                         
   1  20   8         56.60         75.37        18.11 o                         
   2  20   8         32.23         38.00        18.89 o                         
   3  20   8         14.18          7.80        19.36 o                         
   4  20   8         57.81         95.00        23.87 o                         
   5  20   8       1184.71       1019.45        94.54 o                         
   6  20   8        732.24        742.54        83.76 o                         
  -5  21   8         78.25         52.13        44.71 o                         
  -4  21   8        311.63        390.89        72.45 o                         
  -3  21   8        402.39        414.72        60.51 o                         
  -2  21   8         78.13         71.69        30.51 o                         
  -1  21   8          1.23          1.63        23.77 o                         
   0  21   8        604.27        602.11        58.96 o                         
   1  21   8        817.02        833.72       115.92 o                         
   2  21   8       1093.50       1174.25       134.65 o                         
   3  21   8        747.75        649.59        98.43 o                         
   4  21   8        631.91        705.08       100.02 o                         
  -4  22   8        430.09        361.91        73.87 o                         
  -3  22   8       1379.04       1662.50       143.14 o                         
  -2  22   8        513.59        482.07        75.81 o                         
  -1  22   8       3392.59       3400.01       456.18 o                         
   0  22   8        528.59        576.61       102.85 o                         
   1  22   8        210.21        170.88        65.38 o                         
   2  22   8        228.33        299.88        71.92 o                         
   3  22   8          5.25         57.43        39.58 o                         
  -3  23   8        184.33        296.88        71.92 o                         
  -2  23   8         94.31         87.47        43.82 o                         
 -14   1   9         89.58        119.72        33.03 o                         
 -13   1   9         59.47         84.20        19.85 o                         
 -12   1   9          0.68          2.89        16.98 o                         
 -11   1   9        179.99        213.07        20.94 o                         
 -10   1   9        449.30        435.82        31.03 o                         
  -9   1   9        849.03        815.43        26.15 o                         
  -8   1   9        981.92       1008.79        29.78 o                         
  -7   1   9         34.89         47.28         9.10 o                         
  -6   1   9        316.87        291.34        20.65 o                         
  -5   1   9        115.67        130.62        10.07 o                         
  -4   1   9       1372.79       1451.71        29.40 o                         
  -3   1   9        770.08        725.08        31.30 o                         
  -2   1   9       3697.42       4050.84       102.18 o                         
  -1   1   9       1182.62       1457.14        60.72 o                         
   0   1   9       1067.01       1095.27        34.01 o                         
   1   1   9       1488.61       1370.25        41.93 o                         
   2   1   9        954.82       1027.48        31.75 o                         
   3   1   9        506.96        531.42        24.77 o                         
   4   1   9        129.73        115.94        14.05 o                         
   5   1   9          3.76          8.65        10.32 o                         
   6   1   9        171.96        156.23        20.80 o                         
   7   1   9        147.98        169.58        17.57 o                         
   8   1   9        441.53        458.79        28.60 o                         
   9   1   9        145.14        152.81        19.77 o                         
  10   1   9         23.60         24.83        15.66 o                         
  11   1   9          4.13         14.28        19.67 o                         
  12   1   9          7.25        -10.66        26.88 o                         
 -14   2   9          1.34        -11.84        40.64 o                         
 -13   2   9        158.58        196.85        25.86 o                         
 -12   2   9         48.36         59.84        17.75 o                         
 -11   2   9        408.62        372.27        27.04 o                         
 -10   2   9        181.46        149.13        15.62 o                         
  -9   2   9        349.08        321.88        20.94 o                         
  -8   2   9        115.25        126.94        15.83 o                         
  -7   2   9         65.52         65.88        10.72 o                         
  -6   2   9       2103.84       2036.38        52.04 o                         
  -5   2   9       1111.75       1045.99        31.57 o                         
  -4   2   9       5180.35       5341.70        72.30 o                         
  -3   2   9        106.08         84.77        10.53 o                         
  -2   2   9        201.94        258.87        21.87 o                         
  -1   2   9        298.37        288.99        14.09 o                         
   0   2   9        135.95        128.72        12.92 o                         
   1   2   9          4.84          1.28         5.73 o                         
   2   2   9       1470.78       1292.62        41.74 o                         
   3   2   9        193.32        176.70        13.66 o                         
   4   2   9       3045.45       3118.74        61.86 o                         
   5   2   9          0.31         -0.66         8.93 o                         
   6   2   9        127.08        118.91        15.95 o                         
   7   2   9         10.20         10.20         9.51 o                         
   8   2   9        482.45        475.07        31.60 o                         
   9   2   9         34.26         77.22        15.93 o                         
  10   2   9        403.82        439.58        48.49 o                         
  11   2   9        905.56        931.39        58.19 o                         
  12   2   9         50.05         57.48        26.14 o                         
 -14   3   9         26.01        -12.19        42.06 o                         
 -13   3   9         69.86         66.56        18.39 o                         
 -12   3   9          7.18         17.66        19.89 o                         
 -11   3   9        758.76        775.17        42.75 o                         
 -10   3   9         69.10         65.85        10.78 o                         
  -9   3   9        126.74        127.43        14.44 o                         
  -8   3   9        304.93        307.83        23.41 o                         
  -7   3   9        181.50        181.37        15.03 o                         
  -6   3   9       1437.51       1490.32        39.36 o                         
  -5   3   9         12.93         12.63         7.41 o                         
  -4   3   9        555.13        607.39        20.89 o                         
  -3   3   9       3893.25       3862.22        64.53 o                         
  -2   3   9       1194.41       1172.39        32.26 o                         
  -1   3   9       1009.12        984.66        29.65 o                         
   0   3   9        253.70        245.56        33.89 o                         
   1   3   9       1302.32       1218.20        43.38 o                         
   2   3   9       1808.53       1872.84        52.46 o                         
   3   3   9        300.79        273.07        19.19 o                         
   4   3   9        503.85        503.53        24.20 o                         
   5   3   9         17.24         21.30         7.72 o                         
   6   3   9         16.40          7.62         8.86 o                         
   7   3   9          4.02          5.81         9.81 o                         
   8   3   9        198.58        212.35        34.19 o                         
   9   3   9        314.40        350.01        28.64 o                         
  10   3   9        152.11        138.78        33.69 o                         
  11   3   9         38.06         39.98        19.26 o                         
  12   3   9        152.35        205.34        51.07 o                         
 -14   4   9         64.43         63.62        49.48 o                         
 -13   4   9          3.26         40.49        21.07 o                         
 -12   4   9        861.15        741.85        43.93 o                         
 -11   4   9         38.92         42.94        15.94 o                         
 -10   4   9        398.30        377.61        30.22 o                         
  -9   4   9        326.84        357.93        28.65 o                         
  -8   4   9         84.73         79.34        12.05 o                         
  -7   4   9         91.61        107.26        11.75 o                         
  -6   4   9       1118.05       1120.90        37.11 o                         
  -5   4   9       8621.03       8385.30       112.00 o                         
  -4   4   9       4700.14       4752.62        71.79 o                         
  -3   4   9       4593.11       4572.96        76.44 o                         
  -2   4   9         32.05         44.58         7.26 o                         
  -1   4   9          4.92         12.88         5.48 o                         
   0   4   9       2095.17       2189.34        74.49 o                         
   1   4   9       1570.32       1572.35        54.22 o                         
   2   4   9        346.28        346.84        20.94 o                         
   3   4   9       2154.95       2007.20        48.88 o                         
   4   4   9          4.23          7.12         6.81 o                         
   5   4   9       1431.86       1472.25        40.57 o                         
   6   4   9        525.75        590.56        29.65 o                         
   7   4   9         15.02         16.67         9.34 o                         
   8   4   9        462.48        457.88        30.07 o                         
   9   4   9         60.83         34.96        11.70 o                         
  10   4   9        193.40        214.01        28.48 o                         
  11   4   9        622.15        707.88        46.99 o                         
  12   4   9         44.72          3.75        28.16 o                         
 -14   5   9         50.73        118.40        57.96 o                         
 -13   5   9         19.19         48.04        28.43 o                         
 -12   5   9         21.54         14.60        15.41 o                         
 -11   5   9        728.07        738.33        42.78 o                         
 -10   5   9        955.94        872.34        52.17 o                         
  -9   5   9       3792.94       3663.33       142.28 o                         
  -8   5   9       1949.85       2000.18       120.78 o                         
  -7   5   9        373.45        367.09        29.50 o                         
  -6   5   9          8.85         13.68         8.09 o                         
  -5   5   9         37.04         31.46         7.02 o                         
  -4   5   9        453.06        445.12        18.07 o                         
  -3   5   9       1262.79       1260.69        38.08 o                         
  -2   5   9      11411.99      11481.12       187.74 o                         
  -1   5   9       2487.16       2565.10        55.49 o                         
   0   5   9       8088.97       8192.65       130.82 o                         
   1   5   9       1077.09       1171.40        64.04 o                         
   2   5   9       3897.19       3850.96       110.16 o                         
   3   5   9        485.60        490.52        27.57 o                         
   4   5   9        785.88        719.60        29.01 o                         
   5   5   9       3608.67       3438.04        63.65 o                         
   6   5   9       1655.86       1684.28        47.05 o                         
   7   5   9       1294.90       1301.10        47.87 o                         
   8   5   9       1882.75       1814.04        57.93 o                         
   9   5   9        519.80        529.05        45.88 o                         
  10   5   9       1114.41       1189.36        58.87 o                         
  11   5   9        565.99        488.60        39.31 o                         
  12   5   9        316.78        344.88        48.78 o                         
 -13   6   9        590.53        662.14        96.13 o                         
 -12   6   9        193.51        222.50        37.45 o                         
 -11   6   9        181.51        171.28        26.74 o                         
 -10   6   9        696.58        697.05        68.45 o                         
  -9   6   9         32.50         44.87        21.88 o                         
  -8   6   9        465.19        401.64        44.48 o                         
  -7   6   9       3182.54       3257.83       140.69 o                         
  -6   6   9       1875.96       1895.29        54.35 o                         
  -5   6   9       2566.47       2643.04        64.94 o                         
  -4   6   9       3703.04       3724.19        76.85 o                         
  -3   6   9       4208.89       4155.47        76.09 o                         
  -2   6   9       2010.02       1957.86        64.28 o                         
  -1   6   9         29.29         41.63         8.07 o                         
   0   6   9        200.80        205.52        14.04 o                         
   1   6   9        105.34        103.46        13.63 o                         
   2   6   9        882.90        872.27        47.75 o                         
   3   6   9       2047.31       2001.20        58.44 o                         
   4   6   9       2520.53       2451.93        57.10 o                         
   5   6   9       3760.49       3743.95        74.71 o                         
   6   6   9        280.37        308.16        20.15 o                         
   7   6   9        370.75        337.44        27.90 o                         
   8   6   9          7.93          2.74         7.22 o                         
   9   6   9         49.80         63.04        18.11 o                         
  10   6   9        519.72        532.16        40.05 o                         
  11   6   9        517.08        509.24        48.23 o                         
  12   6   9        713.74        605.77        99.31 o                         
 -13   7   9          0.10         26.86        34.99 o                         
 -12   7   9         31.66         22.85        25.11 o                         
 -11   7   9        230.35        198.03        28.51 o                         
 -10   7   9       1114.91       1091.05        66.09 o                         
  -9   7   9       2242.34       2200.78       229.19 o                         
  -8   7   9       2925.70       3180.64       134.39 o                         
  -7   7   9       1882.21       1895.38        59.79 o                         
  -6   7   9        173.13        183.76        14.50 o                         
  -5   7   9        613.56        633.04        23.32 o                         
  -4   7   9         69.46        100.38         9.07 o                         
  -3   7   9       4558.72       4606.75        79.92 o                         
  -2   7   9       3344.98       3293.12        82.57 o                         
  -1   7   9      10587.55      10231.26       196.40 o                         
   0   7   9       5619.90       5401.09       100.50 o                         
   1   7   9       7276.71       7042.85       138.81 o                         
   2   7   9        492.03        424.20        39.88 o                         
   3   7   9        562.01        524.15        38.88 o                         
   4   7   9        350.11        331.30        20.22 o                         
   5   7   9        857.87        828.03        32.45 o                         
   6   7   9       1651.25       1541.91        43.78 o                         
   7   7   9       2601.40       2745.11        87.04 o                         
   8   7   9       1585.10       1483.32        59.94 o                         
   9   7   9       1550.99       1457.99        62.35 o                         
  10   7   9        415.47        313.90        36.11 o                         
  11   7   9        266.25        244.78        29.81 o                         
  12   7   9         20.92         57.78        37.46 o                         
 -13   8   9       1415.42       1116.11       128.65 o                         
 -12   8   9        668.73        551.68        61.39 o                         
 -11   8   9       1519.58       1339.93       103.31 o                         
 -10   8   9        304.31        346.01        37.03 o                         
  -9   8   9         18.91         -0.32        19.49 o                         
  -8   8   9       1671.22       1621.78        74.65 o                         
  -7   8   9       3129.16       3140.80        73.58 o                         
  -6   8   9       7451.29       7282.60       112.17 o                         
  -5   8   9       3330.31       3265.30        53.14 o                         
  -4   8   9      10629.00      10797.95       122.49 o                         
  -3   8   9       5542.73       5334.81        98.98 o                         
  -2   8   9       2581.69       2563.18        58.03 o                         
  -1   8   9       1175.28       1231.22        37.09 o                         
   0   8   9        380.12        304.23        23.79 o                         
   1   8   9       1569.28       1550.12        42.12 o                         
   2   8   9       7249.60       7196.93       116.01 o                         
   3   8   9       5984.35       5874.00       120.75 o                         
   4   8   9       8175.57       8018.88       139.63 o                         
   5   8   9       1263.29       1350.49        34.49 o                         
   6   8   9       1514.56       1572.90        74.96 o                         
   7   8   9         43.09         37.45        14.42 o                         
   8   8   9          2.57          3.49        22.63 o                         
   9   8   9        911.66        977.36        50.05 o                         
  10   8   9        393.29        472.62        38.54 o                         
  11   8   9       1546.54       1777.36       163.46 o                         
  12   8   9        870.19        767.46       109.74 o                         
 -13   9   9          8.46         12.37        34.11 o                         
 -12   9   9         18.91         24.96        24.71 o                         
 -11   9   9        804.43        814.57        77.54 o                         
 -10   9   9        384.58        409.21        46.97 o                         
  -9   9   9       2846.64       2738.97       128.63 o                         
  -8   9   9       4577.63       4705.80       183.15 o                         
  -7   9   9       3804.59       3882.04       112.35 o                         
  -6   9   9       4735.76       4608.09        89.40 o                         
  -5   9   9          8.71         20.53         6.63 o                         
  -4   9   9        256.21        253.05        15.20 o                         
  -3   9   9       4625.69       4587.63        96.95 o                         
  -2   9   9       7089.40       6895.66       111.27 o                         
  -1   9   9      16888.40      16704.36       188.73 o                         
   0   9   9       8055.77       8183.83       110.84 o                         
   1   9   9       2575.78       2576.17        57.98 o                         
   2   9   9         72.62         86.28        10.96 o                         
   3   9   9        126.77        118.44        23.59 o                         
   4   9   9        254.95        253.14        22.60 o                         
   5   9   9        310.97        260.47        52.13 o                         
   6   9   9       2258.03       2275.90        78.43 o                         
   7   9   9       2422.92       2467.21       105.92 o                         
   8   9   9       2049.01       1962.12        93.33 o                         
   9   9   9       2882.55       3064.12       131.73 o                         
  10   9   9       1487.19       1349.30       104.82 o                         
  11   9   9        252.41        176.53        59.02 o                         
 -13  10   9       1160.87       1097.91       126.00 o                         
 -12  10   9       1647.83       1760.00       111.94 o                         
 -11  10   9        284.79        336.46        69.27 o                         
 -10  10   9        363.10        309.62        36.27 o                         
  -9  10   9          1.41         -6.43        22.17 o                         
  -8  10   9         84.61         92.14        17.25 o                         
  -7  10   9       1883.35       1903.52        99.65 o                         
  -6  10   9       2974.42       2788.10        83.83 o                         
  -5  10   9      10183.23      10252.08       114.28 o                         
  -4  10   9       3693.33       3658.08        55.65 o                         
  -3  10   9       2977.73       2844.73        61.61 o                         
  -2  10   9       3881.71       4057.18        75.25 o                         
  -1  10   9       1010.45       1011.79        33.05 o                         
   0  10   9         10.08         25.58         8.63 o                         
   1  10   9       2340.22       2391.40        68.45 o                         
   2  10   9       4357.72       4506.67        81.64 o                         
   3  10   9       3594.52       3662.70        98.61 o                         
   4  10   9        461.43        398.47        60.08 o                         
   5  10   9       3267.54       3305.21       192.09 o                         
   6  10   9       1193.96       1179.55       106.56 o                         
   7  10   9        726.28        775.63        41.42 o                         
   8  10   9         15.38         23.78        12.72 o                         
   9  10   9        115.64        120.49        25.79 o                         
  10  10   9        236.65        196.54        62.03 o                         
  11  10   9        441.17        519.00        92.24 o                         
 -13  11   9         84.53         54.78        47.18 o                         
 -12  11   9        497.90        543.51        64.04 o                         
 -11  11   9       1290.43       1257.29       170.88 o                         
 -10  11   9       1528.11       1599.57       103.90 o                         
  -9  11   9       1598.89       1481.76        96.12 o                         
  -8  11   9       2862.05       2859.40        81.87 o                         
  -7  11   9       2731.27       2805.09        85.01 o                         
  -6  11   9        367.49        365.94        16.81 o                         
  -5  11   9         23.84         40.35         8.17 o                         
  -4  11   9       1523.39       1478.94        35.28 o                         
  -3  11   9        330.78        301.00        17.36 o                         
  -2  11   9       8885.10       8716.28       129.14 o                         
  -1  11   9       6056.56       6137.51        84.93 o                         
   0  11   9      14568.33      14781.54       177.75 o                         
   1  11   9       4129.37       4264.50        89.93 o                         
   2  11   9       1846.63       1939.57        93.02 o                         
   3  11   9        670.64        640.99        78.28 o                         
   4  11   9        366.40        401.52        25.35 o                         
   5  11   9        922.19       1072.46       107.09 o                         
   6  11   9       1866.96       1580.15       126.70 o                         
   7  11   9       3479.18       3353.63       142.43 o                         
   8  11   9       3137.79       3017.19       180.69 o                         
   9  11   9       3057.03       2913.80       120.19 o                         
  10  11   9       1950.11       2073.18       180.07 o                         
  11  11   9        799.58        703.49       106.20 o                         
 -12  12   9        808.30        803.58       118.75 o                         
 -11  12   9        673.28        683.73        72.50 o                         
 -10  12   9        400.22        470.20        58.90 o                         
  -9  12   9        149.09        137.17        35.49 o                         
  -8  12   9        311.12        253.67        32.62 o                         
  -7  12   9       2348.22       2451.47       237.06 o                         
  -6  12   9       2123.58       2200.59        45.87 o                         
  -5  12   9       5589.52       5578.04        80.55 o                         
  -4  12   9       5506.11       5725.39       106.03 o                         
  -3  12   9       3608.12       3740.09        64.70 o                         
  -2  12   9       2495.89       2523.55        56.99 o                         
  -1  12   9        668.80        727.37        26.73 o                         
   0  12   9        266.22        268.14        17.56 o                         
   1  12   9        951.47        941.29        40.37 o                         
   2  12   9        999.01       1048.83       136.95 o                         
   3  12   9       2034.30       2082.52        72.04 o                         
   4  12   9       3306.24       2890.60       147.33 o                         
   5  12   9       5055.33       5335.80       262.42 o                         
   6  12   9       2116.78       2070.76        78.11 o                         
   7  12   9       1220.12       1157.75        71.77 o                         
   8  12   9        107.35        131.61        27.38 o                         
   9  12   9        240.74        287.65        40.48 o                         
  10  12   9        567.72        458.04        91.54 o                         
 -12  13   9        278.73        302.71        79.17 o                         
 -11  13   9       1284.35       1598.00       157.80 o                         
 -10  13   9       1706.53       1830.82       117.06 o                         
  -9  13   9       2458.49       2657.61       151.26 o                         
  -8  13   9       2243.46       2056.21       170.88 o                         
  -7  13   9        864.57        758.22        43.45 o                         
  -6  13   9        277.98        312.91        19.09 o                         
  -5  13   9         62.36         70.88        13.64 o                         
  -4  13   9        216.47        224.35        15.86 o                         
  -3  13   9       1009.43       1030.16        32.01 o                         
  -2  13   9       1270.67       1285.77        37.05 o                         
  -1  13   9       4377.62       4333.42        65.99 o                         
   0  13   9       4167.32       4035.23        67.41 o                         
   1  13   9       6567.61       6813.80       197.72 o                         
   2  13   9       2579.73       2721.14       132.69 o                         
   3  13   9        850.42        857.73        43.66 o                         
   4  13   9        340.14        342.06        48.13 o                         
   5  13   9        168.95        149.23        33.34 o                         
   6  13   9       1105.05        978.98       102.49 o                         
   7  13   9       2330.98       2244.71       124.33 o                         
   8  13   9        998.71        962.22        54.79 o                         
   9  13   9       2203.32       2109.14       149.51 o                         
  10  13   9        898.17        913.95       121.22 o                         
 -11  14   9       1180.95       1133.43       137.66 o                         
 -10  14   9        433.26        514.80        64.62 o                         
  -9  14   9         74.89         75.63        48.24 o                         
  -8  14   9        320.64        456.80        81.99 o                         
  -7  14   9       1268.54       1147.19       110.00 o                         
  -6  14   9       5166.15       5113.53       106.21 o                         
  -5  14   9       8111.43       8080.77       170.86 o                         
  -4  14   9      11475.84      11301.70       180.14 o                         
  -3  14   9       3629.08       3590.02        75.65 o                         
  -2  14   9       1745.37       1691.19        40.02 o                         
  -1  14   9         41.43         61.56         9.36 o                         
   0  14   9        455.07        447.43        21.00 o                         
   1  14   9        457.78        436.20        28.16 o                         
   2  14   9       3044.69       2960.28       228.05 o                         
   3  14   9       3966.60       3980.91       111.30 o                         
   4  14   9       5667.97       5552.24       207.21 o                         
   5  14   9       2741.50       2913.43       230.08 o                         
   6  14   9       2869.06       2880.70       139.83 o                         
   7  14   9         36.27         24.15        19.53 o                         
   8  14   9         46.94         40.64        19.74 o                         
   9  14   9        306.09        301.29        77.40 o                         
 -11  15   9       1062.17       1034.82       132.89 o                         
 -10  15   9       1581.50       1587.05       166.29 o                         
  -9  15   9       2684.09       2982.54       224.07 o                         
  -8  15   9       2160.18       2364.94       142.43 o                         
  -7  15   9        418.46        489.81        62.02 o                         
  -6  15   9        812.20        931.26        65.01 o                         
  -5  15   9        103.26        122.11        18.37 o                         
  -4  15   9        267.88        285.87        25.76 o                         
  -3  15   9       2030.63       2083.95        63.28 o                         
  -2  15   9       2612.03       2714.31        55.17 o                         
  -1  15   9       3970.53       3966.87        78.38 o                         
   0  15   9       2483.07       2474.21        95.63 o                         
   1  15   9       6324.24       6199.57       115.89 o                         
   2  15   9       2347.84       2314.51        99.60 o                         
   3  15   9       1770.11       1759.63        66.65 o                         
   4  15   9        563.91        493.84        59.42 o                         
   5  15   9        600.32        567.54        63.77 o                         
   6  15   9        627.59        635.13        50.15 o                         
   7  15   9       1376.35       1404.14        79.13 o                         
   8  15   9       1827.18       1727.72        92.29 o                         
   9  15   9       2138.90       2444.10       204.63 o                         
 -10  16   9        407.89        331.69        83.58 o                         
  -9  16   9        102.02         66.59        88.53 o                         
  -8  16   9        132.34        255.80        48.31 o                         
  -7  16   9       1877.68       1990.62       120.53 o                         
  -6  16   9       1909.56       1982.61        98.01 o                         
  -5  16   9       3694.13       3695.41       163.91 o                         
  -4  16   9       2830.07       2820.20       107.56 o                         
  -3  16   9       2358.27       2279.46        77.62 o                         
  -2  16   9       1445.20       1444.86        89.38 o                         
  -1  16   9         76.55         77.26        14.72 o                         
   0  16   9         20.67         20.87         9.13 o                         
   1  16   9        437.76        426.04        25.34 o                         
   2  16   9       1191.95       1201.56        48.53 o                         
   3  16   9       2084.00       1961.46        72.40 o                         
   4  16   9       4216.94       4181.00       182.26 o                         
   5  16   9       3922.54       3837.01       172.62 o                         
   6  16   9        959.31        962.45        63.08 o                         
   7  16   9        562.77        549.01        47.86 o                         
   8  16   9          5.05        -16.26        44.88 o                         
  -9  17   9       2463.11       2790.27       227.43 o                         
  -8  17   9       1418.11       1414.78       106.47 o                         
  -7  17   9        588.29        659.79        59.19 o                         
  -6  17   9        248.71        187.75        34.26 o                         
  -5  17   9         95.05         57.78        41.17 o                         
  -4  17   9        459.00        483.13        74.75 o                         
  -3  17   9        443.37        337.44        47.93 o                         
  -2  17   9       5215.16       5308.61       192.04 o                         
  -1  17   9       2910.64       2983.22       132.09 o                         
   0  17   9       4676.67       5031.71       170.17 o                         
   1  17   9       2448.38       2380.61        73.93 o                         
   2  17   9       2358.02       2360.89        93.22 o                         
   3  17   9        453.49        514.46        44.08 o                         
   4  17   9        177.82         89.96        34.35 o                         
   5  17   9        213.39        275.62        36.14 o                         
   6  17   9        758.21        764.52        56.19 o                         
   7  17   9       1974.44       2107.28       151.09 o                         
  -9  18   9         81.75         94.19        54.78 o                         
  -8  18   9        135.17         55.49        44.88 o                         
  -7  18   9       2152.63       2153.03       108.84 o                         
  -6  18   9        838.53        759.21        76.24 o                         
  -5  18   9       1735.97       1639.35       143.84 o                         
  -4  18   9       1727.24       1813.37       112.30 o                         
  -3  18   9       1859.86       1903.40       142.69 o                         
  -2  18   9       1423.42       1513.46       122.81 o                         
  -1  18   9        235.60        264.31        59.91 o                         
   0  18   9         70.26         77.24        26.92 o                         
   1  18   9        364.43        431.32        40.97 o                         
   2  18   9        513.53        487.52        47.20 o                         
   3  18   9       2716.37       2826.49       153.33 o                         
   4  18   9       2431.14       2543.42       104.13 o                         
   5  18   9       3692.93       3964.48       136.52 o                         
   6  18   9        483.51        603.84        56.75 o                         
  -8  19   9       1227.65       1057.26       148.97 o                         
  -6  19   9        655.16        634.22        96.84 o                         
  -5  19   9         11.81         49.48        45.41 o                         
  -4  19   9        127.48        174.51        41.33 o                         
  -3  19   9       1010.45        967.71        80.37 o                         
  -2  19   9        830.13        864.32        97.63 o                         
  -1  19   9       2486.46       2695.48       129.46 o                         
   0  19   9       3912.05       4175.29       161.44 o                         
   1  19   9       1344.16       1337.28        82.13 o                         
   2  19   9        398.73        367.69        38.79 o                         
   3  19   9          6.42         -1.26        21.15 o                         
   4  19   9        158.27        191.22        45.74 o                         
   5  19   9        176.05        182.50        36.18 o                         
   6  19   9        755.15        792.73        89.24 o                         
  -5  20   9       1018.94       1345.13       134.12 o                         
  -4  20   9       1787.88       1833.91       116.39 o                         
  -3  20   9        503.50        554.78        63.30 o                         
  -2  20   9        236.46        241.16        44.25 o                         
  -1  20   9        104.42        125.18        34.79 o                         
   0  20   9         43.48         12.17        28.01 o                         
   1  20   9         42.04         62.40        22.80 o                         
   2  20   9       1130.10       1112.16       104.77 o                         
   3  20   9       1105.95       1086.75        82.35 o                         
   4  20   9       1155.16       1171.13       112.92 o                         
   5  20   9        814.79        888.68        89.77 o                         
  -5  21   9        148.25        208.17        56.19 o                         
  -4  21   9          2.94         24.39        37.11 o                         
  -3  21   9        711.99        711.79        94.01 o                         
  -2  21   9        234.65        140.51        39.43 o                         
  -1  21   9       1050.22       1078.74       152.59 o                         
   0  21   9        604.51        488.61        95.42 o                         
   1  21   9       1994.23       2340.01       195.80 o                         
   2  21   9        386.40        614.07        98.78 o                         
   3  21   9        242.74        292.28        68.74 o                         
   4  21   9         23.57         69.09        35.87 o                         
  -4  22   9        386.46        346.71        75.10 o                         
  -3  22   9         73.90        149.50        53.90 o                         
  -2  22   9          2.04        -31.81        43.47 o                         
   1  22   9         50.91        -16.08        53.37 o                         
   2  22   9        865.44        689.00       109.91 o                         
   3  22   9        699.89        636.69       104.79 o                         
  -3  23   9          5.28         35.17        41.70 o                         
 -14   0  10       1438.03       1440.38       130.24 o                         
 -13   0  10        744.46        745.45       123.70 o                         
 -12   0  10        139.95        157.23        34.59 o                         
 -11   0  10          9.33         35.76        15.82 o                         
 -10   0  10        535.52        607.10        68.33 o                         
  -9   0  10       3440.04       3499.66       106.85 o                         
  -8   0  10      12792.60      12994.40       293.00 o                         
  -7   0  10       7716.06       7808.23       148.03 o                         
  -6   0  10      20579.77      20094.77       346.86 o                         
  -5   0  10       7327.18       7756.41       209.67 o                         
  -4   0  10       3485.74       3335.14        94.98 o                         
  -3   0  10        112.19        109.56        13.33 o                         
  -2   0  10       2097.50       2234.99        74.96 o                         
  -1   0  10      18528.92      18517.15       313.64 o                         
   0   0  10      13124.52      13133.03       268.49 o                         
   1   0  10      10709.99      10899.54       225.40 o                         
   2   0  10       7017.67       6966.70       212.58 o                         
   3   0  10       2428.07       2514.99        99.72 o                         
   4   0  10         87.78         92.24        18.78 o                         
   5   0  10        238.45        222.68        30.89 o                         
   6   0  10       1302.99       1414.33       118.84 o                         
   7   0  10        683.17        745.79        55.71 o                         
   8   0  10       2681.66       2565.36       182.10 o                         
   9   0  10       1126.93       1276.70        75.76 o                         
  10   0  10       3690.12       3745.75       257.29 o                         
  11   0  10        964.54       1000.65        81.38 o                         
 -14   1  10        570.10        762.12        76.60 o                         
 -13   1  10        758.76        694.95        52.95 o                         
 -12   1  10       4197.72       4430.25       117.66 o                         
 -11   1  10        796.03        785.10        40.78 o
[truncated: 300,916 more chars]
